# Supplementary material for: Thrombocyte-derived Dickkopf1 promotes macrophage polarization in the Bleomycin-induced lung injury model
Source: Front Immunol. 2023 Dec 15;14:1247330. doi: 10.3389/fimmu.2023.1247330 (PMC10757334; doi:10.3389/fimmu.2023.1247330)
Supplement: Supplementary file 1 [file DataSheet_1.csv]

	baseMean	log2FoldChange	lfcSE	stat	pvalue	padj	gene_symbols
ENSMUSG00000000028	423.197538557443	2.30390728750359	0.12146179459199	18.9681643947612	3.12634153210177e-80	7.86655126050471e-79	Cdc45
ENSMUSG00000000037	15.8774862870145	2.55594210080027	0.606745877581654	4.21254135419535	2.52513465053394e-05	8.0264342916972e-05	Scml2
ENSMUSG00000000056	1448.00575585574	-1.15381410433511	0.0587029767448647	-19.6551208867963	5.22642891360823e-86	1.44228238771944e-84	Narf
ENSMUSG00000000154	76.6357712274969	1.35165952760069	0.28404711149305	4.75857515500121	1.94964301252775e-06	6.88642876369875e-06	Slc22a18
ENSMUSG00000000202	15.8886390694288	5.26472162006636	0.895939634616211	5.87620127144121	4.19787887364373e-09	1.81422622516208e-08	Btbd17
ENSMUSG00000000204	375.516601276721	-2.80972459632237	0.247879909930738	-11.3350234680473	8.80085043791315e-30	8.52564312137162e-29	Slfn4
ENSMUSG00000000223	8.72026694817725	3.60630057679902	0.895272663849806	4.02815893125944	5.62153384613027e-05	0.000171639701396025	Drp2
ENSMUSG00000000247	6.96479868853905	2.05282093685164	0.84656024162493	2.42489646443986	0.0153127531457696	0.0320856776114093	Lhx2
ENSMUSG00000000253	246.940370559881	1.71848464440186	0.148306134778413	11.5874144179503	4.77324606225956e-31	4.8083114803707e-30	Gmpr
ENSMUSG00000000303	154.349804952496	3.94639081889929	0.289953888658086	13.6104083210034	3.47298022651716e-42	4.56754997969235e-41	Cdh1
ENSMUSG00000000320	9.31998354259813	-2.28974138463702	0.734220277785178	-3.11860275984773	0.00181710765543587	0.00455280698541148	Alox12
ENSMUSG00000000386	976.688666701124	-2.03066428954533	0.216582215384955	-9.37595123374287	6.85547784969452e-21	5.06967172588823e-20	Mx1
ENSMUSG00000000392	33.8185226161159	-2.006489388389	0.426445539558087	-4.70514802539211	2.53681821468691e-06	8.86483156847032e-06	Fap
ENSMUSG00000000440	914.271607977749	4.28193299887396	0.133471451060564	32.0812650559331	8.04792569382159e-226	9.68433725156531e-224	Pparg
ENSMUSG00000000489	3362.91351519122	1.61908394084708	0.0648847408659506	24.9532312102786	1.96971634259356e-137	1.0012158731074e-135	Pdgfb
ENSMUSG00000000532	2365.54144505234	-1.0281979126694	0.0533041794158496	-19.2892550628718	6.61191227979822e-83	1.73528362488651e-81	Acvr1b
ENSMUSG00000000562	49.3304546604235	-2.69959730325626	0.353220587718166	-7.64280848037731	2.12534013238104e-14	1.22419868452257e-13	Adora3
ENSMUSG00000000686	426.044533926492	-1.12899507518422	0.145483344981527	-7.76030462681192	8.47256300573605e-15	4.96755608248144e-14	Abhd15
ENSMUSG00000000730	47.9825752442942	-2.24077231779868	0.349574395497812	-6.4100012662761	1.45518427805696e-10	6.88439547861718e-10	Dnmt3l
ENSMUSG00000000732	417.448487420921	-1.71136374950841	0.132260743970798	-12.9393174280515	2.70017818250822e-38	3.23381529251103e-37	Icosl
ENSMUSG00000000751	2851.89204981987	1.1662778488794	0.0577430512139851	20.1977177229064	1.02527446272482e-90	3.04296643811061e-89	Rpa1
ENSMUSG00000000791	14.1362445999334	-2.23119041763807	0.643416377707917	-3.46772400414547	0.000524886073471209	0.00142556575366685	Il12rb1
ENSMUSG00000000869	61.8922838421395	-1.52064419373568	0.272172336945288	-5.58706373617006	2.30940984145044e-08	9.54243183494906e-08	Il4
ENSMUSG00000000901	36.5679187260782	-1.00648316027271	0.354096647650683	-2.84239674944793	0.00447757317945453	0.0104766920597052	Mmp11
ENSMUSG00000000957	15448.2941844267	-2.70140187814509	0.0500567556863704	-53.9667791310861	0	0	Mmp14
ENSMUSG00000000958	2247.70314726616	-1.16786099875039	0.0569084905568006	-20.5217356377558	1.37707314649491e-93	4.25114256341159e-92	Slc7a7
ENSMUSG00000000983	20.9017058998363	-1.50817351982308	0.528698461159765	-2.85261567910509	0.00433610272627918	0.0101739383373328	Wfdc18
ENSMUSG00000001020	63.1258696913062	1.93376667249096	0.282948419247804	6.83434343839674	8.23814497888601e-12	4.16118065481195e-11	S100a4
ENSMUSG00000001036	194.588516594047	-1.35132430865198	0.168686655243351	-8.01085484031045	1.13913840440657e-15	6.91734268298927e-15	Epn2
ENSMUSG00000001119	70.8431657448246	1.00942798144713	0.320488540006843	3.14965390470929	0.00163463983966898	0.00412896531827855	Col6a1
ENSMUSG00000001123	6335.94080661954	-1.36430767078172	0.0476437111564665	-28.6356297119929	2.42059488717735e-180	2.06849772750145e-178	Lgals9
ENSMUSG00000001128	37154.8291083506	-1.83355357972945	0.0428247050494403	-42.8153230153635	0	0	Cfp
ENSMUSG00000001228	1562.90688690985	3.30216680909787	0.08810418746045	37.4802481502961	1.93248514795789e-307	3.88451474798035e-305	Uhrf1
ENSMUSG00000001247	109.573231970041	-2.87403433020361	0.26968759685094	-10.6569021481256	1.61900590143171e-26	1.43551856593612e-25	Lsr
ENSMUSG00000001249	180.845780300584	-1.58685489261925	0.167100133462819	-9.49643103051344	2.17207194360554e-21	1.63915446290266e-20	Hpn
ENSMUSG00000001270	10038.9738862244	1.12360639631302	0.045991323028929	24.4308343903536	8.04533097853867e-132	3.84632053187488e-130	Ckb
ENSMUSG00000001403	1526.29228706965	2.38613486824331	0.155530444390305	15.3419150674789	4.01182653962597e-53	6.42219001442931e-52	Ube2c
ENSMUSG00000001473	3012.38667254985	1.39484686834419	0.048223634846541	28.924548570072	5.86632503837866e-184	5.21454389969247e-182	Tubb6
ENSMUSG00000001493	3.71621440153401	-5.56875437739094	1.65363423191907	-3.36758532806152	0.000758295567311097	0.00201767302800331	Meox1
ENSMUSG00000001517	1250.87740496697	2.51997444818773	0.103378074099329	24.3762951684169	3.05166001026163e-131	1.45500846149644e-129	Foxm1
ENSMUSG00000001525	25133.4041363794	1.01778673382917	0.0485728699835982	20.9538109272285	1.73200758331673e-97	5.58059783994345e-96	Tubb5
ENSMUSG00000001542	4985.24010195713	1.14869477543385	0.0543423229585131	21.1381242629396	3.54905112325788e-99	1.17125308431546e-97	Ell2
ENSMUSG00000001576	2341.97478252974	1.06318662167326	0.0553962156951586	19.1924052632747	4.28347715436966e-82	1.1126347633428e-80	Ergic1
ENSMUSG00000001604	66.9197500461432	-1.19018515404787	0.260140047355886	-4.57517082104485	4.75831582043942e-06	1.62051964423372e-05	Tcea3
ENSMUSG00000001670	19.0892769155435	-5.67367987551919	1.96601783329233	-2.88587406453884	0.0039032830960066	0.00922656920620992	Tat
ENSMUSG00000001741	543.805331891561	-1.61517621380788	0.136158968458709	-11.8624298648215	1.85512079432121e-32	1.92351885877772e-31	Il16
ENSMUSG00000001761	208.338854342638	2.96461561753916	0.21966234983348	13.4962392043359	1.64564667141739e-41	2.11247053488405e-40	Smo
ENSMUSG00000001763	165.119647847583	1.64765511551517	0.185685455289935	8.8733665915969	7.09672417021504e-19	4.89411126108904e-18	Tspan33
ENSMUSG00000001827	21.212571655284	1.24815326383627	0.505132559193552	2.47094201535723	0.0134757667037078	0.0285955898778655	Folr1
ENSMUSG00000001930	365.879080348234	2.39776748965317	0.145626667136858	16.465167656414	6.52815267365748e-61	1.21554202783502e-59	Vwf
ENSMUSG00000001986	18.0589742595298	1.41830914751363	0.494211383003167	2.869843140591	0.00410675469561084	0.00967302048078031	Gria3
ENSMUSG00000001995	3252.86150765645	-1.32796753169137	0.0527155239115748	-25.1912042820424	5.00116325283943e-140	2.64076348595453e-138	Sipa1l2
ENSMUSG00000002055	1084.16017878518	2.82937296452761	0.113797284540397	24.8632731084476	1.85819124845372e-136	9.28518220166605e-135	Spag5
ENSMUSG00000002068	345.556538043327	1.74267732647443	0.125632269567022	13.8712556294683	9.46060448573553e-44	1.29226743434885e-42	Ccne1
ENSMUSG00000002104	52.2380755858986	-1.34755122730925	0.314988298625913	-4.27809932365022	1.88495915177671e-05	6.07673454269695e-05	Rapsn
ENSMUSG00000002228	28.1758339314625	2.71751530375979	0.452331803663949	6.00779180625271	1.8806712025696e-09	8.3126419046111e-09	Ppm1j
ENSMUSG00000002233	1926.57681723816	2.31592284403504	0.0901601784467929	25.6867597639213	1.64336831025785e-145	9.25781593635383e-144	Rhoc
ENSMUSG00000002250	2218.42484491708	-1.11399799166131	0.0525340380384495	-21.2052610698987	8.53955120557291e-100	2.86634006215141e-98	Ppard
ENSMUSG00000002289	122.148979338334	1.43982559221834	0.212537524565066	6.77445357079782	1.24877328349447e-11	6.25411965224625e-11	Angptl4
ENSMUSG00000002332	3422.37479649519	-1.0130239208783	0.0547200225560023	-18.5128564199977	1.62642941379319e-76	3.88257893395245e-75	Dhrs1
ENSMUSG00000002413	1885.59920443172	-1.09813007822747	0.0696670683769795	-15.7625418122278	5.63214405646576e-56	9.52456942780332e-55	Braf
ENSMUSG00000002477	538.690364129749	1.0966044821076	0.110536496985336	9.92074574475688	3.38219606681079e-23	2.70468653823762e-22	Snrpd1
ENSMUSG00000002504	30.4080119716225	2.5962521405165	0.437037623713677	5.94056895709607	2.84034548532803e-09	1.24056472320908e-08	Slc9a3r2
ENSMUSG00000002602	4697.73798351014	1.57417174122033	0.17417130000335	9.03806620947341	1.59467776595831e-19	1.12383486063891e-18	Axl
ENSMUSG00000002769	20.8762431152927	-1.68776197272408	0.664292712166307	-2.54069018342858	0.0110633905784199	0.0239008690695737	Gnmt
ENSMUSG00000002835	941.401132134642	1.8589288498001	0.0848355435261526	21.9121464015497	1.98980262011674e-106	7.19787700352657e-105	Chaf1a
ENSMUSG00000002870	1238.42427040022	2.41328852876048	0.085264937041972	28.3034106689427	3.13751320456498e-176	2.52270323070681e-174	Mcm2
ENSMUSG00000002908	58.5554855622389	-1.43241065572666	0.296851876842777	-4.82533804724878	1.39765999167677e-06	4.99458739247888e-06	Kcnn1
ENSMUSG00000002944	52613.0563856554	2.88172826319519	0.0460732722903003	62.5466375610979	0	0	Cd36
ENSMUSG00000002983	2907.77537747191	-1.2982398518244	0.0515923825985396	-25.1634017743765	1.00821194990407e-139	5.29206563259736e-138	Relb
ENSMUSG00000003032	782.640280224485	2.52405732369063	0.0909346018503321	27.7568414259397	1.44078812438356e-169	1.07084458538743e-167	Klf4
ENSMUSG00000003038	2167.91306521327	1.4950594144417	0.123446230130205	12.1110171842816	9.23418539394914e-34	9.89960638991311e-33	Hmgn2
ENSMUSG00000003273	29.0809158194714	-3.10240321973419	0.509252398039806	-6.09207385507823	1.11457238263461e-09	4.97744783550203e-09	Car11
ENSMUSG00000003283	6706.34992709428	-1.13075446299231	0.0439266552835499	-25.7418748523693	3.97470000674082e-146	2.2753549650239e-144	Hck
ENSMUSG00000003352	102.706876627016	-2.3469780185316	0.270321789197902	-8.68216367424744	3.88310082464459e-18	2.5900516774939e-17	Cacnb3
ENSMUSG00000003379	9.20580175554498	2.27888936648753	0.82968087219398	2.74670592376236	0.00601970831119	0.0137342853717092	Cd79a
ENSMUSG00000003418	8.69251622215165	4.30963331340185	1.24032055524844	3.47461250655369	0.000511591779116399	0.00139138176211408	St8sia6
ENSMUSG00000003541	5123.19052451733	-1.68993228615847	0.0610004165098903	-27.7036188086433	6.3153301700199e-169	4.65466147406175e-167	Ier3
ENSMUSG00000003559	234.638648511593	-1.17623190544319	0.146190778691896	-8.04586934940781	8.56353143027669e-16	5.23790828043445e-15	As3mt
ENSMUSG00000003617	1413.91682013735	-2.62575860570763	0.0957449623859771	-27.4245092407305	1.39952531657372e-165	9.94225033127415e-164	Cp
ENSMUSG00000003665	6.55914043156026	-2.13816198771894	0.868452583761015	-2.46203653221824	0.0138150594272287	0.02924540284924	Has1
ENSMUSG00000003779	1516.79971511214	2.63065504748734	0.101660227495607	25.8769344933939	1.21107459323097e-147	7.02383556710251e-146	Kif20a
ENSMUSG00000003824	305.318306058416	1.55803701353188	0.138941695374575	11.2136030104681	3.49663870441309e-29	3.34335362391152e-28	Syce2
ENSMUSG00000003849	274.639319146853	1.41426124246942	0.139741697664309	10.1205385801652	4.47943878732566e-24	3.68543221902343e-23	Nqo1
ENSMUSG00000003865	1066.70988783217	-1.26000191982706	0.0754148711238367	-16.7076055564431	1.15376188867764e-62	2.21835804878464e-61	Gys1
ENSMUSG00000003882	1760.32249151389	2.32563119407961	0.0871109540406487	26.6973450089227	5.05304347246137e-157	3.27411303972048e-155	Il7r
ENSMUSG00000004032	111.635746738488	-1.36763038612152	0.249858121483579	-5.47362790531265	4.40914376578176e-08	1.78637984592106e-07	Gstm5
ENSMUSG00000004040	8753.87228008076	-1.58330008837506	0.0473207561910914	-33.4588923723313	1.91096466622458e-245	2.68278206197195e-243	Stat3
ENSMUSG00000004044	123.132554437697	2.43401923836078	0.222900335530081	10.9197648023832	9.27356379529446e-28	8.47752299612216e-27	Cavin1
ENSMUSG00000004099	6468.51808486458	1.13121526951441	0.0349640782723637	32.3536419493874	1.23298935985364e-229	1.53594005538387e-227	Dnmt1
ENSMUSG00000004105	1728.32421216719	4.21799486648083	0.0803841780357078	52.4729489005553	0	0	Angptl2
ENSMUSG00000004113	29.024775502962	1.64860221899165	0.485156528427716	3.39808313892921	0.000678597941734948	0.0018178585818876	Cacna1b
ENSMUSG00000004187	223.347092668856	-1.07744682064199	0.144780882994965	-7.44191358937531	9.92371315374179e-14	5.54981226609354e-13	Kifc2
ENSMUSG00000004347	22.7834511817305	3.81685048406072	0.62951848321913	6.06312695465704	1.33500203350561e-09	5.93934883568429e-09	Pde1c
ENSMUSG00000004359	459.587349469656	-1.50183612770873	0.125899797412095	-11.9288208446669	8.37513983502498e-33	8.75061125468144e-32	Spic
ENSMUSG00000004558	29.706103826131	-2.8467462530017	0.575349481750609	-4.94785576992255	7.50354737352456e-07	2.75088599979846e-06	Ndrg2
ENSMUSG00000004609	2535.73122920835	-1.94465762524526	0.0591494891225116	-32.8769978252467	4.68650170892095e-237	6.14070583178538e-235	Cd33
ENSMUSG00000004633	568.043699372423	1.76235617953801	0.0989476667991822	17.810992785861	5.80706101673571e-71	1.27287611307358e-69	Chn2
ENSMUSG00000004665	1122.86928564626	-1.0707357794292	0.0926509015103687	-11.5566687638692	6.83075489572625e-31	6.84584834847035e-30	Cnn2
ENSMUSG00000004707	7838.16323565776	1.25296510396084	0.0564520610986362	22.1952056236103	3.820997105679e-109	1.42895597890816e-107	Ly9
ENSMUSG00000004709	112.648221877839	-1.7369205394063	0.220902318480095	-7.86284431669652	3.75507604720425e-15	2.229726089258e-14	Cd244a
ENSMUSG00000004846	5210.85113753604	-1.04025708581646	0.0420525753977453	-24.737060120038	4.27247980798216e-135	2.10517814271299e-133	Plod3
ENSMUSG00000004891	330.922098864948	4.91173449232485	0.38641736815411	12.7109568490357	5.14016074949393e-37	5.98974331342544e-36	Nes
ENSMUSG00000004933	1748.09409275588	2.49878255514203	0.0777004804759451	32.1591647803982	6.57597597160919e-227	7.96729033984897e-225	Matk
ENSMUSG00000005045	66.3102937873255	1.09436054908616	0.288165497580208	3.7976807018042	0.000146056295768264	0.000426053729525862	Chd5
ENSMUSG00000005233	571.366497677944	2.77345080526267	0.210130715465817	13.1986930093227	8.92704800619884e-40	1.10349791880958e-38	Spc25
ENSMUSG00000005237	100.778022377752	-2.92286092695299	0.267380265046621	-10.9314759129413	8.15117393163025e-28	7.46691432815161e-27	Dnah2
ENSMUSG00000005410	2491.81653506564	3.03263176186297	0.0684043962728932	44.3338721938946	0	0	Mcm5
ENSMUSG00000005465	153.083350702819	3.26975266531299	0.20180793024598	16.2023001837814	4.85756164535761e-59	8.70571509065156e-58	Il27ra
ENSMUSG00000005470	1133.79870113441	2.25220105769968	0.0957605460578358	23.5190916344549	2.60164021906365e-122	1.14194575272995e-120	Asf1b
ENSMUSG00000005533	613.624129913585	-1.34549126359992	0.0881007780048246	-15.2721836749982	1.17182321998049e-52	1.86406303401393e-51	Igf1r
ENSMUSG00000005547	6.51966868263043	-6.03980495374958	1.54994345099675	-3.89679052475459	9.74758594197563e-05	0.000289984944042393	Cyp2a5
ENSMUSG00000005672	20.694419242294	1.31320690027527	0.519750052211659	2.52661234893054	0.0115168545617303	0.0247957205869581	Kit
ENSMUSG00000005732	651.252042513311	1.24324741806007	0.0942626661080664	13.1891815645737	1.01278799943655e-39	1.25018889895556e-38	Ranbp1
ENSMUSG00000005800	1455.00005296029	-1.38307373045164	0.146943890797636	-9.41225744700302	4.85593599776893e-21	3.61517895052755e-20	Mmp8
ENSMUSG00000005802	871.877673868668	2.40325122669078	0.0923098226654018	26.0346207727202	2.0092287412322e-149	1.18077233234739e-147	Slc30a4
ENSMUSG00000005824	635.118508284977	-5.77683825272971	0.167484530871398	-34.4917720023077	1.06567168645627e-260	1.7136969510659e-258	Tnfsf14
ENSMUSG00000005950	23.7823803045921	1.8423438435721	0.462097359352533	3.98691705607992	6.69374132755061e-05	0.000202784021824016	P2rx5
ENSMUSG00000005973	243.166933193909	1.08373053797584	0.162799615625306	6.65683720328997	2.7978278730003e-11	1.37512579176167e-10	Rcn1
ENSMUSG00000005983	67.5351849711191	1.02466074200614	0.281127554762192	3.64482500789689	0.000267573802432577	0.000755484914801253	1700037C18Rik
ENSMUSG00000005986	727.335273859475	-1.02350892233741	0.097889369013402	-10.4557719868159	1.3787137506025e-25	1.19549350658861e-24	Ankrd13d
ENSMUSG00000006205	40.6935820016015	-1.44430730655143	0.428982402429176	-3.36682180521351	0.000760398056600114	0.00202296303552405	Htra1
ENSMUSG00000006221	4.82102788570965	3.89637677889557	1.41311779326302	2.7572908624259	0.00582824826598983	0.013335387864066	Hspb7
ENSMUSG00000006310	10.3056247222609	1.7107109192266	0.696280138691573	2.45692907805946	0.0140130348018288	0.0296325848905618	Zbtb32
ENSMUSG00000006342	57.9644962747448	-1.55698530344694	0.296881993400519	-5.24445853254035	1.56741951763872e-07	6.09632450472985e-07	Susd2
ENSMUSG00000006360	2947.87758354122	2.0349005584955	0.112773455546103	18.0441447736219	8.77117506202159e-73	1.96396602116582e-71	Crip1
ENSMUSG00000006362	35.4846426487669	2.56502905205354	0.413962300351651	6.1962865939111	5.78108214256912e-10	2.63696652965201e-09	Cbfa2t3
ENSMUSG00000006398	1604.29491254242	2.52371878545534	0.140699307514203	17.9369666421463	6.06783010339957e-72	1.34503567292024e-70	Cdc20
ENSMUSG00000006411	1193.60937680843	-1.4048354865689	0.0873557178672681	-16.0817805733503	3.42394675403349e-58	6.03248945538829e-57	Nectin4
ENSMUSG00000006435	117.771238767244	-1.12771071373046	0.211795952187761	-5.32451494979813	1.01222777477645e-07	4.00118371128952e-07	Neurl1a
ENSMUSG00000006476	783.909261148193	1.03240822084493	0.0894895634899481	11.5366326595267	8.62353608426049e-31	8.61331054740168e-30	Nsmf
ENSMUSG00000006494	2672.93530087604	-1.06103629061397	0.0615399737853897	-17.2414160317025	1.29817683348077e-66	2.64861015080063e-65	Pdk1
ENSMUSG00000006517	1494.82310893295	-1.02518127005101	0.0832095234644911	-12.3204800047737	7.02747505402283e-35	7.73547020725636e-34	Mvd
ENSMUSG00000006526	636.545717368127	-1.17164092113405	0.0875688520635104	-13.3796537641524	7.9516915723736e-41	1.00829729192628e-39	Stimate
ENSMUSG00000006585	1512.67297067822	1.64953341270982	0.0666625363419366	24.7445342350727	3.55010694408035e-135	1.75412965736976e-133	Cdt1
ENSMUSG00000006651	109.869044942683	-1.01803691774672	0.221081584462254	-4.60480197942733	4.12858522530143e-06	1.41422432320598e-05	Aplp1
ENSMUSG00000006675	7.23429172692722	2.73462501718458	1.04617413258429	2.61392910798647	0.00895076065029387	0.0197148555775181	P4htm
ENSMUSG00000006678	836.954415873571	2.31032989085587	0.103030348276209	22.4237802696952	2.30733273078366e-111	8.87269753800699e-110	Pola1
ENSMUSG00000006715	1066.15750714966	1.6013654482722	0.0937612651425951	17.0791791880879	2.12081275379073e-65	4.22943143199597e-64	Gmnn
ENSMUSG00000006732	177.241398832351	1.55678504837246	0.180396347830609	8.62980358024911	6.14574219830827e-18	4.06552108249346e-17	Mettl1
ENSMUSG00000006800	4300.68762948021	1.82172757294487	0.0471590314423118	38.6294526674775	0	0	Sulf2
ENSMUSG00000006818	7029.3441181502	-2.31221986999542	0.0484967210899944	-47.6778598228255	0	0	Sod2
ENSMUSG00000007050	544.44051197276	1.48346704279399	0.120176327384647	12.3440870184515	5.2425563186896e-35	5.79235344917554e-34	Lsm2
ENSMUSG00000007080	771.747515660571	2.67336105074358	0.117441855562178	22.7632732635785	1.06028245492505e-114	4.24328876587538e-113	Pole
ENSMUSG00000007379	203.602545099686	1.25042443235699	0.171014299802378	7.31181213385059	2.63563439725371e-13	1.44072116356677e-12	Dennd2c
ENSMUSG00000007613	7452.07736252013	1.31956787321605	0.0524995758671975	25.1348292137449	2.07069770084253e-139	1.08048883864907e-137	Tgfbr1
ENSMUSG00000007617	549.366983123565	-1.0436166696504	0.0922894936353444	-11.308076667686	1.1968429095345e-29	1.1549893195175e-28	Homer1
ENSMUSG00000007646	62.9013560871438	2.7125231561653	0.332212028024197	8.16503596301977	3.21339469759269e-16	2.00146967625764e-15	Rad51c
ENSMUSG00000008305	1307.46632302956	1.75320492929764	0.0679604117167502	25.7974442033218	9.47238925421066e-147	5.44016537395235e-145	Tle1
ENSMUSG00000008318	553.735224732337	-3.29374925011319	0.118522634401278	-27.7900442118224	5.72262309371133e-170	4.27120168374092e-168	Relt
ENSMUSG00000008398	3284.16573074232	-1.28113898293405	0.0595673095728034	-21.5074172750447	1.32689425861525e-102	4.61128340680653e-101	Elk3
ENSMUSG00000008496	3563.55099383326	-1.31954066693563	0.104372446543759	-12.6426150831139	1.22897342754334e-36	1.41624175633968e-35	Pou2f2
ENSMUSG00000008845	1327.52761990211	-2.33638897849487	0.0766714752097169	-30.472727596596	5.99003887856037e-204	6.16033707691014e-202	Cd163
ENSMUSG00000009569	2544.99245430326	1.42913086243539	0.0519403292238908	27.5148595280377	1.16595897489967e-166	8.38400337682939e-165	Mrtfb
ENSMUSG00000009575	1733.89710837172	1.35956511441743	0.0665766583962614	20.421047663963	1.08707812311423e-92	3.31540084823579e-91	Cbx5
ENSMUSG00000009585	2898.08941703942	-1.03118305318514	0.0551713879524601	-18.6905403589572	5.91112722129199e-78	1.4323551974991e-76	Apobec3
ENSMUSG00000009614	115.957755388498	3.43957861978714	0.28902455098232	11.9006451462234	1.17435749393698e-32	1.22267273162162e-31	Sardh
ENSMUSG00000009654	255.768970604367	4.16014393990313	0.20392241596683	20.4006210900317	1.65105242312608e-92	5.01812135956655e-91	Oit3
ENSMUSG00000009687	10954.3533536911	-1.31068288683429	0.0332546526270093	-39.4135191106989	0	0	Fxyd5
ENSMUSG00000009731	27.7026755763248	-1.28513160564445	0.487111721224032	-2.63826869617328	0.00833305261538082	0.0184669716503973	Kcnd1
ENSMUSG00000010021	137.92721325728	-1.38230387499716	0.199042670423707	-6.94476150292107	3.79100228016701e-12	1.95507403305756e-11	Kif19a
ENSMUSG00000010362	558.457555830436	1.2568047861746	0.10914149095043	11.5153712417711	1.10383131019872e-30	1.1000378617524e-29	Rdm1
ENSMUSG00000010461	365.024173979667	1.85787819430115	0.152067773209332	12.2174353914136	2.50874638447151e-34	2.71586381853834e-33	Eya4
ENSMUSG00000011179	1192.03343309211	1.23115500604557	0.0854690331753782	14.4046909190994	4.83475864704587e-47	7.01575436485598e-46	Odc1
ENSMUSG00000011256	847.241731181109	-1.19070194266695	0.0946968660074586	-12.5738262824154	2.9413624522737e-36	3.35675873666255e-35	Adam19
ENSMUSG00000012428	10.3020623085357	-3.95987239696431	0.856426572633703	-4.62371500779899	3.76927652682622e-06	1.29641712002778e-05	Steap4
ENSMUSG00000012443	2205.49345010015	2.73280405678261	0.0790024201565368	34.5913967112372	3.40314773134203e-262	5.52277800180818e-260	Kif11
ENSMUSG00000013033	45.741127072581	2.62177546166034	0.415044166553533	6.31685895848431	2.66932988367239e-10	1.24453812104061e-09	Adgrl1
ENSMUSG00000013076	42.0585703760274	1.14799045682149	0.384288177442271	2.987316613439	0.00281438087433692	0.00682527876146775	Amotl1
ENSMUSG00000013275	570.409584710872	-1.27182459514532	0.0866592609176795	-14.6761532659905	9.16440402079692e-49	1.37497152437555e-47	Slc41a1
ENSMUSG00000013483	27.8177157278565	-2.08448462683128	0.466701345385398	-4.46642086516792	7.95390643957125e-06	2.65465379263351e-05	Card14
ENSMUSG00000013584	15.8681057410941	4.60673076463606	0.812163075766349	5.67217459410993	1.40996168647696e-08	5.92840795628498e-08	Aldh1a2
ENSMUSG00000013629	923.080841954808	1.15821037239233	0.0932125336344321	12.4254789268436	1.90084624950711e-35	2.1281056523754e-34	Cad
ENSMUSG00000013974	367.636989163501	-2.54704593894953	0.146872245350797	-17.3419146201928	2.27046405022018e-67	4.6754643287945e-66	Mcemp1
ENSMUSG00000014164	49.7627448154139	1.53345022998098	0.323310453802087	4.74296519629295	2.10612464656341e-06	7.41988426071701e-06	Klhl3
ENSMUSG00000014602	100.37179098325	-1.35836062254457	0.241114609651088	-5.63367198906041	1.76412411127394e-08	7.35807389868538e-08	Kif1a
ENSMUSG00000014633	294.605281006977	1.17300275628073	0.136401019026421	8.59966270525825	7.99507217915543e-18	5.2672190605989e-17	Cmc2
ENSMUSG00000014846	224.315581294498	-2.16367452741335	0.164848287956812	-13.1252471847339	2.36011407258485e-39	2.88913895016978e-38	Tppp3
ENSMUSG00000014852	5.44445992074441	5.50369147924337	1.46159413499534	3.76554020536003	0.000166189377324602	0.000481448394283473	Adamts13
ENSMUSG00000015016	380.216071922232	1.02514820086615	0.120190000776998	8.52939674048442	1.47112843367014e-17	9.63450235586488e-17	Acsf3
ENSMUSG00000015053	29.6832543695473	2.99373731510755	0.50666524120526	5.9087086929153	3.44799806193238e-09	1.49819792968612e-08	Gata2
ENSMUSG00000015112	1028.58939276801	2.36664077338504	0.0837887739096998	28.2453205000421	1.6247557588841e-175	1.30046627234845e-173	Slc25a13
ENSMUSG00000015143	9800.0500289186	1.24598446162765	0.045396855268581	27.4464928078397	7.65063665942153e-166	5.45693999469788e-164	Actn1
ENSMUSG00000015217	160.397449787121	2.53593010639251	0.198693458550804	12.7630276552064	2.63746874998631e-37	3.09583176632434e-36	Hmgb3
ENSMUSG00000015222	55.3268484655782	6.07550251669106	0.767795534875412	7.91291722955502	2.51426528288199e-15	1.50354423897564e-14	Map2
ENSMUSG00000015243	35309.0275311509	-1.56152289331819	0.0859127789571362	-18.1756766836429	8.0430257420091e-74	1.82635535751475e-72	Abca1
ENSMUSG00000015314	418.178246172803	-1.69996739586749	0.136754270464278	-12.4308176270923	1.77806349555362e-35	1.99316636076349e-34	Slamf6
ENSMUSG00000015396	378.514078102553	3.20943712202451	0.168277431809412	19.0722967870074	4.29040649593316e-81	1.10149492752629e-79	Cd83
ENSMUSG00000015568	44355.8208471419	4.16373092934483	0.0863203235308171	48.2358123676209	0	0	Lpl
ENSMUSG00000015749	2819.66698929149	2.03106033485507	0.108263847520695	18.7602822305647	1.59550102023052e-78	3.91983577039689e-77	Anp32e
ENSMUSG00000015766	1229.27344704046	-2.18867159713967	0.0982597193029224	-22.2743522235421	6.55182750530095e-110	2.4816975747595e-108	Eps8
ENSMUSG00000015850	276.106673277027	-2.76714401918022	0.151510247192841	-18.2637416970102	1.60878879617664e-74	3.72973329168658e-73	Adamtsl4
ENSMUSG00000015880	798.740049492718	2.90305755182613	0.124440839173517	23.3288168989135	2.26155448261671e-120	9.82914919975603e-119	Ncapg
ENSMUSG00000015890	2.65268547081419	-4.8137831179725	1.83264933707162	-2.62667986755415	0.00862224098409001	0.0190458067891569	Amdhd1
ENSMUSG00000015947	11046.2346417113	-2.39306258163568	0.0910165885063954	-26.2925980956486	2.33043899634573e-152	1.40693294902251e-150	Fcgr1
ENSMUSG00000015950	17100.6065199598	-1.07933679415867	0.0401835855821283	-26.860141486197	6.42125352362619e-159	4.19134884056914e-157	Ncf1
ENSMUSG00000015968	2488.94931730325	-1.44679892498889	0.0718003190911195	-20.150313303661	2.67416238422395e-90	7.91024388202967e-89	Cacna1d
ENSMUSG00000016024	82.8941543333525	-1.74516647525019	0.309818195134753	-5.63287277072653	1.77232211145862e-08	7.38878289643922e-08	Lbp
ENSMUSG00000016028	6.32300211420695	3.35151827030201	1.12220976427125	2.98653458293375	0.00282158922619269	0.0068408842957953	Celsr1
ENSMUSG00000016194	62.5259431638746	-1.50154011866298	0.303370295816516	-4.94952913772133	7.43932402817286e-07	2.72903780038054e-06	Hsd11b1
ENSMUSG00000016239	1133.18916274879	1.29909387143161	0.0712328401008606	18.2372887223391	2.61092058564872e-74	6.00579639005725e-73	Lonrf3
ENSMUSG00000016283	83.5997531962418	3.08883203466966	0.298803621795879	10.3373313084529	4.77653976187295e-25	4.05044160344059e-24	H2-M2
ENSMUSG00000016349	194.430269805504	2.16404067389394	0.205183641021347	10.5468479997818	5.25298441422429e-26	4.60456101601653e-25	Eef1a2
ENSMUSG00000016494	153.868582236158	1.41721453349829	0.209826210997103	6.75423021158141	1.43595594767209e-11	7.17126616554818e-11	Cd34
ENSMUSG00000016498	161.398871720529	4.70715289554977	0.269985575543405	17.43483105005	4.48884295264826e-68	9.29779191913292e-67	Pdcd1lg2
ENSMUSG00000017002	767.170661588383	-3.75338795847028	0.327408733285856	-11.4639213218337	2.00238917871653e-30	1.97547474524912e-29	Slpi
ENSMUSG00000017057	1046.69112884554	-2.70599769945441	0.0873864920265826	-30.9658579569856	1.55421913444543e-210	1.71828639182533e-208	Il13ra1
ENSMUSG00000017144	925.076856690855	-2.31342561505888	0.0827868266826578	-27.9443687813619	7.71741237853475e-172	5.93536119843049e-170	Rnd3
ENSMUSG00000017146	763.533612466861	2.60707102649567	0.184093449995485	14.1616718387298	1.58185548215653e-45	2.22251323462009e-44	Brca1
ENSMUSG00000017309	30.2087139325797	1.4664590473384	0.461464967154632	3.17783396729009	0.0014837969427579	0.00377381511437016	Cd300lg
ENSMUSG00000017344	14.6693265902331	-5.1080366507036	2.080626667862	-2.45504718823608	0.0140866095823399	0.0297668184090325	Vtn
ENSMUSG00000017390	1642.58441863893	-1.78300114420831	0.0664319198234382	-26.8395245681164	1.11779144138724e-158	7.2693429436393e-157	Aldoc
ENSMUSG00000017400	223.959508380756	2.04559444866187	0.177592932090662	11.5184451575899	1.06515689467969e-30	1.06269375690858e-29	Stac2
ENSMUSG00000017412	23.8225878732336	-1.02567516612616	0.431458472317395	-2.3772280113476	0.0174433019162555	0.0361135963947382	Cacnb4
ENSMUSG00000017499	301.365432443435	2.13086282527009	0.142806025059576	14.9213790131133	2.39276690745952e-50	3.69011803191382e-49	Cdc6
ENSMUSG00000017550	490.967230414441	1.74708782355624	0.108268866817614	16.1365670012906	1.41178461619417e-58	2.50482026839103e-57	Atad5
ENSMUSG00000017639	109.968606521655	1.05133243453008	0.186934102977155	5.62408045287789	1.86498722765637e-08	7.7531748695684e-08	Rab11fip4
ENSMUSG00000017667	34.0907998523561	2.13974051840183	0.437203602097554	4.89415116466581	9.87309307371618e-07	3.57586288658815e-06	Zfp334
ENSMUSG00000017716	1395.28397189546	2.59089233548754	0.149366676128744	17.3458525197037	2.12009352685957e-67	4.37090144482739e-66	Birc5
ENSMUSG00000017737	3739.06139634673	-1.00296794747424	0.0650610041988328	-15.4158079762968	1.28157882496079e-53	2.07030573833164e-52	Mmp9
ENSMUSG00000017740	80.6098423560411	-1.98511250154958	0.296374714453672	-6.69798199623361	2.11317292774103e-11	1.04559205367304e-10	Slc12a5
ENSMUSG00000017830	2859.89860209349	-1.5160909424071	0.0690454780397983	-21.9578600286208	7.2849932158155e-107	2.64608305943656e-105	Dhx58
ENSMUSG00000017861	292.565103278897	2.98589237840775	0.152287692700593	19.6069184939206	1.34965378987967e-85	3.68995763356748e-84	Mybl2
ENSMUSG00000018238	42.7273084905291	-1.04753062075074	0.33754773655893	-3.10335548811439	0.00191339655239423	0.0047697395173762	Gdf9
ENSMUSG00000018334	424.945228393122	-1.63124078272045	0.121057732136752	-13.4748995700475	2.19784207102173e-41	2.81314243084685e-40	Ksr1
ENSMUSG00000018341	94.9916714366177	1.34832085525154	0.260945765731361	5.16705397181887	2.37812607881548e-07	9.11125670525602e-07	Il12rb2
ENSMUSG00000018362	543.160007801155	1.17019174794358	0.0955620623053113	12.2453588768828	1.77888462084547e-34	1.93641169588526e-33	Kpna2
ENSMUSG00000018395	2513.17998497444	-1.25304635696182	0.0557757117435583	-22.4658066708855	8.96688475291267e-112	3.46321450642516e-110	Kif3a
ENSMUSG00000018417	184.643427270551	-3.42474060448639	0.214747212900775	-15.9477767288594	2.95221066155167e-57	5.1147555722025e-56	Myo1b
ENSMUSG00000018459	1520.0054300619	1.08900917704974	0.0944627859230192	11.5284465348843	9.48395630053301e-31	9.46736472912689e-30	Slc13a3
ENSMUSG00000018476	1126.58943431201	-2.10230284531688	0.0788644764990276	-26.6571584399321	1.47842162367638e-156	9.44108306902939e-155	Kdm6b
ENSMUSG00000018548	1011.49313497509	1.15835314686213	0.0793209013061924	14.6033785268109	2.67265564758131e-48	3.97616532801226e-47	Trim37
ENSMUSG00000018821	231.402317881125	-1.04414159865343	0.164910989107045	-6.33154651674349	2.42715970754327e-10	1.13522020271636e-09	Avpi1
ENSMUSG00000018849	13.289726027603	3.05580035943892	0.706484430008973	4.32536122473372	1.52282113509525e-05	4.95259846639086e-05	Wwc1
ENSMUSG00000018927	12842.4982472355	-1.75534913010886	0.0952851779206955	-18.4220585868015	8.74148798066189e-76	2.06446169412454e-74	Ccl6
ENSMUSG00000018983	807.020073458827	1.83684518320964	0.113513066104629	16.1817951557801	6.77887980036002e-59	1.21000610281098e-57	E2f2
ENSMUSG00000019194	928.763608216267	-1.44468226126428	0.0821389656299566	-17.5882694672916	3.02989985665099e-69	6.40333316180398e-68	Scn1b
ENSMUSG00000019214	488.837433516478	2.46934242286829	0.137962878973257	17.8986002701998	1.2092307625648e-71	2.67042234194865e-70	Chtf18
ENSMUSG00000019256	1110.38581308784	-2.35991124694136	0.0896201008962938	-26.3323877493978	8.16754938625202e-153	4.96480347400041e-151	Ahr
ENSMUSG00000019302	14619.6256619889	1.63264480541879	0.0330744775966095	49.3626785381532	0	0	Atp6v0a1
ENSMUSG00000019303	91.4017269728597	1.89133837534	0.270977775502314	6.97968079424229	2.95851483356714e-12	1.53559767872562e-11	Psmc3ip
ENSMUSG00000019359	3.82390687985784	4.78405174269661	1.51807722199052	3.15138892369632	0.00162495955980845	0.00410744636373987	Gdpd2
ENSMUSG00000019773	637.045426919349	2.31128772467378	0.110092984703249	20.9939600684254	7.44749066388225e-98	2.41722316244795e-96	Fbxo5
ENSMUSG00000019806	218.304072631272	-1.1958721721793	0.169753560568366	-7.04475457348461	1.85788681595455e-12	9.7519762277211e-12	Aig1
ENSMUSG00000019818	6738.82748685656	-1.68639943895347	0.0520799288673661	-32.3809858352205	5.08418813311385e-230	6.37831233238658e-228	Cd164
ENSMUSG00000019823	1000.50136200536	1.36645405991691	0.0957310891550599	14.2738798020317	3.18362355391281e-46	4.53422842553653e-45	Mical1
ENSMUSG00000019843	4142.0912568557	1.87832460835938	0.0455960880952895	41.1948631302303	0	0	Fyn
ENSMUSG00000019845	206.438995243238	1.4671696730037	0.18293054811462	8.02036449420355	1.0543183782181e-15	6.40667735908621e-15	Tube1
ENSMUSG00000019853	38.6085812398695	3.82159526895531	0.427898208510933	8.93108499391549	4.21850835363124e-19	2.93207050166535e-18	Hebp2
ENSMUSG00000019874	1972.87762303467	2.48599316233538	0.068859683218209	36.1023032077789	2.08691993013071e-285	3.61916927883157e-283	Fabp7
ENSMUSG00000019876	1615.93049484755	1.62576715834101	0.0851081679108404	19.1023634775474	2.41312345523648e-81	6.21335382819187e-80	Pkib
ENSMUSG00000019942	1964.80016123794	2.30272043605316	0.0863323224775759	26.6727497879056	9.74968018625157e-157	6.27134882962197e-155	Cdk1
ENSMUSG00000019944	1914.01848482791	-1.40478462139059	0.0680750691823188	-20.6358162872857	1.30916242071356e-94	4.06990756766295e-93	Rhobtb1
ENSMUSG00000019960	1961.69493905602	-1.49762139619996	0.0751413895375744	-19.9307120272387	2.20404046774872e-88	6.32910257045569e-87	Dusp6
ENSMUSG00000019961	5175.91562816888	1.56988450645348	0.105196802182928	14.9233101565538	2.3244999358007e-50	3.58796504052169e-49	Tmpo
ENSMUSG00000019966	277.428412206978	2.23570838429161	0.156051904378672	14.3266972177827	1.49041940656275e-46	2.14167578250922e-45	Kitl
ENSMUSG00000019987	33931.8840009673	1.02685175880858	0.289953049139637	3.54144149149494	0.000397947104636587	0.0010964620457814	Arg1
ENSMUSG00000019989	3.16645911388041	3.68978020940608	1.57590873024655	2.34136669122255	0.0192132860562337	0.0394045005273876	Enpp3
ENSMUSG00000019990	808.620647110179	-2.5054312664358	0.108404455199163	-23.1118846714626	3.51638226346389e-118	1.46701145892483e-116	Pde7b
ENSMUSG00000019992	326.842893445311	2.52044741739719	0.148725517924818	16.9469735427064	2.02618985407798e-64	3.99568253386683e-63	Mtfr2
ENSMUSG00000020010	157.839758373261	-4.37660086455541	0.240194605052205	-18.221062307391	3.51268919271198e-74	8.00721122807761e-73	Vnn3
ENSMUSG00000020017	81.1149119736141	-2.76458660581653	0.267180139036195	-10.3472758708386	4.30562519004827e-25	3.66164442244057e-24	Hal
ENSMUSG00000020019	25.9799643901649	1.28441351402174	0.395944083051584	3.24392652649996	0.00117894152700589	0.003041758557644	Ntn4
ENSMUSG00000020027	306.707409959255	1.47021169716773	0.147510840468368	9.96680442264179	2.12970920284899e-23	1.71005111616867e-22	Socs2
ENSMUSG00000020053	30038.5294187274	2.4364264888008	0.0417070044987177	58.4176811085944	0	0	Igf1
ENSMUSG00000020057	4171.37592324728	-1.35939545955104	0.0573091651998156	-23.7203849473525	2.22181603707375e-124	9.89967352135958e-123	Dram1
ENSMUSG00000020061	9.07697800558501	3.88702090560341	1.22137278618619	3.18250164860875	0.00146008684557411	0.00371778842829429	Mybpc1
ENSMUSG00000020092	5468.41058189871	1.05199895675405	0.0922824086230791	11.399777839034	4.1918740703136e-30	4.10348978582054e-29	Pald1
ENSMUSG00000020101	22780.8276687596	-1.25992697990876	0.0304349474747487	-41.3973765177055	0	0	Vsir
ENSMUSG00000020108	289.521653151609	-2.46546835182378	0.14979266744921	-16.4592058730762	7.20393584032271e-61	1.33996236676623e-59	Ddit4
ENSMUSG00000020122	74.8399993744042	-1.03621204544622	0.268963299749823	-3.85261500885085	0.000116863056953262	0.000344819118339657	Egfr
ENSMUSG00000020185	319.515774684766	3.29197227654391	0.151350653064165	21.7506314634023	6.81355074455577e-105	2.40568660919056e-103	E2f7
ENSMUSG00000020227	2640.28452690894	-2.59660811065286	0.0641142131523685	-40.4997267061826	0	0	Irak3
ENSMUSG00000020234	120.13689415789	1.41286560815525	0.221666336894031	6.37383929356256	1.8435377043262e-10	8.6798877966e-10	4930404N11Rik
ENSMUSG00000020261	6439.74386528727	-1.24258325532339	0.0394416670537267	-31.5043290039127	7.57805032332558e-218	8.64826659156815e-216	Slc36a1
ENSMUSG00000020264	136.034640502926	1.76609196625624	0.257497469402531	6.85867698177418	6.95011905044151e-12	3.5246747672953e-11	Slc36a2
ENSMUSG00000020268	27.9137033094555	1.100748848472	0.432216124782933	2.54675562839034	0.0108729544020479	0.0235325694870702	Lyrm7
ENSMUSG00000020277	5396.28427724501	-1.81047242865075	0.0405799795841704	-44.6149171883021	0	0	Pfkl
ENSMUSG00000020312	14.7813692941482	3.78885224260996	0.79479339032218	4.76709077949692	1.86905108907666e-06	6.60836392458065e-06	Shc2
ENSMUSG00000020321	4808.33694110863	1.06924763757903	0.0449120791426089	23.8075737750607	2.78793286925842e-125	1.25805470725286e-123	Mdh1
ENSMUSG00000020325	15.8792431210623	-1.71150002511708	0.630569253554261	-2.71421420481582	0.00664331946835621	0.0150215618146175	Fstl3
ENSMUSG00000020330	1202.55665447843	2.72298881292773	0.163056419760485	16.6996725239493	1.31786091858094e-62	2.52837763435772e-61	Hmmr
ENSMUSG00000020377	28.1156467154315	1.68895506874025	0.495057576683792	3.41163361250613	0.000645748452854347	0.00173517307952917	Ltc4s
ENSMUSG00000020381	57.4531191713688	1.78451157651934	0.294372460905783	6.06208736723674	1.34366188196583e-09	5.97637290170822e-09	Mrnip
ENSMUSG00000020393	1725.8788679757	-1.16176960956515	0.0609984433101551	-19.0458894771785	7.10684840871287e-81	1.81666244944685e-79	Kremen1
ENSMUSG00000020407	76.556376220384	-1.26272401208616	0.308354327877946	-4.09504228715082	4.22091339464175e-05	0.000130897154694632	Upp1
ENSMUSG00000020422	20213.2587653027	1.05222017749105	0.0385653933102066	27.2840515077171	6.55868008354718e-164	4.54966635285749e-162	Tns3
ENSMUSG00000020423	1384.36383667725	-1.0219745413385	0.0667942075171203	-15.3003468313709	7.60502730635261e-53	1.21412750922447e-51	Btg2
ENSMUSG00000020432	6474.98371808686	-2.02088751338242	0.0422616949611625	-47.8184208001967	0	0	Tcn2
ENSMUSG00000020439	160.020093235974	1.76670181371429	0.18095825501409	9.7630352015537	1.62225922994569e-22	1.27312083045738e-21	Smtn
ENSMUSG00000020471	715.246345973082	1.45919100649357	0.096956051535201	15.0500250720688	3.4510348779137e-51	5.37844545862692e-50	Pold2
ENSMUSG00000020475	121.363629159413	-2.3922293842593	0.226214490713614	-10.5750492672366	3.88973009351797e-26	3.42485991160972e-25	Pgam2
ENSMUSG00000020492	206.032018542184	2.54516717688953	0.175892404921849	14.4700231827542	1.87408993986187e-47	2.7352126193248e-46	Ska2
ENSMUSG00000020493	853.06108294319	2.43057412350731	0.104197672192038	23.3265683616015	2.38357539313826e-120	1.03340845904958e-118	Prr11
ENSMUSG00000020604	270.460683281331	-1.30998032515977	0.142585057693268	-9.18736048750518	4.02598718869201e-20	2.90084266316794e-19	Arsg
ENSMUSG00000020638	987.790995285035	-1.60877082285866	0.205394572261915	-7.8325868358741	4.77932880114583e-15	2.82464240439253e-14	Cmpk2
ENSMUSG00000020641	772.405277990611	-1.85143774696637	0.193786560964927	-9.5540048687972	1.2477728353974e-21	9.5137300367865e-21	Rsad2
ENSMUSG00000020644	3898.25513307035	1.44374182066493	0.144540639170984	9.98848371603685	1.71180093124755e-23	1.37761813798171e-22	Id2
ENSMUSG00000020646	8.89840975182176	3.44975722166656	0.95326049108644	3.61890296925538	0.000295854533815932	0.000830430156881946	Mboat2
ENSMUSG00000020649	1529.68509856914	3.05497082313	0.0744268056772111	41.0466470424567	0	0	Rrm2
ENSMUSG00000020656	48.0932879693812	2.78549897282662	0.38089592707961	7.31301853024127	2.61206976933915e-13	1.42828136475549e-12	Grhl1
ENSMUSG00000020658	231.259992552975	3.13669250927426	0.191334217522659	16.3937875299424	2.11824969882174e-60	3.90309572108934e-59	Efr3b
ENSMUSG00000020661	5393.86277419629	1.31037143162866	0.0482511108180537	27.1573319124163	2.07436902138259e-162	1.41673797757671e-160	Dnmt3a
ENSMUSG00000020669	35.4949743680449	-1.08770664878008	0.344296225515178	-3.15921746499694	0.00158193402086867	0.00400613183896148	Sh3yl1
ENSMUSG00000020689	446.034496116376	4.53608816324465	0.170744550432964	26.5665179459157	1.65515819230732e-155	1.03823025757887e-153	Itgb3
ENSMUSG00000020717	1218.71373637268	-1.79357097520718	0.0761883590953052	-23.541273187989	1.54228763034327e-122	6.78644922714979e-121	Pecam1
ENSMUSG00000020785	66.9473721251538	-4.05674168264628	0.369651910213757	-10.9744913269903	5.06903492205394e-28	4.67011243417772e-27	Camkk1
ENSMUSG00000020793	14.8325156665042	-1.37022589875665	0.549124771768873	-2.49529063193197	0.012585400161547	0.026873870528441	Galr2
ENSMUSG00000020798	49.5068356623921	-1.93133929361828	0.353234864317809	-5.46757834153266	4.56225587635139e-08	1.8462993410382e-07	Spns3
ENSMUSG00000020808	941.464381807291	2.76827157883562	0.10962918233317	25.2512289147853	1.09790494649009e-140	5.83208426380278e-139	Pimreg
ENSMUSG00000020826	16.8540960875085	-4.11098435293572	0.850892904473832	-4.83137693512421	1.3559201984875e-06	4.8513091405836e-06	Nos2
ENSMUSG00000020834	54.0091081314618	1.16702326089853	0.309259473550875	3.77360553421024	0.000160905107737597	0.000467057835702389	Dhrs13
ENSMUSG00000020838	6.70028861048026	4.06516073359346	1.26198477072451	3.22124389128692	0.00127635481088495	0.00327589092422284	Slc6a4
ENSMUSG00000020882	230.140305120012	-1.27155816340159	0.171651833549711	-7.40777501239647	1.28435951414357e-13	7.14435076908354e-13	Cacnb1
ENSMUSG00000020883	4820.76114151711	-1.01018265451112	0.0523563586710759	-19.2943642405978	5.98971718626168e-83	1.57666826350867e-81	Fbxl20
ENSMUSG00000020884	3.15275685208034	-5.23311616241569	1.83003306176963	-2.8595746556378	0.00424209556348016	0.00996923454529037	Asgr1
ENSMUSG00000020892	4.83099669501714	-3.03917521328882	1.11996300242764	-2.71363893869806	0.00665486551116046	0.0150457459134608	Aloxe3
ENSMUSG00000020897	1442.5338728132	2.13883513163214	0.0854476146528918	25.0309518916425	2.81502830961877e-138	1.45175031396054e-136	Aurkb
ENSMUSG00000020902	17.217249311714	1.56727778716355	0.580752499195813	2.69870175218154	0.0069610529883283	0.0156818729381736	Ntn1
ENSMUSG00000020908	10.3295194321593	3.51272242466166	0.826155749802368	4.25188885449502	2.11975061609119e-05	6.79649603915842e-05	Myh3
ENSMUSG00000020914	7023.93042977284	2.59095201303466	0.135487914028213	19.1231227642573	1.62105107632734e-81	4.19221820016877e-80	Top2a
ENSMUSG00000020974	234.703715110268	1.1490634354293	0.142351943822051	8.07198977813537	6.91616670656512e-16	4.25678750425993e-15	Pole2
ENSMUSG00000021069	10518.2306493411	-1.2760298669256	0.031732603994679	-40.2119494239919	0	0	Pygl
ENSMUSG00000021109	10211.2156373621	-3.3718718954122	0.0540039509729295	-62.4375038245334	0	0	Hif1a
ENSMUSG00000021125	413.364038011904	-3.22898442030722	0.150506380195773	-21.4541364698764	4.17796344879544e-102	1.44343741104966e-100	Arg2
ENSMUSG00000021133	11265.7819236514	-1.43282024915079	0.0360093191985999	-39.7902621054414	0	0	Susd6
ENSMUSG00000021175	290.327983019979	2.20464076140213	0.130987064821741	16.8309807109763	1.44685603803078e-63	2.8062978570972e-62	Cdca7l
ENSMUSG00000021176	97.4754383968018	2.80342570631874	0.260449248525881	10.7638080055361	5.10174683824651e-27	4.58328084417179e-26	Efcab11
ENSMUSG00000021196	2475.40598652756	1.31779798195613	0.0489219008357984	26.9367698197009	8.15126909684535e-160	5.36014122877686e-158	Pfkp
ENSMUSG00000021200	34.2016277386407	-1.39227504415328	0.465249958164535	-2.99253126135888	0.00276674329557303	0.00671988495886192	Asb2
ENSMUSG00000021211	252.841579901683	1.25203643784209	0.145929877280739	8.57971281256837	9.51103015800054e-18	6.25429786114764e-17	Akr1c12
ENSMUSG00000021215	217.540245859391	1.07953797036121	0.155910039585702	6.92410811535844	4.38730757970997e-12	2.25078549238659e-11	Net1
ENSMUSG00000021234	18.4489362605631	1.82343077806336	0.554787369682662	3.28672006196961	0.00101361541484572	0.00264140292769681	Fam161b
ENSMUSG00000021253	65.081089328087	1.72864759316922	0.407534867928676	4.24171703872894	2.21816240996729e-05	7.09531191137639e-05	Tgfb3
ENSMUSG00000021263	97.5405819837917	1.33869822476344	0.252571217637512	5.300280203284	1.15625088210579e-07	4.55420214953669e-07	Degs2
ENSMUSG00000021270	3054.7366002611	1.14270096096401	0.0455965914420715	25.061104894557	1.32122489292566e-138	6.85370883605924e-137	Hsp90aa1
ENSMUSG00000021280	23.8812184421863	-1.10245481175438	0.465444173935775	-2.36860803827893	0.017855164701	0.0369187619399168	Exoc3l4
ENSMUSG00000021281	16718.1894569112	-1.25434923087698	0.0365105119864322	-34.3558378842542	1.1522849450076e-258	1.83628544074229e-256	Tnfaip2
ENSMUSG00000021322	8462.92633406004	-3.14107255670366	0.0511498416381383	-61.4092332665527	0	0	Aoah
ENSMUSG00000021356	428.708590134652	5.43086267369053	0.18681374205514	29.0710020255767	8.35228868927513e-186	7.61565126930865e-184	Irf4
ENSMUSG00000021360	217.987081152295	-3.51058037004065	0.18492876929116	-18.9834193105641	2.3386874756081e-80	5.89302603362275e-79	Gcnt2
ENSMUSG00000021367	10.88259057278	1.95923848483223	0.732739389906286	2.67385445879033	0.00749849862856404	0.0167772504731431	Edn1
ENSMUSG00000021391	73.606956719503	2.78276309966639	0.30505168709633	9.12226752834723	7.35686575578604e-20	5.23895323486712e-19	Cenpp
ENSMUSG00000021403	74.0831257999803	4.26876449873018	0.368613845837162	11.5805864238099	5.16912296670447e-31	5.20117270523523e-30	Serpinb9b
ENSMUSG00000021411	188.104847799612	-1.00221656999647	0.191169311917925	-5.24255990640773	1.58363950625596e-07	6.15399807253111e-07	Pxdc1
ENSMUSG00000021485	182.476448338196	2.75926814307526	0.206284291984985	13.376045827455	8.34713093687914e-41	1.0576819422812e-39	Mxd3
ENSMUSG00000021565	24.9802964743104	-1.96542872153395	0.544136557683989	-3.61201373769007	0.00030382846640729	0.000851595902753692	Slc6a19
ENSMUSG00000021569	351.00527428903	2.16745148601376	0.138757832389597	15.6203902056361	5.28810150760478e-55	8.7832138561522e-54	Trip13
ENSMUSG00000021572	253.050633488968	1.64364087792606	0.14965981040779	10.9825134312779	4.63835927118939e-28	4.28001758727538e-27	Cep72
ENSMUSG00000021575	1913.16852407932	-1.63468057670315	0.0581599553819177	-28.1066339540451	8.1279701118817e-174	6.44733916184195e-172	Ahrr
ENSMUSG00000021596	468.722580993465	-1.02000198201816	0.108421032921518	-9.40778698130011	5.0669241652448e-21	3.76433521877427e-20	Mctp1
ENSMUSG00000021614	4604.49858673283	-7.03754015137308	0.381525015887564	-18.4458157612581	5.63423210274141e-76	1.33418917892092e-74	Vcan
ENSMUSG00000021624	5000.46232507958	1.83161475389928	0.0565022776264272	32.4166534667728	1.59911026492373e-230	2.02047581973113e-228	Cd180
ENSMUSG00000021665	4984.10730594813	1.22334571205792	0.045091537024684	27.1302730574085	4.32811200292305e-162	2.94461435460407e-160	Hexb
ENSMUSG00000021675	19.3275693583898	3.10162224278158	0.58374096373403	5.31335375701812	1.07625814151738e-07	4.24669423718512e-07	F2rl2
ENSMUSG00000021687	2223.08410795324	-1.45421820916078	0.0582062848479777	-24.983869232659	9.15467316177008e-138	4.693826479958e-136	Scamp1
ENSMUSG00000021697	168.164068748246	2.35597800241512	0.200182127211705	11.769172579146	5.62737327855347e-32	5.76390306452417e-31	Depdc1b
ENSMUSG00000021699	126.051712857223	-1.32374901034342	0.221146830056346	-5.98583759941819	2.15279088693216e-09	9.47753061198181e-09	Pde4d
ENSMUSG00000021701	2120.20624182664	1.56231943584146	0.0826227187576103	18.9090780276165	9.60208764735226e-80	2.39227223090161e-78	Plk2
ENSMUSG00000021707	352.10350106623	2.50033835963636	0.140532706591561	17.7918608434921	8.17203965436213e-71	1.78023656953216e-69	Dhfr
ENSMUSG00000021714	115.166446633757	2.38571015203646	0.231355022064668	10.3119012967422	6.22572787806197e-25	5.26167703941893e-24	Cenpk
ENSMUSG00000021725	1254.14976201188	-1.58650275867827	0.0718423829263829	-22.0831032331425	4.59432361329817e-108	1.69310396657565e-106	Parp8
ENSMUSG00000021728	6959.97108627244	-3.20501683470685	0.0566527886330309	-56.5729757005852	0	0	Emb
ENSMUSG00000021756	4064.49799185144	1.23786417086117	0.0532301102052866	23.2549616389528	1.26725750639096e-119	5.4146178817753e-118	Il6st
ENSMUSG00000021758	26.4011823385357	1.01300574101574	0.419901449972307	2.41248450340562	0.0158442109673494	0.0330739022659244	Ddx4
ENSMUSG00000021779	16.1316144182068	1.80658077038137	0.655316439286161	2.75680673042368	0.0058368839876355	0.0133516928562375	Thrb
ENSMUSG00000021806	227.028414468848	-1.00683769437211	0.169850763706209	-5.927778435625	3.07060416090453e-09	1.33684265326705e-08	Nid2
ENSMUSG00000021811	955.184904773445	1.45785167664492	0.0799562757898092	18.233111312955	2.81822286606932e-74	6.46582934862518e-73	Dnajc9
ENSMUSG00000021822	2830.88021421819	2.19657526936531	0.0641622679454721	34.2346886994715	7.37083894894792e-257	1.16413187649946e-254	Plau
ENSMUSG00000021846	2324.01238986475	-1.12149692090313	0.055224474176868	-20.3079692042209	1.09332324313356e-91	3.29468396044114e-90	Peli2
ENSMUSG00000021880	157.730352247177	1.78382153374469	0.181663951744476	9.81934784867926	9.29428541308214e-23	7.35271085295215e-22	Rnase6
ENSMUSG00000021932	677.205935204116	1.08206528089659	0.10918372765981	9.91049952304286	3.74767709657269e-23	2.99424842643515e-22	Rnaseh2b
ENSMUSG00000021938	805.30583750929	1.48462990018691	0.0790321802013132	18.7851315300327	9.99383096061182e-79	2.46900664612099e-77	Pspc1
ENSMUSG00000021948	20530.3441914469	1.08895924836459	0.0412626942401094	26.3908905712236	1.74320562623373e-153	1.07440990670552e-151	Prkcd
ENSMUSG00000021965	298.24750770591	2.69521214441477	0.164369316108114	16.3972948737099	1.9994516677673e-60	3.68803968207881e-59	Ska3
ENSMUSG00000021983	33.1124397555125	-1.21856628326377	0.387955948544289	-3.14099136212795	0.00168376998368536	0.00424216026796899	Atp8a2
ENSMUSG00000021990	1338.92832202606	-1.03890633231841	0.072485476629585	-14.3326136575942	1.36870914184863e-46	1.96838178944394e-45	Spata13
ENSMUSG00000021996	9605.43092417102	1.05293327198459	0.0362043690056528	29.083044419865	5.88240349714228e-186	5.39139043839118e-184	Esd
ENSMUSG00000021997	10.1650067840643	-1.84170837740485	0.741246796961299	-2.48460888459125	0.0129693838894554	0.0276370836791442	Lrrc63
ENSMUSG00000021999	3.44779342741946	-4.8799936283316	1.85014849343883	-2.63762268036187	0.00834894204371093	0.0184998666931232	Cpb2
ENSMUSG00000022021	845.224356989195	2.87364084644313	0.112207318728109	25.6101017207826	1.17739124876588e-144	6.52880056408138e-143	Diaph3
ENSMUSG00000022033	492.930157881004	2.87940075273978	0.144197594992646	19.9684381205292	1.0364392440783e-88	3.00550389975427e-87	Pbk
ENSMUSG00000022034	356.634545313892	2.88165683778567	0.25104717831833	11.478547008928	1.69098308658647e-30	1.6747928229915e-29	Esco2
ENSMUSG00000022070	397.138461635234	1.61054661021307	0.150061501947618	10.7325769055361	7.15719628599453e-27	6.41680917906524e-26	Bora
ENSMUSG00000022091	217.064166043913	-1.79048801818243	0.215942611042675	-8.29149934576177	1.11829748224551e-16	7.10034607445832e-16	Sorbs3
ENSMUSG00000022094	1620.18867606747	-2.87779488152834	0.0702572585665374	-40.9608194262649	0	0	Slc39a14
ENSMUSG00000022096	121.565051560323	6.16839202200407	0.421124471142432	14.6474319226104	1.39904414209824e-48	2.09371335275599e-47	Hr
ENSMUSG00000022102	4043.21724524371	1.25464160327452	0.0603175623196362	20.8006019312566	4.27411578208755e-96	1.35979917390911e-94	Dok2
ENSMUSG00000022114	261.176793035873	-1.14752036640116	0.142926321546529	-8.0287546337474	9.84670653728262e-16	5.99787851026144e-15	Spry2
ENSMUSG00000022122	871.506473312334	-1.88316144357646	0.0977601204620301	-19.2630843198263	1.09648539182588e-82	2.86919084260473e-81	Ednrb
ENSMUSG00000022126	959.450793486769	-2.6384622906208	0.199792744162832	-13.2059965524595	8.10203162070619e-40	1.00361930909434e-38	Acod1
ENSMUSG00000022156	21.7259484221138	-1.67221415522196	0.514586268967214	-3.24962840259638	0.00115555897367943	0.00298534871993799	Gzme
ENSMUSG00000022186	8231.4219901298	1.10306446936946	0.0420997549328655	26.2012087986846	2.57443346422679e-151	1.52815951505731e-149	Oxct1
ENSMUSG00000022218	187.945813222412	-4.16685749937185	0.219332346328351	-18.9979160353023	1.77451686578068e-80	4.48420411982778e-79	Tgm1
ENSMUSG00000022223	19.6185950504253	1.83803443364132	0.519083640090967	3.5409215233969	0.000398732155320951	0.00109828294853197	Sdr39u1
ENSMUSG00000022235	78.4361373093473	3.00033710787827	0.292095159337404	10.2717796305981	9.44460986154563e-25	7.93661300906797e-24	Cmbl
ENSMUSG00000022240	58.6921293261594	1.08805172130958	0.36228867490591	3.00327279507747	0.00267092899747286	0.00650324336356469	Ctnnd2
ENSMUSG00000022265	3934.73958395559	1.64311656642018	0.0437984822890429	37.5153768017949	5.17173815211945e-308	1.05152731233151e-305	Ank
ENSMUSG00000022272	2368.01367508316	1.2217365780498	0.0604447622917949	20.2124473937362	7.60804122072859e-91	2.26945431962004e-89	Myo10
ENSMUSG00000022303	227.223629204754	3.12136112444007	0.201000829580795	15.5290957303507	2.20466715181698e-54	3.62438264391177e-53	Dcstamp
ENSMUSG00000022322	462.385093821455	2.60919687103493	0.157971907483357	16.5168409535716	2.77560473108517e-61	5.19002876196254e-60	Shcbp1
ENSMUSG00000022324	13.9600073537091	1.6608547464498	0.702191950262315	2.36524321566113	0.018018233612845	0.0372003561109356	Matn2
ENSMUSG00000022346	649.392169161128	3.69153907047384	0.133187901494223	27.7167747900432	4.38395665468411e-169	3.24467821191244e-167	Myc
ENSMUSG00000022353	3869.20264778612	1.27678638782776	0.0501660470497999	25.4512058038038	6.84581510027504e-143	3.76073364312936e-141	Mtss1
ENSMUSG00000022360	2260.8531916381	1.77689479929849	0.082933983445324	21.4254124242078	7.74459331629659e-102	2.66007982858195e-100	Atad2
ENSMUSG00000022377	8138.6973951736	1.07513360086434	0.0362032738530747	29.6971374806488	8.3607493862572e-194	7.90873240072212e-192	Asap1
ENSMUSG00000022385	767.06068758675	2.18469437680865	0.181134598474971	12.0611655376846	1.69368892774177e-33	1.80588688624619e-32	Gtse1
ENSMUSG00000022391	3709.26961849104	1.38224642117232	0.0420344070675494	32.8836902338375	3.76005858923286e-237	4.96355793917464e-235	Rangap1
ENSMUSG00000022408	351.236993335354	1.03105124195949	0.142347860675956	7.24318045289487	4.38283132011634e-13	2.37233485990018e-12	Fam83f
ENSMUSG00000022419	1342.20800999096	-1.1305158870263	0.0710790986132633	-15.9050397245098	5.84662106013727e-57	1.0040862129395e-55	Deptor
ENSMUSG00000022421	84.7475538064625	1.77422274165327	0.26712196748953	6.64199488468804	3.09465707683843e-11	1.51722253415174e-10	Nptxr
ENSMUSG00000022422	103.812559980628	2.85765312548422	0.243159482849282	11.7521763576684	6.8823130740228e-32	7.02893972092317e-31	Dscc1
ENSMUSG00000022425	6.81351521834362	-3.33523829019506	1.05072560992672	-3.17422384939077	0.00150237775556201	0.00381613442247795	Enpp2
ENSMUSG00000022436	1002.95034803884	-1.14603805282381	0.0796705351770001	-14.3847163857719	6.45421397602531e-47	9.31228311761107e-46	Sh3bp1
ENSMUSG00000022494	320.409729637431	4.2030822209305	0.186963579752067	22.4807538800028	6.40425746159128e-112	2.47888206210259e-110	Shisa9
ENSMUSG00000022504	574.243936819939	1.0268013848534	0.137369287512441	7.47475220587723	7.73494655987921e-14	4.34498157185466e-13	Ciita
ENSMUSG00000022505	979.019010568987	1.28926431907434	0.105196367756327	12.2557874057091	1.56422549574691e-34	1.70694539137983e-33	Emp2
ENSMUSG00000022512	9.10760644462213	2.36785242418057	0.943436162835169	2.50981732252537	0.0120793632153398	0.0259090403681516	Cldn1
ENSMUSG00000022519	135.538528155732	1.90415839686166	0.207929065195728	9.15773076298515	5.30000532054977e-20	3.80177591708049e-19	Srl
ENSMUSG00000022528	22.895814103872	2.10759765536247	0.585964187610588	3.59680284209298	0.00032215247151995	0.000899109351327925	Hes1
ENSMUSG00000022534	3001.58128408665	-2.43103472773992	0.0738160587912517	-32.9336836394201	7.24481424494797e-238	9.6356029457808e-236	Mefv
ENSMUSG00000022562	385.703077586414	-1.71988994432544	0.145148324069978	-11.849189133567	2.17283085730642e-32	2.24635914873718e-31	Oplah
ENSMUSG00000022564	10667.6747880674	-1.27370434201556	0.0472071737713197	-26.9811607063287	2.45910915559821e-160	1.63530758847281e-158	Grina
ENSMUSG00000022574	534.752489064892	-1.32446899804006	0.100475098483847	-13.1820622027356	1.11306117041037e-39	1.37205150128147e-38	Naprt
ENSMUSG00000022582	14.2704407819221	1.85277021356804	0.67443306434516	2.74715210673573	0.00601152474257627	0.0137192441196532	Ly6g
ENSMUSG00000022584	250.355037319668	-1.30790423945503	0.156917220968297	-8.33499491887687	7.75015211046405e-17	4.95992911295219e-16	Ly6c2
ENSMUSG00000022586	228.806131547171	-4.54859468911546	0.349918515086899	-12.9990111783192	1.23935381598755e-38	1.50054275503106e-37	Ly6i
ENSMUSG00000022587	34577.0458478371	-1.6097008648845	0.156792278175967	-10.2664549785924	9.98049594905831e-25	8.37499966047876e-24	Ly6e
ENSMUSG00000022602	21.8049784062154	2.04477867167612	0.535000246314354	3.82201444908243	0.000132365931791784	0.000387845116359924	Arc
ENSMUSG00000022636	4184.76993527734	1.15595510025096	0.0525014641012494	22.0175783673706	1.95431857652608e-107	7.15733774330638e-106	Alcam
ENSMUSG00000022637	1300.5980422617	1.917620462222	0.0730148581178112	26.2634279056993	5.02134667551595e-152	3.00076355889195e-150	Cblb
ENSMUSG00000022673	1508.08411197518	1.48554796222845	0.062418095365245	23.7999566237264	3.34322588296131e-125	1.50479192477615e-123	Mcm4
ENSMUSG00000022686	14.3409261108314	-1.74045268101057	0.559848095991398	-3.10879449885155	0.00187852327491702	0.00469272676317005	B3gnt5
ENSMUSG00000022698	5543.76870056489	1.39046419717243	0.0548274308854664	25.3607395917765	6.84134555285932e-142	3.7121644627156e-140	Naa50
ENSMUSG00000022748	145.504180646954	1.47502546089043	0.224892661627969	6.55879765134583	5.42433470545255e-11	2.61803701513643e-10	Cmss1
ENSMUSG00000022769	3878.77572177592	1.0187504661194	0.0542023663441306	18.7953134675221	8.24913445621489e-79	2.04368262459363e-77	Sdf2l1
ENSMUSG00000022797	9023.37667726958	2.44054198639684	0.0445396867949986	54.7947720788842	0	0	Tfrc
ENSMUSG00000022833	244.055534923709	1.5323730575486	0.143995608633362	10.6418040945283	1.90406409939835e-26	1.68573522794081e-25	Ccdc14
ENSMUSG00000022861	275.707357004091	2.26992135370541	0.180286543235954	12.5906310751913	2.37764835583955e-36	2.71518539486416e-35	Dgkg
ENSMUSG00000022864	179.459931979656	-1.96177865907458	0.174728905178637	-11.2275565228828	2.98622810087532e-29	2.85995608426549e-28	D16Ertd472e
ENSMUSG00000022868	49.7057660718238	-6.67230131033164	2.04298789870719	-3.26595243885384	0.00109096571279059	0.00283087758450238	Ahsg
ENSMUSG00000022875	17.5716960930784	-6.19894092303114	2.30029824641821	-2.69484225912162	0.00704219607005515	0.0158444932947349	Kng1
ENSMUSG00000022876	514.12704623333	-1.15746723251354	0.101730934228783	-11.3777312799518	5.39859003479758e-30	5.27017986344009e-29	Samsn1
ENSMUSG00000022881	261.679481999393	1.50066841166808	0.160747746033993	9.33554870094872	1.00469491610495e-20	7.4019360145691e-20	Rfc4
ENSMUSG00000022893	12.7537749649703	1.70327427701465	0.681914320886428	2.49778340891939	0.0124972524384174	0.0267146704994762	Adamts1
ENSMUSG00000022895	1725.41014312075	-1.0978395303374	0.0916060388531502	-11.9843576262182	4.2915811561314e-33	4.51330434428111e-32	Ets2
ENSMUSG00000022901	689.129389372976	-1.92050350040219	0.201462704227109	-9.53279917377267	1.53098361965218e-21	1.16329764811115e-20	Cd86
ENSMUSG00000022906	3479.09848617646	-1.08804284037653	0.0464969419680222	-23.4003096617585	4.24266470075293e-121	1.84848512048322e-119	Parp9
ENSMUSG00000022945	424.414583049987	2.00813697305519	0.123679087040854	16.2366736454956	2.77572846915157e-59	5.0050826596149e-58	Chaf1b
ENSMUSG00000022964	2875.06379672026	-1.01012430833163	0.0585176875886447	-17.2618630358806	9.11229139380012e-67	1.86343725392983e-65	Tmem50b
ENSMUSG00000022972	74.1419849422104	1.12878373148393	0.243775821465976	4.63041709672375	3.64929874969134e-06	1.25735188124835e-05	Cfap298
ENSMUSG00000023004	7858.44409204036	1.40770373526658	0.0550224136451292	25.5841872794905	2.28792710250724e-144	1.26078325595796e-142	Tuba1b
ENSMUSG00000023009	621.787315859765	-1.4278750181545	0.0921903798377583	-15.4883299175831	4.15955870873751e-54	6.78767841317877e-53	Nckap5l
ENSMUSG00000023015	2591.17194452647	2.63141862417733	0.0851708543764496	30.8957640902207	1.36166708580817e-209	1.48682278276918e-207	Racgap1
ENSMUSG00000023045	99.4319279376039	-2.80206696086917	0.265720000857328	-10.5451864813657	5.34666826431781e-26	4.68204034294643e-25	Soat2
ENSMUSG00000023046	12.0145631983072	-3.2784210636696	0.834649478732647	-3.92790164878271	8.56902377128896e-05	0.000256432856522298	Igfbp6
ENSMUSG00000023066	656.61449907568	1.51480715980896	0.0974552189991296	15.543622756853	1.757604848987e-54	2.89481118936043e-53	Rttn
ENSMUSG00000023087	384.484795732401	1.54266481333344	0.143837660863933	10.7250410224119	7.76526098100287e-27	6.94788576089832e-26	Noct
ENSMUSG00000023191	442.166295294949	-1.45359198700138	0.121215509669578	-11.9917986647396	3.92293120372808e-33	4.1354427927739e-32	P3h3
ENSMUSG00000023206	221.58136582486	-1.57934216829161	0.157975988853299	-9.99735579916663	1.56520544882708e-23	1.26193797558351e-22	Il15ra
ENSMUSG00000023232	89.8565340313024	2.91865771874485	0.266546820723073	10.9498875688229	6.65301435984759e-28	6.1103411740054e-27	Serinc2
ENSMUSG00000023249	990.879013021694	-1.36369548978788	0.0847692854493165	-16.0871414989481	3.14003999851205e-58	5.54333009318161e-57	Parp3
ENSMUSG00000023262	164.919217329836	-1.99571698460375	0.175677909791472	-11.3600906737373	6.60760209899298e-30	6.43622651591888e-29	Acy1
ENSMUSG00000023274	273.468297539161	-1.47326525654253	0.274853227689956	-5.36018903225114	8.31349151640935e-08	3.30837686015219e-07	Cd4
ENSMUSG00000023341	322.992645509972	-2.36596330399074	0.134974725655831	-17.5289358247977	8.61670729765516e-69	1.81237735301096e-67	Mx2
ENSMUSG00000023345	427.803528129729	1.26815379899592	0.110104200943614	11.5177603409098	1.07365475531606e-30	1.07056814919874e-29	Poc1a
ENSMUSG00000023349	4441.11096276261	-4.34481402421253	0.0596191972200204	-72.8760907024344	0	0	Clec4n
ENSMUSG00000023391	38.8983899792527	2.06796355493887	0.533471381624332	3.87642828869707	0.000106001032020102	0.000314131723136805	Dlx2
ENSMUSG00000023439	5.41975536299035	3.61386853173594	1.3460338918578	2.6848272941687	0.00725672935282322	0.016285750510288	Gnb3
ENSMUSG00000023467	8.87245528653688	-1.9330875538943	0.821497565894506	-2.35312633189536	0.0186163080905571	0.0383268009559899	Tulp2
ENSMUSG00000023473	270.037938751883	-1.44410678455991	0.155172893113399	-9.30643719779438	1.32192259627118e-20	9.6946471000999e-20	Celsr3
ENSMUSG00000023495	362.036475212771	-1.48075906207224	0.118152409434945	-12.5326184134024	4.95009462072915e-36	5.62377801837367e-35	Pcbp4
ENSMUSG00000023505	1349.05264521169	2.70799884882244	0.150859430238008	17.9504777696037	4.75793037379344e-72	1.05732450228684e-70	Cdca3
ENSMUSG00000023905	199.05837578493	1.46847675862503	0.176039581082172	8.34174195142833	7.32040629240226e-17	4.69339133404508e-16	Tnfrsf12a
ENSMUSG00000023908	673.871390926813	2.82145404329804	0.103018803204621	27.3877579192406	3.83696691051425e-165	2.70406803506321e-163	Pkmyt1
ENSMUSG00000023909	342.177614633639	1.48205387166885	0.120125024894684	12.3375947099132	5.68282895325225e-35	6.27096452614343e-34	Paqr4
ENSMUSG00000023913	16887.2446300941	-2.67540835250863	0.0864986615974583	-30.9300549060431	4.71221932844763e-210	5.17729488825528e-208	Pla2g7
ENSMUSG00000023919	249.302421296703	2.14137596605552	0.174059138612042	12.3025770616296	8.77297213426273e-35	9.63284320812995e-34	Cenpq
ENSMUSG00000023940	321.141571748206	2.95892043252519	0.184520016917443	16.0357693542216	7.1887772698276e-58	1.25903248639585e-56	Sgo1
ENSMUSG00000023951	2299.30380547729	-2.04673283834469	0.118780523505791	-17.2312158419213	1.5486172010793e-66	3.14506195980388e-65	Vegfa
ENSMUSG00000023953	795.382963889064	1.3641784046204	0.0914297915309861	14.9205021883712	2.42441848678255e-50	3.73567409518263e-49	Polh
ENSMUSG00000023961	277.478999711668	-1.50428994710478	0.139680106796804	-10.7695360606583	4.79410815696736e-27	4.30909447096522e-26	Enpp4
ENSMUSG00000023963	48.1480183502418	1.11839080794782	0.345963888062528	3.2326807696926	0.00122634519175098	0.00315669675449404	Cyp39a1
ENSMUSG00000023966	113.056616753349	-1.59318492186977	0.230574035484414	-6.90964582600393	4.8586519497554e-12	2.48682564638956e-11	Rsph9
ENSMUSG00000023973	5715.28682446068	-1.00938705799076	0.0409049500446675	-24.6764036354653	1.91684364702545e-134	9.3925338704247e-133	Cnpy3
ENSMUSG00000023979	17.0602628459119	1.11963939876817	0.488924378051196	2.29000526263578	0.022021011579237	0.0445941240784342	Guca1b
ENSMUSG00000023991	701.817347240543	-1.29111206454388	0.0906046232850591	-14.2499578689467	4.48551773863117e-46	6.36281662218499e-45	Foxp4
ENSMUSG00000023992	27984.7650546329	1.07484748212361	0.0390155757353365	27.5491893139005	4.52544926617006e-167	3.28076524874107e-165	Trem2
ENSMUSG00000024007	759.224650528517	1.36078403046072	0.085031531765574	16.0032872771516	1.21202887349768e-57	2.11853544894273e-56	Ppil1
ENSMUSG00000024011	150.681699350315	-1.36890933110897	0.185958822720388	-7.36135726761024	1.8204960382486e-13	1.00320107229219e-12	Pi16
ENSMUSG00000024014	2178.19489693919	-1.67764485837925	0.0631146550954362	-26.5809082825925	1.12857063581101e-155	7.10437223375832e-154	Pim1
ENSMUSG00000024030	4398.72030896389	1.8936483788654	0.116540934635469	16.248783183253	2.27841790929602e-59	4.12095443737601e-58	Abcg1
ENSMUSG00000024042	559.272190135737	-1.15018189321085	0.110456823500077	-10.4129546438573	2.16399072943719e-25	1.85819572878711e-24	Sik1
ENSMUSG00000024044	213.34956360886	-2.53529117355409	0.192646263035772	-13.1603444240355	1.48407800822263e-39	1.82558107701322e-38	Epb41l3
ENSMUSG00000024049	348.660703750507	-1.19439440269917	0.126302563627703	-9.45661250566407	3.18080942343822e-21	2.386146645089e-20	Myom1
ENSMUSG00000024052	8630.88223150889	-1.31986978811419	0.0535855420657848	-24.6310802733662	5.87028256854071e-134	2.86059031280762e-132	Lpin2
ENSMUSG00000024053	16924.8340528303	-1.97621810345837	0.0512407750924845	-38.5672952817652	0	0	Emilin2
ENSMUSG00000024056	899.991822792519	2.60838680376001	0.167862058246574	15.5388706120149	1.89289906625063e-54	3.11474340306115e-53	Ndc80
ENSMUSG00000024074	455.812416484606	-1.09798293433853	0.114299410374183	-9.60619946108255	7.52763026754949e-22	5.78940225229056e-21	Crim1
ENSMUSG00000024078	594.990304573091	1.3869803455212	0.1019139347684	13.6093297611668	3.52461268378587e-42	4.63201142373612e-41	Ttc27
ENSMUSG00000024079	3318.94426192034	-1.07246392753754	0.0663464829997528	-16.1645934953558	8.96271570980036e-59	1.59659091833493e-57	Eif2ak2
ENSMUSG00000024084	205.250384599599	3.34734353839423	0.208442071680858	16.0588671538407	4.95518730226619e-58	8.71295310037641e-57	Qpct
ENSMUSG00000024085	7002.8760465881	-1.20557084155854	0.0392928000356592	-30.6817238899862	9.97922892160557e-207	1.0698338205714e-204	Man2a1
ENSMUSG00000024158	1562.759924762	-1.03081080333498	0.0733061429334295	-14.0617247352801	6.52757213337448e-45	9.09182861946938e-44	Hagh
ENSMUSG00000024165	1757.43792746272	1.24890596352744	0.0590336645234585	21.1558264866169	2.43878115691268e-99	8.09373356184397e-98	Jpt2
ENSMUSG00000024174	2179.28857861016	-1.38834067480555	0.0619247149490862	-22.4198153507373	2.52229434897795e-111	9.67827868526485e-110	Pot1b
ENSMUSG00000024180	7075.60213192645	-1.78978290982418	0.0572317912193311	-31.272530034315	1.10306334982867e-214	1.24280812707767e-212	Pgap6
ENSMUSG00000024186	376.58247480693	-1.91062036694563	0.138250888720584	-13.8199499809882	1.93204048111333e-43	2.61683492116491e-42	Rgs11
ENSMUSG00000024206	38.3483163409653	1.32647587786265	0.374808791394053	3.53907354448383	0.000401533968746491	0.00110548394912944	Rfx2
ENSMUSG00000024220	491.26988842823	-1.28645164169718	0.107081225363334	-12.0137926824442	3.00729685200256e-33	3.18158337410725e-32	Zfp523
ENSMUSG00000024222	700.280050017058	1.59270591638649	0.0944244767172756	16.8675111767402	7.80148560002969e-64	1.52150472744129e-62	Fkbp5
ENSMUSG00000024228	39.9983682807187	1.00440035099171	0.36323351419011	2.76516431373683	0.00568941292321112	0.0130481038764011	Nudt12
ENSMUSG00000024236	2748.58699370202	-1.29441555432578	0.0512759677801496	-25.2440979734542	1.31485308478743e-140	6.963603657726e-139	Svil
ENSMUSG00000024247	441.336632481489	-1.06372453587447	0.103049651396583	-10.3224467182403	5.57831998110219e-25	4.72354725446226e-24	Pkdcc
ENSMUSG00000024268	20.7542553927808	-1.30491449946073	0.475505102575427	-2.74427023473158	0.00606455917425905	0.0138224439161794	Celf4
ENSMUSG00000024301	367.034612005249	2.47222345372742	0.122178833938123	20.2344659385068	4.86872041809332e-91	1.4572385021261e-89	Kifc5b
ENSMUSG00000024340	19.7653457873874	-1.14682750305472	0.50585458382819	-2.26710904619228	0.0233835651011717	0.0470785207232672	Btnl2
ENSMUSG00000024352	19.3130658883953	1.37750993074251	0.550403295849381	2.50272834688741	0.0123240096573103	0.0263985719094407	Spata24
ENSMUSG00000024421	101.967193268912	2.17137920279335	0.24623872492485	8.81818732393144	1.16327525387462e-18	7.94178925734783e-18	Lama3
ENSMUSG00000024529	358.455755663214	1.20869906491006	0.335087815693599	3.60711135499861	0.000309624804961534	0.000865921450587285	Lox
ENSMUSG00000024534	28.323419101705	2.87643563108838	0.641861635103361	4.48139516957604	7.41566562050688e-06	2.48344773118414e-05	Sncaip
ENSMUSG00000024548	12.3149087408201	-3.13424881491671	0.770258049536982	-4.06908933545163	4.71972493506636e-05	0.000145448108669667	Setbp1
ENSMUSG00000024579	232.728378902436	1.82937802968759	0.169131605620809	10.8162990765253	2.88180533350219e-27	2.60748105086037e-26	Pcyox1l
ENSMUSG00000024590	2106.94798002208	2.68468458266727	0.131643708659841	20.393565404666	1.90726954576296e-92	5.78691097684409e-91	Lmnb1
ENSMUSG00000024600	22.6038396961465	2.83613559333824	0.500581070185177	5.66568686324692	1.46436739192721e-08	6.14985631429258e-08	Slc27a6
ENSMUSG00000024610	23311.0029156786	1.65433322098095	0.175833079853951	9.40854372996855	5.03058173564185e-21	3.74205047610466e-20	Cd74
ENSMUSG00000024617	68.0057738709989	2.66162237564575	0.302823469997632	8.78935300380305	1.50423723279905e-18	1.02104575636924e-17	Camk2a
ENSMUSG00000024620	49.4697289538634	-1.145375362246	0.309627094802682	-3.69920908561289	0.00021627238066082	0.000618335565138072	Pdgfrb
ENSMUSG00000024640	699.363972830607	2.52333724218287	0.0998492919492926	25.2714585443862	6.58084339381665e-141	3.51687428378316e-139	Psat1
ENSMUSG00000024659	16858.6403743074	2.0994740849929	0.0508730753978676	41.2688650838061	0	0	Anxa1
ENSMUSG00000024660	5445.81151446225	1.3083517164474	0.0622201863698465	21.0277691659481	3.65434498010611e-98	1.19485597695188e-96	Incenp
ENSMUSG00000024675	291.954183364698	-2.92793677300264	0.280918075919644	-10.4227425145834	1.95240619627581e-25	1.68304645253035e-24	Ms4a4c
ENSMUSG00000024677	6744.57112152791	-3.05928233139616	0.126453687404978	-24.1929072546423	2.64202093010317e-129	1.23636794266124e-127	Ms4a6b
ENSMUSG00000024679	16532.4781604299	-1.773223392565	0.0407402015868633	-43.525150183272	0	0	Ms4a6d
ENSMUSG00000024696	6750.56049959181	1.28629310287567	0.0433891223072511	29.6455202243329	3.87385936110012e-193	3.64493075736702e-191	Lpxn
ENSMUSG00000024742	121.731257796677	2.00599789789084	0.23333558581075	8.59705085669114	8.17907472961032e-18	5.38643532732974e-17	Fen1
ENSMUSG00000024754	1046.3169364553	-1.79639531880298	0.0849194673899517	-21.1541048715473	2.52944552286323e-99	8.37890671421865e-98	Cemip2
ENSMUSG00000024769	832.468295199935	-1.61061906744364	0.0797173567414372	-20.204120323102	9.00600537626861e-91	2.68193988385211e-89	Cdc42bpg
ENSMUSG00000024770	380.611723346417	4.61171861695807	0.177307833387855	26.0096721551501	3.84942371511691e-149	2.24727577876908e-147	Lipn
ENSMUSG00000024772	7991.29693904059	-2.24296281532464	0.0573303778272301	-39.1234612491827	0	0	Ehd1
ENSMUSG00000024778	342.693745784677	-1.3129952102474	0.139664188445073	-9.40108717105941	5.40021649923146e-21	4.00689721706817e-20	Fas
ENSMUSG00000024781	50856.6916969145	2.05241996659547	0.0327339494031373	62.700040906117	0	0	Lipa
ENSMUSG00000024786	14.0113962935009	-1.9495221192395	0.582915674786324	-3.34443248580358	0.000824510949279737	0.00217976000325949	Majin
ENSMUSG00000024791	568.735467157252	2.37344241609757	0.137684437442598	17.2382765996126	1.37062257244591e-66	2.78998189689249e-65	Cdca5
ENSMUSG00000024795	1115.44699916013	2.22846887128017	0.206673467676091	10.7825590596503	4.16144636385625e-27	3.75379014432704e-26	Kif20b
ENSMUSG00000024803	6.74135313847333	-2.96228395376894	1.12807546350789	-2.62596257927404	0.00864043158475345	0.0190812227593887	Ankrd1
ENSMUSG00000024812	664.112228441304	1.05820790162694	0.0871417157724298	12.1435284151444	6.20896536070611e-34	6.67661934744866e-33	Tjp2
ENSMUSG00000024897	718.921377624402	-1.27656299553872	0.084004186020157	-15.196421226347	3.73474707052379e-52	5.90383743793525e-51	Apba1
ENSMUSG00000024901	279.000927656317	-1.09207105578732	0.151363936971335	-7.21486952334052	5.39857147712244e-13	2.9132193672611e-12	Peli3
ENSMUSG00000024924	50.448138781565	-1.6715482145751	0.329140702311017	-5.07852174719974	3.80382897289053e-07	1.43558631750503e-06	Vldlr
ENSMUSG00000024953	14978.6177684963	-1.5037753770377	0.0400568244172273	-37.5410532141677	0	0	Prdx5
ENSMUSG00000024989	633.02535724063	2.46847878054598	0.123040988040551	20.0622477099455	1.57787853636244e-89	4.6057909950025e-88	Cep55
ENSMUSG00000025001	393.514451902835	2.45556529481213	0.133843423281017	18.3465517738323	3.51738850610398e-75	8.23003773604144e-74	Hells
ENSMUSG00000025006	29.9335741046101	1.25514253364413	0.458044955097375	2.74021691468537	0.00613986479584381	0.0139688833921133	Sorbs1
ENSMUSG00000025020	556.735370749404	-1.61093063072015	0.125978796784526	-12.7873155787912	1.93026768648283e-37	2.27175682675947e-36	Slit1
ENSMUSG00000025141	26.1124859577422	2.64672813508634	0.668804100456144	3.9574041685468	7.57686692154889e-05	0.000228131402511112	Myadml2
ENSMUSG00000025150	1097.95603111179	1.46199082318128	0.0840404560120041	17.3962742773844	8.80466807353212e-68	1.82158799476853e-66	Cbr2
ENSMUSG00000025161	3812.00809969469	-1.96688376887485	0.0560349707813163	-35.1010046306772	6.50701592177159e-270	1.07572527701138e-267	Slc16a3
ENSMUSG00000025213	126.435014606406	2.36353282446893	0.225220000143444	10.4943292023958	9.17269069789867e-26	7.97717432424432e-25	Kazald1
ENSMUSG00000025225	5142.32201228173	-1.35260028895393	0.0450401594661037	-30.0309835708257	3.86798828006711e-198	3.90976255349183e-196	Nfkb2
ENSMUSG00000025279	28.4519274446906	2.68361500650314	0.609750088748514	4.40117198180511	1.07667740667788e-05	3.54992481765609e-05	Dnase1l3
ENSMUSG00000025355	1848.15087886067	-1.43889134843658	0.0584655132961644	-24.6109418581122	9.6460275219497e-134	4.67475563933612e-132	Mmp19
ENSMUSG00000025357	597.860712249978	-1.06160240202116	0.101241103724229	-10.485883331664	1.00303938325273e-25	8.71880277658848e-25	Dgka
ENSMUSG00000025395	375.034791824824	2.11601807278114	0.123733274620741	17.1014472805882	1.44764271654951e-65	2.89022031749935e-64	Prim1
ENSMUSG00000025429	1145.04557064377	-1.50385146836282	0.0807309314585321	-18.62794645365	1.90702025772045e-77	4.60208476655075e-76	Pstpip2
ENSMUSG00000025469	91.172460751487	5.47650038417479	0.755605092844196	7.24783413457489	4.23488758713833e-13	2.29365972225628e-12	Msx3
ENSMUSG00000025479	25.2878842241408	-7.68896804636054	2.6243456575236	-2.92986102052427	0.0033911363618523	0.00812155579539742	Cyp2e1
ENSMUSG00000025489	14.6414612221534	-3.69395972296979	0.738432892536571	-5.00243117594716	5.66117957018771e-07	2.10070495945144e-06	Ifitm5
ENSMUSG00000025491	341.954494146074	-3.86968422865806	0.162338167346408	-23.8371806945477	1.37541393763492e-125	6.25442085933781e-124	Ifitm1
ENSMUSG00000025492	15907.4329466248	-3.39895371593851	0.15866544206614	-21.4221425389006	8.30784483574524e-102	2.84250420308506e-100	Ifitm3
ENSMUSG00000025498	13442.2164805775	-2.28841735617873	0.347267727885511	-6.5897783537582	4.40483667139245e-11	2.141169438864e-10	Irf7
ENSMUSG00000025500	11.3626780493716	-1.89147889970569	0.700278703939001	-2.70103729995829	0.00691235858586223	0.015580110986916	Lmntd2
ENSMUSG00000025507	308.950332586073	2.15022803745878	0.139706347018272	15.3910547612956	1.87943452706576e-53	3.02505162413706e-52	Pidd1
ENSMUSG00000025574	2121.27289324286	2.62021002290417	0.078528253747307	33.3664623606128	4.20434547204689e-244	5.7651679887626e-242	Tk1
ENSMUSG00000025577	131.95659172119	1.16691184544372	0.186473274620515	6.25779671547282	3.90454305846553e-10	1.80379895955071e-09	Cbx2
ENSMUSG00000025582	260.553433813736	2.58649945354988	0.185368630695725	13.9532748547703	3.00484801004221e-44	4.14284929459366e-43	Nptx1
ENSMUSG00000025591	1001.79699444073	-2.77673943185216	0.105482938153727	-26.3240622649841	1.01724130286756e-152	6.16232239946039e-151	Tma16
ENSMUSG00000025701	339.341175262843	-2.06750736740185	0.144691113594681	-14.2891108931092	2.55855077059359e-46	3.65280101541808e-45	Alox5
ENSMUSG00000025735	31.6614866602344	-1.09412845265035	0.368835121183239	-2.96644324201106	0.00301265961921516	0.00728018251424823	Rhbdl1
ENSMUSG00000025746	9.36398954687036	-2.74966338522643	0.970592328858062	-2.83297456972642	0.00461170546479367	0.0107677478836768	Il6
ENSMUSG00000025747	403.094979777751	2.88386323323736	0.144903868065065	19.9019064966744	3.91741200918492e-88	1.12127995194939e-86	Tyms
ENSMUSG00000025758	604.648887600348	1.87456345090322	0.102013991188486	18.3755525008299	2.06197593786525e-75	4.84386352787494e-74	Plk4
ENSMUSG00000025787	25.3060154925354	-1.19822663073951	0.479010123177573	-2.50146410850552	0.0123680978224188	0.0264801842629831	Tgm4
ENSMUSG00000025790	418.014244163235	-3.11991066746977	0.160490274564973	-19.4398736990553	3.55038688136334e-84	9.5011790536212e-83	Slco3a1
ENSMUSG00000025804	2408.74244742999	-2.92749700614072	0.119714343288369	-24.4540205102153	4.56045051520726e-132	2.18617369006778e-130	Ccr1
ENSMUSG00000025854	14748.1893533532	2.10945256880028	0.0358060159581185	58.9133561038363	0	0	Fam20c
ENSMUSG00000025867	4.40060840509619	-4.41077356038971	1.36420513774625	-3.23321869882163	0.00122403817880622	0.00315167559605577	Cplx2
ENSMUSG00000025887	42.9162678149189	-3.1930970191583	0.415257377812056	-7.68944078966728	1.47779505414205e-14	8.5791653143153e-14	Casp12
ENSMUSG00000025912	116.570480460326	1.90326897431346	0.24099270833122	7.89762058567186	2.8427793599996e-15	1.69541214089794e-14	Mybl1
ENSMUSG00000025932	308.074790726573	1.56630220491636	0.187063791656535	8.37309129172483	5.61260908216466e-17	3.61549315565953e-16	Eya1
ENSMUSG00000025934	382.203766361574	1.1800090759427	0.143146563566383	8.24336293197487	1.67436710226027e-16	1.05476779458269e-15	Gsta3
ENSMUSG00000025959	1418.27238683346	-1.80880208636593	0.0737794995514174	-24.516323604301	9.89439489137507e-133	4.76899049682653e-131	Klf7
ENSMUSG00000025991	19.748297796807	-5.55324073785077	2.07420972261489	-2.67728025633299	0.00742225217534136	0.0166297933793051	Cps1
ENSMUSG00000026020	803.240082182331	1.39272338062567	0.0962808896212926	14.4652109686954	2.00987787452921e-47	2.93097524505747e-46	Nop58
ENSMUSG00000026039	205.269172549783	2.35290281949092	0.182828491275449	12.869453787408	6.68733826980694e-38	7.96045266854743e-37	Sgo2a
ENSMUSG00000026069	34.9358888092751	4.98587035163831	1.1974873046941	4.16361019619491	3.13254733024678e-05	9.85635343491037e-05	Il1rl1
ENSMUSG00000026072	98.073385075988	-1.72225569826728	0.280433138002735	-6.14141292478239	8.17906575786532e-10	3.69174519497014e-09	Il1r1
ENSMUSG00000026073	43.0131298999128	-3.25249012120402	0.458972629223368	-7.08645769728706	1.37588247503823e-12	7.2672395046137e-12	Il1r2
ENSMUSG00000026077	17.528153798563	1.84352893703031	0.602426663544391	3.06017155048195	0.00221210244358548	0.00545820618281259	Npas2
ENSMUSG00000026090	40.0348289718358	3.4462854163932	0.428346495201259	8.04555530394607	8.58552190636185e-16	5.24954362259367e-15	Cracdl
ENSMUSG00000026094	4642.2175921444	-1.93099905872504	0.0580441695504707	-33.2677523630688	1.13047450048742e-242	1.53822795685553e-240	Stk17b
ENSMUSG00000026104	1636.56322590717	-1.14894820463706	0.078901475747638	-14.5618088096591	4.91401505164072e-48	7.2557606217423e-47	Stat1
ENSMUSG00000026110	2899.66458700218	-1.325118163245	0.0472159498315976	-28.0650536094524	2.61698247479264e-173	2.05741346651586e-171	Mgat4a
ENSMUSG00000026125	2.86760889254481	-5.52267662475667	1.59397877458138	-3.46471152114749	0.000530800532035585	0.00144030228734123	Prss39
ENSMUSG00000026131	4823.07246838435	-1.38163034538725	0.0604102788154323	-22.870782464164	9.07906509459474e-116	3.6750476535077e-114	Dst
ENSMUSG00000026134	609.430334002414	1.44508577474164	0.109296868578578	13.2216576150369	6.5797731869235e-40	8.16769178270104e-39	Prim2
ENSMUSG00000026141	83.1045847520842	-2.00096567937342	0.252358218208728	-7.92906881961898	2.20795171234828e-15	1.32574534418631e-14	Col19a1
ENSMUSG00000026185	26.4587083030992	-1.25868353774671	0.405140572474354	-3.10678224612123	0.00189135660833073	0.0047207855291043	Igfbp5
ENSMUSG00000026187	25.446125117981	1.13565151136714	0.427283162517447	2.65784288029548	0.00786425472554009	0.0175200021856232	Xrcc5
ENSMUSG00000026192	2697.98655021247	1.20669391320161	0.0595645487233214	20.2585923853252	2.98371287470449e-91	8.96076350435444e-90	Atic
ENSMUSG00000026193	11377.1215134413	1.42618555408401	0.179896749374917	7.92780058027475	2.23061123948929e-15	1.3388965800925e-14	Fn1
ENSMUSG00000026196	206.980953030421	2.61463033099149	0.17858577117786	14.6407539287522	1.54347176661447e-48	2.30595203375366e-47	Bard1
ENSMUSG00000026203	349.225502756177	-1.11051380683823	0.128646989374519	-8.63225647360692	6.01533167151013e-18	3.98372152517194e-17	Dnajb2
ENSMUSG00000026207	726.468486120127	1.59591159793269	0.0858921654509183	18.5804093953674	4.6295999794836e-77	1.11267654941692e-75	Speg
ENSMUSG00000026220	3.50028136075711	3.5067316624218	1.40568018400405	2.49468670208678	0.0126068385366096	0.0269099030860489	Slc16a14
ENSMUSG00000026222	5639.69842267025	-1.3085365168733	0.0626036367067683	-20.9019249632798	5.14287300239432e-97	1.65103957421694e-95	Sp100
ENSMUSG00000026228	71.2173995577918	1.10377636676644	0.309293310338265	3.56870430065	0.00035875104799122	0.00099326143182293	Htr2b
ENSMUSG00000026235	26.9340934549484	-3.17418315169239	0.495442621457015	-6.40676238624292	1.48642198360425e-10	7.02654154675989e-10	Epha4
ENSMUSG00000026238	8708.02255516329	1.19248495401973	0.0519649146295494	22.9478863290893	1.54684920630861e-116	6.31921838577207e-115	Ptma
ENSMUSG00000026271	312.793909663491	-3.05457284440697	0.153921845839777	-19.8449598089318	1.21825983168421e-87	3.47017683778776e-86	Gpr35
ENSMUSG00000026274	226.937765266103	2.99518099092386	0.163682025172863	18.2987776926678	8.46262454778407e-75	1.96967586349674e-73	Pask
ENSMUSG00000026278	10.6028294237836	2.56106797183131	0.859822316069916	2.97860142027653	0.0028956718098969	0.00701184649490298	Bok
ENSMUSG00000026281	803.735179641872	1.22194941770234	0.0902130682979741	13.5451486215526	8.46424152111633e-42	1.1001026323808e-40	Dtymk
ENSMUSG00000026315	2115.90293395757	-2.08412101505512	0.0855811254681409	-24.3525777869207	5.44401333056534e-131	2.58174669716811e-129	Serpinb8
ENSMUSG00000026347	5.58354131190884	3.06920262441478	1.10257677126251	2.78366341864827	0.00537487784130106	0.0124007061607897	Tmem163
ENSMUSG00000026355	3319.22479997874	2.43186924495465	0.0569057626880333	42.7350259460813	0	0	Mcm6
ENSMUSG00000026389	1410.89372666704	1.01586482520869	0.06276033254668	16.1864155906616	6.28867822458044e-59	1.12364069812731e-57	Steap3
ENSMUSG00000026390	9494.60938995252	-2.68282649917662	0.169061707668432	-15.8689187290019	1.04017426767108e-56	1.77431462110258e-55	Marco
ENSMUSG00000026399	132.646580275642	-1.66739635333609	0.240761374377146	-6.92551435067055	4.34394293514451e-12	2.23112678803052e-11	Cd55
ENSMUSG00000026421	2610.55613563739	1.35535577014122	0.0544410572866342	24.8958385030111	8.25378086915767e-137	4.14775936916279e-135	Csrp1
ENSMUSG00000026429	209.107593640445	2.49472242679999	0.168626488538244	14.7943685978741	1.59271910606064e-49	2.41833547357139e-48	Ube2t
ENSMUSG00000026434	1731.89475937792	1.45539350178161	0.0788206622249194	18.4646190567209	3.97819817012438e-76	9.45838003109275e-75	Nucks1
ENSMUSG00000026435	24.0177827928083	1.5971216221805	0.484826269353794	3.29421428485968	0.000986972260211199	0.00257614760378868	Slc45a3
ENSMUSG00000026437	2215.70836121508	1.63691033844279	0.0705065162555755	23.2164404848658	3.10673675756861e-119	1.31786730226933e-117	Cdk18
ENSMUSG00000026475	36.5942047066258	2.37208024287263	0.410722741102214	5.77538082383003	7.67792287710468e-09	3.26949392809592e-08	Rgs16
ENSMUSG00000026478	2865.97926857748	-1.14259685931378	0.0584179057416706	-19.5590178183801	3.45671583156072e-85	9.34951778967546e-84	Lamc1
ENSMUSG00000026519	1541.22463163561	-1.1038071258973	0.0598487809101615	-18.4432683358115	5.90609148627504e-76	1.39669588637325e-74	Tmem63a
ENSMUSG00000026525	89.2075321696132	-1.05230812992807	0.284191936886542	-3.70280783282105	0.000213226394357818	0.000610119975702918	Opn3
ENSMUSG00000026536	1966.18083805007	-1.46103755888796	0.162484381082873	-8.99186462816246	2.43070987808808e-19	1.70622329498016e-18	Ifi211
ENSMUSG00000026548	588.119794667519	1.05280783982267	0.106747379410339	9.86261063867109	6.04566662427414e-23	4.79774773067677e-22	Slamf9
ENSMUSG00000026558	1110.68742228236	-2.84965023338252	0.0843732808367691	-33.7743205564749	4.69990297648751e-250	6.75907184968192e-248	Uck2
ENSMUSG00000026579	70.7161039322691	-2.07156361924786	0.298898255320301	-6.93066480775528	4.18867463855402e-12	2.15262828824468e-11	F5
ENSMUSG00000026580	7.74621645032047	-3.59980163022878	1.04985219221914	-3.42886518398331	0.000606110520144651	0.00163238261127264	Selp
ENSMUSG00000026594	392.421050542437	-2.11806125654524	0.117246677624912	-18.0650002153682	6.01217479912523e-73	1.35132604856069e-71	Ralgps2
ENSMUSG00000026605	1759.23503551299	2.73200941154793	0.140772560201006	19.407258116546	6.70087345980257e-84	1.78780921011233e-82	Cenpf
ENSMUSG00000026622	755.277823238109	2.62208762147066	0.116057566044716	22.5929916577812	5.07892080385471e-113	1.98324569755819e-111	Nek2
ENSMUSG00000026623	2486.43254610423	-1.02656829992629	0.0557702756527366	-18.4070867126137	1.15258162237674e-75	2.71840217576295e-74	Lpgat1
ENSMUSG00000026628	7319.15809644739	2.94978427343186	0.0504592603295388	58.4587299569482	0	0	Atf3
ENSMUSG00000026630	200.077726066489	3.4012141446996	0.21134221348117	16.0933970013645	2.83827647078357e-58	5.01561163753152e-57	Batf3
ENSMUSG00000026639	15.6285176737893	1.65673828736063	0.626065970216971	2.64626791132965	0.00813853311619929	0.0180673332765627	Lamb3
ENSMUSG00000026648	2945.80678374239	-1.37846131466916	0.0620883723826089	-22.2016017133551	3.31428347448172e-109	1.2420839063582e-107	Dclre1c
ENSMUSG00000026656	17023.9053449072	-1.25455265810541	0.0880256661032352	-14.2521234276613	4.34854786117436e-46	6.17347216021775e-45	Fcgr2b
ENSMUSG00000026669	671.86512131951	2.58235644348929	0.104042765468882	24.8201442152327	5.4342935736291e-136	2.70020278157093e-134	Mcm10
ENSMUSG00000026683	876.682086769459	2.67988900079486	0.118481740083017	22.6185823985801	2.84474179592663e-113	1.11575693188794e-111	Nuf2
ENSMUSG00000026691	5.61510820590139	-5.71683021356285	2.54459508893129	-2.24665615304786	0.0246620104993886	0.0494209119301408	Fmo3
ENSMUSG00000026708	423.103687622664	1.28419254946767	0.115724936430942	11.0969389059375	1.29814111348673e-28	1.21818663960036e-27	Cenpl
ENSMUSG00000026721	513.782694205838	-1.24407093401211	0.123730809343718	-10.0546576928641	8.76254258395306e-24	7.1363082765905e-23	Rabgap1l
ENSMUSG00000026736	28.7253575972087	-1.50106420107269	0.442101961202149	-3.3952896227627	0.00068556037656331	0.00183462594569264	4930426L09Rik
ENSMUSG00000026768	113.039666116884	-2.11240364119509	0.23055839974448	-9.16211963448824	5.08877811566961e-20	3.65174020641297e-19	Itga8
ENSMUSG00000026773	3591.08348556693	-3.50354740304404	0.114480618854169	-30.6038475168188	1.08786895578883e-205	1.15229424903884e-203	Pfkfb3
ENSMUSG00000026779	498.77345757629	2.70963431795894	0.135484708049612	19.9995583041499	5.55623589309775e-89	1.61651738014813e-87	Mastl
ENSMUSG00000026785	339.073561985872	1.48733865025188	0.123670692700311	12.02660563935	2.57532474955885e-33	2.73158327706305e-32	Pkn3
ENSMUSG00000026796	17344.8396505733	1.50152333776201	0.0472740124446077	31.7621301877302	2.15932065879244e-221	2.54641487555863e-219	Niban2
ENSMUSG00000026807	94.7756123851171	-1.05884163912655	0.234875208138009	-4.50810303701526	6.54098109276211e-06	2.20010295778416e-05	Ak8
ENSMUSG00000026815	8.24548951084519	3.40680397825949	0.949157432395365	3.58929284224412	0.000331576201387834	0.000923370816490774	Gfi1b
ENSMUSG00000026817	236.89065238539	1.53035441112781	0.186788710576821	8.19297058372497	2.54856478936697e-16	1.59242538181252e-15	Ak1
ENSMUSG00000026819	473.771389051458	1.482043840872	0.113571402972614	13.0494455653539	6.40115380724318e-39	7.78748347292467e-38	Slc25a25
ENSMUSG00000026827	1137.39354520177	-1.02700785111501	0.0745538507389194	-13.7753830410651	3.58476680729338e-43	4.82579452467371e-42	Gpd2
ENSMUSG00000026829	326.399664328854	-1.71410713435982	0.126902556977986	-13.5072702645162	1.41677968535026e-41	1.82397495299568e-40	Gbgt1
ENSMUSG00000026835	93.3384441698975	1.40604532885309	0.258453441010514	5.44022677104109	5.32127928360846e-08	2.14365996920406e-07	Fcnb
ENSMUSG00000026873	418.992571873864	2.02872172027545	0.227660940244726	8.91115409650271	5.0504064718044e-19	3.50065204074248e-18	Phf19
ENSMUSG00000026875	525.950624104759	-1.0129958744512	0.110716236660336	-9.14947892926448	5.72088205059348e-20	4.09703168392502e-19	Traf1
ENSMUSG00000026883	49.7303360424593	1.00076354098979	0.334884722105807	2.98838219521282	0.00280458596116895	0.00680432328447641	Dab2ip
ENSMUSG00000026896	2882.57203034802	-1.40456613535785	0.0666747130031295	-21.0659494746071	1.63319026043579e-98	5.34990787349049e-97	Ifih1
ENSMUSG00000026923	7733.13965496685	-2.00737328770225	0.0532284081140889	-37.7124426377674	0	0	Notch1
ENSMUSG00000026955	160.332869391216	2.74408735717502	0.208531847937847	13.1590804201423	1.50911382813462e-39	1.85508787393144e-38	Sapcd2
ENSMUSG00000026981	1228.07803995834	-1.6937500862446	0.0826621704205419	-20.4900267876791	2.6424785264779e-93	8.12918307041176e-92	Il1rn
ENSMUSG00000026994	68.1599516278012	-1.4870708854948	0.301543732302158	-4.93152642948883	8.15895259597997e-07	2.97697426712644e-06	Galnt3
ENSMUSG00000027018	1357.84181849379	1.32192618264948	0.0772743948048177	17.1069108465805	1.31807116373155e-65	2.63450404692061e-64	Hat1
ENSMUSG00000027068	653.637772298988	3.05444955055567	0.109851171854375	27.805343347678	3.73817539684834e-170	2.82583694849787e-168	Dhrs9
ENSMUSG00000027074	489.236944326671	2.42015800218065	0.117994747394541	20.5107265841957	1.72695321403137e-93	5.32196435592351e-92	Slc43a3
ENSMUSG00000027115	227.945699171228	2.41408509483247	0.177287325027567	13.6167946267851	3.18231295695992e-42	4.18838793866548e-41	Kif18a
ENSMUSG00000027199	9372.06204564758	3.65033810063993	0.0549451615178054	66.4360245707351	0	0	Gatm
ENSMUSG00000027200	534.552770091079	2.02447731801129	0.141678102004097	14.2892746964718	2.55254020285335e-46	3.64716346108829e-45	Sema6d
ENSMUSG00000027203	461.943999634342	2.05545279993906	0.10580557058482	19.426697371206	4.58958866389474e-84	1.22636304948088e-82	Dut
ENSMUSG00000027221	106.770770035747	-2.57335200674266	0.210442034579816	-12.2283174646206	2.19436822001216e-34	2.3828225564024e-33	Chst1
ENSMUSG00000027230	205.301177102834	1.17202503453274	0.179723491459789	6.5212678933236	6.9715539993782e-11	3.35290426033173e-10	Creb3l1
ENSMUSG00000027242	373.630808147134	1.92994658315781	0.139085960354768	13.8759266444656	8.86400997067499e-44	1.21171153300827e-42	Wdr76
ENSMUSG00000027254	65.376045437351	3.55402927192784	0.32731122366473	10.8582566529044	1.821941554445e-27	1.6561317654973e-26	Map1a
ENSMUSG00000027303	9117.25893351929	1.18863605460581	0.0318257107086982	37.3482957061176	2.7021912965424e-305	5.37068110612793e-303	Ptpra
ENSMUSG00000027306	1317.43587351322	2.6411558854035	0.159885605306803	16.5190348457912	2.67646851309837e-61	5.00995254266635e-60	Nusap1
ENSMUSG00000027315	151.778600950105	-3.65000841859762	0.234418300617416	-15.5704926150567	1.15514152847973e-54	1.90965406516616e-53	Spint1
ENSMUSG00000027316	243.046975659313	-1.91487208329841	0.162769618297485	-11.7643089866974	5.96124275331601e-32	6.10233929765087e-31	Gfra4
ENSMUSG00000027318	221.54503850541	-1.35208375622441	0.15371147284051	-8.79624488165127	1.41470682514888e-18	9.62490347309944e-18	Adam33
ENSMUSG00000027322	18218.9342309131	-1.28785891088413	0.188967235133352	-6.81524979701003	9.41001132818691e-12	4.73956977176248e-11	Siglec1
ENSMUSG00000027323	558.027426918529	2.84876715346375	0.124924552328569	22.8039012376934	4.19415979207812e-115	1.68614755822886e-113	Rad51
ENSMUSG00000027326	736.468402659707	2.68318435095788	0.192827582159244	13.9149405956976	5.14026255600267e-44	7.05400344089458e-43	Knl1
ENSMUSG00000027330	1775.85734410081	1.64554041188358	0.0761314329923163	21.6144678644057	1.31307360493029e-103	4.57223602315195e-102	Cdc25b
ENSMUSG00000027331	1208.75049704449	2.24736384852332	0.145928485754145	15.400446574287	1.62542927903296e-53	2.62098619114075e-52	Knstrn
ENSMUSG00000027333	3227.85613750105	-1.67271270758084	0.05787258766336	-28.9033681595658	1.08305265290517e-183	9.57905918861975e-182	Smox
ENSMUSG00000027339	11782.9584882566	-1.43604151574355	0.039470681857712	-36.3824856363095	8.05597085350318e-290	1.42502068427618e-287	Rassf2
ENSMUSG00000027342	6831.34669553718	2.52461542129053	0.0551004576907709	45.8184110821531	0	0	Pcna
ENSMUSG00000027353	219.534226625963	1.72613730314716	0.16725443946756	10.3204274196976	5.69689816379262e-25	4.82164744590085e-24	Mcm8
ENSMUSG00000027368	151.94733518641	1.85258329550504	0.194955859822999	9.50257815890741	2.04756924704384e-21	1.54850159944243e-20	Dusp2
ENSMUSG00000027379	888.520418175872	2.43357302438341	0.166440653069253	14.6212657755605	2.05543077122721e-48	3.06305938603523e-47	Bub1
ENSMUSG00000027398	5432.24067513818	-7.36930864430274	0.38948480774293	-18.9206574885629	7.70868605844885e-80	1.92325737218479e-78	Il1b
ENSMUSG00000027399	83.6846451588202	-2.70242249514711	0.284917586175958	-9.4849269622766	2.42552878346197e-21	1.82730743827337e-20	Il1a
ENSMUSG00000027454	313.837284623693	2.04344149480953	0.129848072868223	15.737172294296	8.41196016906548e-56	1.41713488981523e-54	Gins1
ENSMUSG00000027469	2191.79297622258	2.63877236232192	0.0840021085015958	31.4131681857937	1.33747430779981e-216	1.51657583529942e-214	Tpx2
ENSMUSG00000027488	1631.51816276786	-1.69066210847242	0.072722449337026	-23.2481458460947	1.48531215261517e-119	6.31579006432926e-118	Snta1
ENSMUSG00000027496	923.020497576905	2.07922407643614	0.104926727067574	19.8159623819877	2.16822908177182e-87	6.14644298517015e-86	Aurka
ENSMUSG00000027513	25.9020384934605	-7.7105233444774	1.8747937302955	-4.11273156074726	3.91004950949406e-05	0.000121704849152631	Pck1
ENSMUSG00000027514	2594.81327256338	-2.86566980904312	0.158522009772404	-18.0774254197097	4.79975374472464e-73	1.08156489159789e-71	Zbp1
ENSMUSG00000027533	9052.00084425945	-1.59476145439856	0.0586297270862724	-27.2005607676104	6.39643707651196e-163	4.41978810337579e-161	Fabp5
ENSMUSG00000027570	31.1394763415699	-1.65151824743447	0.405483676165093	-4.07295865287078	4.6419667545911e-05	0.00014312663399331	Col9a3
ENSMUSG00000027583	20.9226560660354	2.87572126440133	0.578523087365306	4.9707977558819	6.66779748558717e-07	2.45824655528453e-06	Zbtb46
ENSMUSG00000027597	414.195338714892	1.3546698404068	0.115460003727416	11.7328061378291	8.65412353084953e-32	8.82321562750417e-31	Ahcy
ENSMUSG00000027635	413.601690236606	1.49419064747592	0.124957092727185	11.9576297340571	5.92284706965811e-33	6.22145141420323e-32	Dsn1
ENSMUSG00000027641	1387.63815883041	1.84506337527697	0.0812358085502009	22.7124393565527	3.3757465470024e-114	1.3358742879178e-112	Rbl1
ENSMUSG00000027646	1914.53444052332	-1.45622826490242	0.0743520011053787	-19.585596127245	2.05190613007846e-85	5.57544816205191e-84	Src
ENSMUSG00000027654	284.9317177259	2.33552037555878	0.158250623867521	14.7583644126039	2.71792441152079e-49	4.11269160952876e-48	Fam83d
ENSMUSG00000027669	583.023796173256	1.54332275863486	0.0978511767972084	15.7721430559115	4.83799302514685e-56	8.20510629164168e-55	Gnb4
ENSMUSG00000027670	116.211398739076	7.29087102247684	0.574337947297004	12.6943919634594	6.35213555512035e-37	7.37773643036926e-36	Ocstamp
ENSMUSG00000027695	1472.76037232688	-1.32069981241001	0.0624212123614684	-21.1578686546827	2.33543098838117e-99	7.76530803636738e-98	Pld1
ENSMUSG00000027699	937.293175910855	2.44824240511803	0.114277003443885	21.423753960439	8.02533918362684e-102	2.75116714765843e-100	Ect2
ENSMUSG00000027715	2003.43770859689	2.82184029005477	0.124143641275981	22.7304456438619	2.24049816897403e-114	8.90610609235541e-113	Ccna2
ENSMUSG00000027737	739.055088965988	-1.18176259394314	0.105051554457462	-11.2493584701944	2.3328261101661e-29	2.24024761469751e-28	Slc7a11
ENSMUSG00000027748	3.61885791923776	3.02253717744626	1.2322917840799	2.4527771884019	0.0141758114742368	0.0299338580837739	Trpc4
ENSMUSG00000027765	279.980991823874	4.91972388404973	0.211004922332168	23.3156830166502	3.07383258603059e-120	1.32941380475049e-118	P2ry1
ENSMUSG00000027797	14.2297014686661	3.64909701566404	0.744687173030501	4.90017439244194	9.57516243900543e-07	3.47008908796491e-06	Dclk1
ENSMUSG00000027808	16078.1692920429	-1.40951402536219	0.0364585779402363	-38.6606967411811	0	0	Serp1
ENSMUSG00000027811	176.037944010843	1.59903753551059	0.215137299906782	7.43263737252187	1.06453450565696e-13	5.94586386819259e-13	4930579G24Rik
ENSMUSG00000027832	3.79153540403593	3.34882723304224	1.44696052194198	2.31438742264215	0.0206464801771645	0.0420416240190932	Ptx3
ENSMUSG00000027833	8.93102291617816	-2.11502063666771	0.815385937357499	-2.59388902820922	0.00948971112744232	0.0207854754994214	Shox2
ENSMUSG00000027849	21.1099832083632	5.29166208236785	1.13706736504159	4.65378063345815	3.2590352594221e-06	1.12727952099956e-05	Syt6
ENSMUSG00000027863	4.8412219667653	3.07961962784204	1.11667972523218	2.75783607264986	0.00581853685055285	0.0133166125435929	Cd2
ENSMUSG00000027864	2882.60608125537	-2.03665952717124	0.0700866022292232	-29.059184814099	1.17800753180473e-185	1.06860385795353e-183	Ptgfrn
ENSMUSG00000027883	842.589805734536	1.62887511324339	0.0966347796605525	16.8559924176898	9.48032918373306e-64	1.8428301420995e-62	Gpsm2
ENSMUSG00000027932	40.0950201935146	1.62515072005223	0.411191331392381	3.95229810548079	7.74042283810393e-05	0.000232738976004114	Slc27a3
ENSMUSG00000027938	73.0810350321383	-1.08434674478198	0.27881312334215	-3.88915246091665	0.000100594910952524	0.000298962261397716	Creb3l4
ENSMUSG00000027954	13.9815057138374	-1.84390028880587	0.713608783288961	-2.58390918383528	0.00976875131035704	0.0213569944294779	Efna1
ENSMUSG00000027955	703.57785693877	3.31684075941551	0.118414292698108	28.0104764707048	1.21118529671557e-172	9.39677926035167e-171	Gask1b
ENSMUSG00000027956	485.170581548588	1.7662288533242	0.111542316424867	15.8346079760134	1.79574824137815e-56	3.05432602324404e-55	Tmem144
ENSMUSG00000027995	7077.09137180343	-2.314987787826	0.0436297929507507	-53.0597931197877	0	0	Tlr2
ENSMUSG00000028001	28.0895393786509	-6.01496248816047	2.28353062547271	-2.63406254379239	0.00843699450922615	0.0186832743958064	Fga
ENSMUSG00000028010	359.932598739691	1.29900586593562	0.119255503129608	10.8926282800036	1.24980419988473e-27	1.13840301193414e-26	Gar1
ENSMUSG00000028018	293.629084631974	1.17767935896205	0.135940892640306	8.66317217791221	4.58814623514379e-18	3.05111724637062e-17	Gstcd
ENSMUSG00000028031	13.7647205822252	-1.6356757058239	0.723576722999631	-2.26054218416965	0.0237876214018316	0.0478321285639422	Dkk2
ENSMUSG00000028034	1575.88742598117	1.23333911219897	0.0760626499047155	16.2147797078328	3.96496705666407e-59	7.12043677820616e-58	Fubp1
ENSMUSG00000028037	452.487793431399	-2.17521471917737	0.464257142005744	-4.68536619550907	2.79459820968254e-06	9.73103301792804e-06	Ifi44
ENSMUSG00000028044	671.011306171518	2.24161474002846	0.099513065153858	22.5258335331414	2.31758781532901e-112	8.99030940029711e-111	Cks1b
ENSMUSG00000028047	14.1721702560599	-1.4161022603286	0.615229942966197	-2.30174469971532	0.0213495738007347	0.0433374723845235	Thbs3
ENSMUSG00000028063	11053.4768589554	1.35080775083706	0.0317836446337229	42.5000897915852	0	0	Lmna
ENSMUSG00000028064	3260.52336405813	-1.49258240796109	0.0683183979514079	-21.8474445056908	8.22061170025502e-106	2.93766465385477e-104	Sema4a
ENSMUSG00000028066	1148.71797052435	1.52395263589805	0.0786055748527807	19.3873352971751	9.87205884432001e-84	2.62596765258912e-82	Pmf1
ENSMUSG00000028068	2409.70753158597	2.1087132726855	0.142454059254927	14.8027601580092	1.40592810017016e-49	2.13838883610576e-48	Iqgap3
ENSMUSG00000028069	288.50644598365	1.25316942999862	0.136483968368271	9.18180680838077	4.2391784812974e-20	3.05072531145931e-19	Gpatch4
ENSMUSG00000028076	370.81483793168	-1.75023868097654	0.124701976374423	-14.0353724284318	9.46976407595093e-45	1.31484031977626e-43	Cd1d1
ENSMUSG00000028111	255.70298379429	1.44377521501101	0.173265262600393	8.3327447945572	7.89893107465465e-17	5.04966359882783e-16	Ctsk
ENSMUSG00000028121	691.987787397364	2.29157665089361	0.106907528556966	21.4351288615987	6.28595409652483e-102	2.16327319092272e-100	Bcar3
ENSMUSG00000028139	12.6012230880092	-1.7682601492632	0.699488220304838	-2.52793413517756	0.0114735874268221	0.0247145991223887	Riiad1
ENSMUSG00000028167	95.4478682995813	3.47174130860198	0.287886625807205	12.0594046314849	1.73029176583774e-33	1.84380307505445e-32	Bdh2
ENSMUSG00000028175	109.192300210343	2.69550923278499	0.255085617302662	10.5670765027365	4.23490815450959e-26	3.72322516625845e-25	Depdc1a
ENSMUSG00000028184	1391.56192557152	-1.39791985484588	0.0660610366610053	-21.161034181455	2.1838004815431e-99	7.27481105800677e-98	Adgrl2
ENSMUSG00000028207	3287.337644539	2.23217224516507	0.0558582653533523	39.961359899822	0	0	Asph
ENSMUSG00000028212	275.631351165607	2.95470818932479	0.15662761363583	18.864541958704	2.23197028103718e-79	5.55292859370839e-78	Ccne2
ENSMUSG00000028238	4168.33102625687	5.0845972271118	0.155647796245797	32.6673255243671	4.54820070365747e-234	5.91567075345566e-232	Atp6v0d2
ENSMUSG00000028251	287.681792239107	1.15232384198601	0.12662112805281	9.1005652824812	8.98628804124058e-20	6.37874996635251e-19	Tstd3
ENSMUSG00000028268	865.697179304772	-1.97744447488263	0.0891136524508869	-22.1901405732691	4.27654624040978e-109	1.59594570562466e-107	Gbp3
ENSMUSG00000028270	1007.85323340584	-1.83142875806433	0.0868517235709356	-21.0868441380847	1.05039274278209e-98	3.44719800131214e-97	Gbp2
ENSMUSG00000028307	16.7403264867151	-4.05815699268049	1.5161266297007	-2.67666098146538	0.00743598339604846	0.0166563391531849	Aldob
ENSMUSG00000028312	2501.70146150153	2.12075778620781	0.071148548360423	29.8074638918073	3.12667068693127e-195	3.02227747437854e-193	Smc2
ENSMUSG00000028327	103.674904022915	1.38594175314094	0.224152518419366	6.18303003202484	6.28827454392362e-10	2.85946756831529e-09	Stra6l
ENSMUSG00000028339	80.4180932139873	1.87566390946104	0.262142839216761	7.15512166979349	8.35987413367019e-13	4.47436652195135e-12	Col15a1
ENSMUSG00000028347	357.22841778029	1.91027262097062	0.139082411061477	13.7348253196894	6.28073676397046e-43	8.43583543036244e-42	Tmeff1
ENSMUSG00000028356	19.0690245161158	-5.2067666157651	1.54951978566521	-3.36024532499263	0.000778732898367244	0.00206831925513786	Ambp
ENSMUSG00000028358	42.5801927248106	2.94835588425604	0.427351202688149	6.89914025211612	5.23181994874682e-12	2.67087050716832e-11	Zfp618
ENSMUSG00000028381	973.832192876455	-1.36617666359234	0.0819104969091163	-16.6788960529464	1.86636082772215e-62	3.57682087557716e-61	Ugcg
ENSMUSG00000028391	10.5440730591694	1.97259916526593	0.733048833482294	2.69095191911737	0.00712484625491695	0.0160080535251144	Wdr31
ENSMUSG00000028438	273.196172308095	2.02816905696161	0.157613051941339	12.868027311066	6.81197729762148e-38	8.10336694133332e-37	Kif24
ENSMUSG00000028484	839.047806931881	1.09317725646695	0.0933718102807466	11.7077868917827	1.16275070309625e-31	1.18342331341022e-30	Psip1
ENSMUSG00000028525	2029.00362723525	-2.53346028919716	0.0765223586511605	-33.1074516501294	2.32166580975652e-240	3.13495774876207e-238	Pde4b
ENSMUSG00000028527	120.546580059279	-1.87551933063451	0.244659732410151	-7.66582760537953	1.77681717813453e-14	1.02746384648649e-13	Ak4
ENSMUSG00000028549	79.2529109215859	1.84515181670476	0.259974534471787	7.09743290993374	1.27095468467312e-12	6.72507251486172e-12	Itgb3bp
ENSMUSG00000028551	2260.31677041774	2.14260310277462	0.13597148357599	15.7577386553791	6.07687742317115e-56	1.02668466798925e-54	Cdkn2c
ENSMUSG00000028560	1786.08538807837	1.07324194412781	0.0685554625432153	15.6550901170168	3.06678537098439e-55	5.13229578309772e-54	Usp1
ENSMUSG00000028583	323.932007401484	-3.25277275489668	0.190047605548688	-17.1155682046378	1.13601753244145e-65	2.27319164381864e-64	Pdpn
ENSMUSG00000028587	77.2211205897533	1.90709207912643	0.257362874231302	7.41012892719115	1.26176691309708e-13	7.02801376495067e-13	Orc1
ENSMUSG00000028613	757.812420282552	1.14643393527774	0.0971496151120306	11.8007048608036	3.87055666146063e-32	3.98059748747541e-31	Lrp8
ENSMUSG00000028614	1225.37433109825	1.97388912511377	0.0761848692872745	25.9092014409149	5.24544675215307e-148	3.05219432890907e-146	Ndc1
ENSMUSG00000028633	233.190167230508	1.98963797222352	0.183028260210031	10.8706599185303	1.59046256241716e-27	1.44646232733147e-26	Ctps
ENSMUSG00000028644	16.7718334225462	-1.61796027860271	0.544329086880109	-2.97239357146291	0.00295487635368486	0.00714640522564008	Ermap
ENSMUSG00000028654	13.8959824316212	1.79321328258338	0.698993035375171	2.5654236763903	0.0103049889921497	0.0223952358966062	Mycl
ENSMUSG00000028657	5176.35472568074	-1.17766872836091	0.0540238703524986	-21.7990440277006	2.36913191469011e-105	8.3983115108123e-104	Ppt1
ENSMUSG00000028678	1079.76928856741	2.63872765254567	0.158267557882208	16.6725745178274	2.07463058551246e-62	3.97166021938636e-61	Kif2c
ENSMUSG00000028687	100.42945820377	1.93612970546198	0.222778291327728	8.69083649902739	3.59780508386635e-18	2.40247542953989e-17	Mutyh
ENSMUSG00000028693	1235.89320665254	1.16183082251653	0.0859993466254936	13.5097633657151	1.36960966237163e-41	1.76581817184342e-40	Nasp
ENSMUSG00000028698	30.0091295289095	-1.04975149079344	0.420502222474145	-2.49642316898334	0.0125452842253681	0.0268011512877458	Pik3r3
ENSMUSG00000028702	593.178570173519	2.62357789530021	0.117907066508839	22.2512354261949	1.09728355622411e-109	4.14740359530946e-108	Rad54l
ENSMUSG00000028718	488.021201578378	2.78269092730699	0.154891423423854	17.9654293684956	3.63454944996725e-72	8.10738275163565e-71	Stil
ENSMUSG00000028751	33.3540177651765	2.63130970041756	0.48044444533952	5.47682406559633	4.33027367269281e-08	1.75643684926079e-07	Pla2g2e
ENSMUSG00000028773	35.0756669825203	1.40910795333857	0.426196573683247	3.30623951563214	0.000945572224877434	0.00247429394761197	Fabp3
ENSMUSG00000028777	23.1348431172138	2.49635405220881	0.566731701342635	4.40482515146891	1.05869234800819e-05	3.4932305435398e-05	Gnat3
ENSMUSG00000028780	48.3304885884689	-1.39026050766628	0.359577955639307	-3.86636746180529	0.000110468454079353	0.000326714008394863	Sema3c
ENSMUSG00000028807	92.9294040705429	1.54542618316627	0.241509113335878	6.39903878499597	1.5635812572691e-10	7.38733676811781e-10	Zbtb8a
ENSMUSG00000028832	1508.26899022407	2.81337679422952	0.159155498344735	17.6769060666423	6.31689000720974e-70	1.34625864262088e-68	Stmn1
ENSMUSG00000028873	1413.13847207428	2.36590569371117	0.0887718758770264	26.6515230227713	1.71840100847075e-156	1.08949087594406e-154	Cdca8
ENSMUSG00000028884	665.189984447518	1.84739927164958	0.0933431265544945	19.7914869561504	3.52487513876924e-87	9.97624261275025e-86	Rpa2
ENSMUSG00000028885	393.252133689266	-1.65075506903589	0.140109877750858	-11.7818607476859	4.84123832320461e-32	4.97020688909846e-31	Smpdl3b
ENSMUSG00000028893	1632.43290344172	-1.07229235809951	0.0624282391085424	-17.1763992291235	3.98916523235555e-66	8.03694120673546e-65	Sesn2
ENSMUSG00000028896	978.594038044488	1.06227809355357	0.0891087213257728	11.9211461880368	9.18363189272568e-33	9.5840274071047e-32	Rcc1
ENSMUSG00000028933	154.941064271896	1.55717197838602	0.181144296245677	8.59630698100536	8.23224058839226e-18	5.41943073197137e-17	Xrcc2
ENSMUSG00000028982	150.248975990776	-2.89627885006195	0.207036244985894	-13.9892357990712	1.81350103359163e-44	2.50617342056269e-43	Slc25a33
ENSMUSG00000029005	40.3761553480974	-7.53199475385816	1.0580527017283	-7.11873306646713	1.08923626874845e-12	5.79473694974175e-12	Draxin
ENSMUSG00000029009	5101.90986460157	-1.3830939217733	0.0987597330222749	-14.0046340694476	1.46029942166325e-44	2.02122351093906e-43	Mthfr
ENSMUSG00000029059	1382.80762631499	-1.74212929999004	0.0766872511860885	-22.7173261923629	3.02042721802689e-114	1.19794477712282e-112	Prxl2b
ENSMUSG00000029082	1375.70030210377	-3.38987991236021	0.078266207420067	-43.312178066406	0	0	Bst1
ENSMUSG00000029084	1186.11275123529	-7.05620190057439	0.475523148589339	-14.8388189334356	8.21902758013376e-50	1.25658062977516e-48	Cd38
ENSMUSG00000029101	206.343455470381	1.42418005817345	0.161943171195236	8.79431993125834	1.43916968402475e-18	9.78380958520897e-18	Rgs12
ENSMUSG00000029108	2374.25544668921	1.95156592314085	0.057682170392117	33.8330875879725	6.43561988295763e-251	9.48664000913647e-249	Pcdh7
ENSMUSG00000029135	3791.67682179089	-1.2862868322647	0.0530533241978215	-24.2451693972744	7.43530637135016e-130	3.49795570220247e-128	Fosl2
ENSMUSG00000029153	56.7283241891898	1.20266222009306	0.270288388407185	4.44955192925738	8.60496229058266e-06	2.86259150995795e-05	Ociad2
ENSMUSG00000029177	2803.99326242443	1.88880745359167	0.111931691718938	16.8746440314196	6.91404856876768e-64	1.34991837895068e-62	Cenpa
ENSMUSG00000029207	1260.04259724616	2.20687136090949	0.0781802083484138	28.2280056235519	2.65085840122711e-175	2.1122087504192e-173	Apbb2
ENSMUSG00000029253	866.219184965811	1.07123717519733	0.0801015915096284	13.3734817874195	8.63998572672032e-41	1.09322394506406e-39	Cenpc1
ENSMUSG00000029254	1090.73803689367	1.25811293144415	0.0934487113313175	13.4631383731294	2.57732391595957e-41	3.2917171660223e-40	Stap1
ENSMUSG00000029283	240.704668498841	2.72610151387471	0.182045971094961	14.9747972859707	1.07294483532364e-50	1.66048304392299e-49	Cdc7
ENSMUSG00000029298	2178.17663437605	-2.17700217579288	0.0671169253656522	-32.4359640125438	8.54433397665701e-231	1.08734333606537e-228	Gbp9
ENSMUSG00000029304	9220.17316864669	1.84794193057034	0.107520208259527	17.1869266297353	3.32708024558557e-66	6.71834731326064e-65	Spp1
ENSMUSG00000029306	6.94057079648744	4.27837003032555	1.34566829239927	3.17936452429698	0.00147598346657881	0.00375610294062904	Ibsp
ENSMUSG00000029321	9.98797012043823	-3.25508289658152	0.784677013817845	-4.14830922693137	3.34939789039555e-05	0.000104992910301625	Slc10a6
ENSMUSG00000029363	1177.24375801896	1.50047819740123	0.0774431277714915	19.3752272225967	1.24908936937009e-83	3.3175888670852e-82	Rfc5
ENSMUSG00000029368	333.173042288447	-5.48640007017431	1.84621793890332	-2.97169686989029	0.00296158931087764	0.00716166142448593	Alb
ENSMUSG00000029371	45.5855658766657	-5.07551445390115	0.784712171469293	-6.46799506677432	9.93117394297201e-11	4.73128294848456e-10	Cxcl5
ENSMUSG00000029372	1627.01967212226	-4.47718451152167	0.286020625322355	-15.6533624331313	3.15120506336867e-55	5.26858850339588e-54	Ppbp
ENSMUSG00000029373	58714.0753982175	-2.67220970090844	0.0807996600526775	-33.0720413819351	7.5012519290025e-240	1.00522458615246e-237	Pf4
ENSMUSG00000029379	413.34147266761	-5.42806845605935	0.240369886230666	-22.5821484595221	6.49153153761195e-113	2.52926654997396e-111	Cxcl3
ENSMUSG00000029380	57.7210223009482	-3.4734957049966	0.394285604111626	-8.80959301778926	1.25601028031717e-18	8.56828609661798e-18	Cxcl1
ENSMUSG00000029406	24.2209134885766	1.8510360942671	0.5678498813309	3.25972788781558	0.00111519150478192	0.0028882317025018	Pitpnm2
ENSMUSG00000029409	21.850811723628	-5.60871504587879	1.13834355734789	-4.92708463071198	8.34656091321563e-07	3.04166287585231e-06	U90926
ENSMUSG00000029414	971.925067296917	3.31287035096925	0.111154297357741	29.804248955909	3.44147548344351e-195	3.30849238188219e-193	Kntc1
ENSMUSG00000029438	223.829239713139	2.40925638027611	0.197204202148897	12.2170641092983	2.52022761808405e-34	2.7266242407516e-33	Bcl7a
ENSMUSG00000029442	54.2612304210035	-3.94428778141189	0.387470835688717	-10.179573320405	2.44631651316039e-24	2.02873383972312e-23	Wdr66
ENSMUSG00000029469	100.960677906921	-1.42197671912505	0.239447408570291	-5.93857635635098	2.87507740625357e-09	1.25511461597284e-08	Ift81
ENSMUSG00000029490	663.054363832626	-1.44454247674375	0.115231685395815	-12.5359832391744	4.74440399523937e-36	5.39355798661885e-35	Mfsd7a
ENSMUSG00000029499	28.7703935069182	1.48432175424425	0.453087818126996	3.27601337943764	0.00105283573103228	0.00273957211624449	Pxmp2
ENSMUSG00000029516	787.173310204715	2.75469682937981	0.118486250427417	23.249084340527	1.45319711832312e-119	6.19412140385967e-118	Cit
ENSMUSG00000029561	9170.95767011141	-2.05705155248408	0.195589996406015	-10.5171613593875	7.20104566646929e-26	6.2841290969006e-25	Oasl2
ENSMUSG00000029591	142.458087859079	4.06299699053875	0.282942283582532	14.359808435467	9.24824232600974e-47	1.33218370117904e-45	Ung
ENSMUSG00000029602	22.5748837894941	2.44529961794649	0.564909622558008	4.3286563377585	1.50021819245548e-05	4.88088276739837e-05	Rasal1
ENSMUSG00000029605	352.824700321363	-1.13626712970501	0.156920569050435	-7.24103370629384	4.45277712641786e-13	2.40945777268906e-12	Oas1b
ENSMUSG00000029648	1027.80617241783	6.06602332738723	0.154014847641216	39.3859645371222	0	0	Flt1
ENSMUSG00000029687	1073.21486787783	1.71887110410732	0.0831957956588643	20.6605525014193	7.84614486726768e-95	2.46082369782089e-93	Ezh2
ENSMUSG00000029699	185.663086435582	1.67612409123305	0.159263994748264	10.5241871766582	6.68357922908833e-26	5.8354310455747e-25	Ssc4d
ENSMUSG00000029730	2170.48500241284	2.29864352955309	0.0684249056043871	33.5936675286507	2.07561162816194e-247	2.96092694278682e-245	Mcm7
ENSMUSG00000029765	51.3620521549054	1.66931744793411	0.338040425851311	4.93821839127716	7.88395232238908e-07	2.8837723869053e-06	Plxna4
ENSMUSG00000029790	181.841386529711	1.14458569849705	0.179411558144378	6.37966533670011	1.77475387422125e-10	8.36271211537019e-10	Cep41
ENSMUSG00000029798	751.036147481935	-1.51343928285593	0.104659009529003	-14.4606688871494	2.14701161794933e-47	3.12837631877313e-46	Herc6
ENSMUSG00000029819	204.015340178267	1.86779084511547	0.175622301133712	10.635271449344	2.04233150154025e-26	1.80724371839647e-25	Npy
ENSMUSG00000029862	11.7354710474591	1.63696337771237	0.623440127903027	2.62569460072835	0.00864723638102001	0.0190938664765776	Clcn1
ENSMUSG00000029869	181.540918433417	2.92733384373003	0.201902909342637	14.4987204654998	1.23429290064588e-47	1.81340590693729e-46	Ephb6
ENSMUSG00000029910	1218.36163172957	2.24150012076408	0.079873648216009	28.0630742532531	2.76666066736873e-173	2.16546285597723e-171	Mad2l1
ENSMUSG00000029913	3.97574109619471	4.69342336532745	1.69039668334072	2.77652187299129	0.00549439379873786	0.012648403423461	Prdm5
ENSMUSG00000029923	151.170356566832	1.49071542093933	0.228945796686845	6.51121550389654	7.45451053287745e-11	3.57836734914706e-10	Rab19
ENSMUSG00000029994	10500.4857560739	2.04724229408314	0.0468670701580263	43.6818919377776	0	0	Anxa4
ENSMUSG00000030029	77.9118906725259	1.54835217356406	0.320705404413717	4.82795784621906	1.37940282008844e-06	4.9323340377086e-06	Lrig1
ENSMUSG00000030047	6175.5110686499	1.57891536879232	0.0500398351763569	31.5531688549273	1.62230924798884e-218	1.86344339530355e-216	Arhgap25
ENSMUSG00000030051	228.865106150411	1.1192956066891	0.15042898174798	7.44069123969941	1.00159802408901e-13	5.59964205060384e-13	Aplf
ENSMUSG00000030091	188.366886504418	2.27241257841547	0.176774130731644	12.8548932415069	8.07372490708202e-38	9.57854593436445e-37	Nup210
ENSMUSG00000030102	900.675062903239	-1.09331264186186	0.0953768295147274	-11.4630843510377	2.02183924548353e-30	1.99355152805787e-29	Itpr1
ENSMUSG00000030103	1439.26318105962	3.14654445270299	0.0872705043013417	36.0550735657272	1.14842883315745e-284	1.97228714851672e-282	Bhlhe40
ENSMUSG00000030107	1102.15439532813	-1.360216723217	0.155874758807709	-8.72634372377759	2.63038408506383e-18	1.76446204325727e-17	Usp18
ENSMUSG00000030117	591.654184651919	1.42688568697869	0.424181456616314	3.36385682288171	0.000768614064488139	0.00204236355516459	Gdf3
ENSMUSG00000030123	11568.5408629244	1.26978121274239	0.0463555180138271	27.3922343476701	3.39366286731653e-165	2.40122009839849e-163	Plxnd1
ENSMUSG00000030137	23.1895512676326	3.25149939498319	0.591719082325269	5.49500513352692	3.90699049208127e-08	1.58911829879111e-07	Tuba8
ENSMUSG00000030142	1821.43497607359	-3.28380758638122	0.0705824327221374	-46.5244319264061	0	0	Clec4e
ENSMUSG00000030144	24707.8786624644	-2.11948320787265	0.0359292742871548	-58.9904263284939	0	0	Clec4d
ENSMUSG00000030147	278.172903247424	1.03699345402493	0.125436447735117	8.26708243695432	1.37277042043695e-16	8.69732663578409e-16	Clec4b1
ENSMUSG00000030156	27.8322679015609	-2.5051736884005	0.463147724025059	-5.40901651557065	6.33717863645987e-08	2.53788437628116e-07	Cd69
ENSMUSG00000030157	1204.10922352072	-1.32286105228718	0.0827076953863029	-15.9944131692764	1.39769108906749e-57	2.44064735187709e-56	Clec2d
ENSMUSG00000030162	102.157484479627	3.2121775887706	0.283068888711995	11.3476885552011	7.61491712241257e-30	7.39298951582634e-29	Olr1
ENSMUSG00000030187	479.570258990813	-3.66856592839293	0.152610430244925	-24.0387627667732	1.09424764312861e-127	5.1071626805546e-126	Klra2
ENSMUSG00000030199	2622.27509441301	-1.13960409701332	0.0491297860658222	-23.1957878971125	5.02148596721972e-119	2.12500156158253e-117	Etv6
ENSMUSG00000030203	496.590468494155	-1.34157196181743	0.105333323972491	-12.7364438073539	3.7092022946127e-37	4.33655514801084e-36	Dusp16
ENSMUSG00000030208	6336.16784726497	1.71492829623207	0.0446918939922999	38.3722447862144	0	0	Emp1
ENSMUSG00000030214	437.120039376891	-2.34937862747838	0.137909833810683	-17.0356135060209	4.47029006925004e-65	8.88482708258022e-64	Plbd1
ENSMUSG00000030254	408.315842916827	1.56033326808956	0.115613318078558	13.4961377635519	1.64791346356479e-41	2.11384635656255e-40	Rad18
ENSMUSG00000030257	163.670491267791	-1.16156721954539	0.177737436842619	-6.53529858526046	6.34827627510834e-11	3.05896646773063e-10	Srgap3
ENSMUSG00000030283	32.6416309904482	3.04016206218243	0.488937394050734	6.21789639977296	5.03864038868155e-10	2.31082472998154e-09	St8sia1
ENSMUSG00000030313	41.905331618931	1.27856408467714	0.383172145513664	3.33678765444485	0.000847526742135757	0.00223692935566091	Dennd5b
ENSMUSG00000030342	4487.06130810271	1.98353102691349	0.0661103578364314	30.0033321831519	8.87882980480762e-198	8.82346182119337e-196	Cd9
ENSMUSG00000030346	419.411157110981	2.88742281290253	0.150178504418176	19.2266051928606	2.21672421824324e-82	5.78342694638713e-81	Rad51ap1
ENSMUSG00000030359	10.5995011420772	-6.53275825461593	2.07924041798849	-3.14189653014531	0.00167857343600348	0.00423147862469225	Pzp
ENSMUSG00000030365	18.4380094019257	1.64065340406397	0.508520244703011	3.22632858997021	0.00125389312621914	0.00322291710399454	Clec2i
ENSMUSG00000030401	48.7775321220252	-2.29202587775501	0.320046151637738	-7.16154800183121	7.977107142037e-13	4.27597115865129e-12	Rtn2
ENSMUSG00000030402	57.4792917539791	-2.72518493866693	0.389137565911126	-7.00314021928514	2.50288107621432e-12	1.30561673126379e-11	Ppm1n
ENSMUSG00000030403	10426.5347905022	-1.137645959648	0.040593014227535	-28.0256586335566	7.91111865120892e-173	6.16474792164029e-171	Vasp
ENSMUSG00000030410	1517.82459282955	-1.92173298991862	0.0930744014288301	-20.6472774513418	1.03278468633057e-94	3.22203321278686e-93	Dmwd
ENSMUSG00000030465	823.343582785748	1.29699964690776	0.0889036112012625	14.5888297379909	3.30823843486597e-48	4.90112476334541e-47	Psd3
ENSMUSG00000030472	8.46951094156934	-3.08204797335414	0.889298606673918	-3.46570651322772	0.000528840213236542	0.001435643728045	Ceacam18
ENSMUSG00000030474	1282.6442306141	-2.28024153642815	0.166858356244005	-13.6657317485116	1.62660373615218e-42	2.16338296908241e-41	Siglece
ENSMUSG00000030498	119.401215054086	-1.67857064448527	0.209846214746332	-7.99905133630539	1.25381439275626e-15	7.60065894224317e-15	Gas2
ENSMUSG00000030527	1556.45097867657	-1.4617956450132	0.0797191486348719	-18.336819572779	4.20700621648055e-75	9.81764287115099e-74	Crtc3
ENSMUSG00000030528	473.067720434795	1.73609234432184	0.114355753974304	15.1815040694143	4.68905001741799e-52	7.40576837125954e-51	Blm
ENSMUSG00000030539	597.941683891959	-1.26255126954863	0.0879485950310919	-14.3555592798531	9.83290774439715e-47	1.41525065167324e-45	Sema4b
ENSMUSG00000030560	36938.2241605785	-1.43278390025817	0.0351951319158344	-40.7097181418308	0	0	Ctsc
ENSMUSG00000030589	872.220185052456	-2.58637253414763	0.0958001675052099	-26.9975784124487	1.57789072475597e-160	1.05325694453617e-158	Rasgrp4
ENSMUSG00000030592	55.563256096465	6.19828769019963	0.599590313082774	10.3375380738413	4.76624754829365e-25	4.04365241639167e-24	Ryr1
ENSMUSG00000030630	66.3037602403631	1.10633314436227	0.266484888130494	4.15157929638589	3.30188819150791e-05	0.000103595424298658	Fah
ENSMUSG00000030641	171.868402618548	2.04887049723376	0.200707478115825	10.2082419472751	1.82134903878079e-24	1.51613379515263e-23	Ddias
ENSMUSG00000030649	429.907434998216	1.08026894080924	0.111752910921786	9.66658435917885	4.18099647087734e-22	3.23382800932879e-21	Anapc15
ENSMUSG00000030657	1826.55480349502	1.13749258672319	0.0736470565012308	15.4451873674568	8.12910576589343e-54	1.31801789086058e-52	Xylt1
ENSMUSG00000030662	4650.4898699967	1.09028663184162	0.047899918543134	22.7617637984042	1.09741852754844e-114	4.38199465774364e-113	Ipo5
ENSMUSG00000030671	1866.16581012007	-1.5065192299337	0.0586080730797597	-25.7049780135832	1.02830042317031e-145	5.84874796960114e-144	Pde3b
ENSMUSG00000030677	1179.58364191634	2.54367199820678	0.0942990498992793	26.9745241433893	2.94198531542568e-160	1.9490928181485e-158	Kif22
ENSMUSG00000030683	52.70591334375	1.42916857917495	0.315566688516747	4.52889557479102	5.92927916626311e-06	2.000439045814e-05	Sez6l2
ENSMUSG00000030688	45.3096245515889	-1.93610912422962	0.355540994688235	-5.4455299196295	5.16513799238131e-08	2.08170713026277e-07	Stard10
ENSMUSG00000030699	63.0956480764694	-1.36980244815304	0.285054984395237	-4.80539728522609	1.54444513075662e-06	5.49913243115014e-06	Tbx6
ENSMUSG00000030707	14764.1958997278	-1.09364732640717	0.0334957994423947	-32.650282859736	7.93946281940809e-234	1.0251179402373e-231	Coro1a
ENSMUSG00000030711	429.432837664365	1.26194480719268	0.133847370587961	9.42823756379558	4.17037141205465e-21	3.11395947268192e-20	Sult1a1
ENSMUSG00000030717	464.485880551309	-1.79949328668859	0.127007904610402	-14.1683566247988	1.43827012966704e-45	2.02238158375837e-44	Nupr1
ENSMUSG00000030731	28.3652193722711	-1.63040859089385	0.412769440345891	-3.94992562803974	7.81754801610494e-05	0.000234938169991302	Syt3
ENSMUSG00000030737	199.987758723463	1.50828302746325	0.18884105483561	7.9870504259587	1.38205570185273e-15	8.36373017792435e-15	Slco2b1
ENSMUSG00000030745	4022.61584367775	-1.35247663655049	0.0491018988795469	-27.5442837733889	5.18114515372902e-167	3.74078680099235e-165	Il21r
ENSMUSG00000030748	22428.513678318	-3.11226037225206	0.044204993953412	-70.4051758390036	0	0	Il4ra
ENSMUSG00000030772	60.9044508861512	1.09224032830188	0.372097560308064	2.93536009050315	0.00333160816181226	0.00798980704640688	Dkk3
ENSMUSG00000030785	46.8132116027944	1.91707731516212	0.364656960379298	5.25720752229182	1.46259239597604e-07	5.70240178365004e-07	Cox6a2
ENSMUSG00000030786	17147.2043009724	-1.48744198063689	0.0438636700314002	-33.9105683489796	4.6540357750061e-252	6.97671515458329e-250	Itgam
ENSMUSG00000030789	13097.0551921196	4.54683399333326	0.134550889565227	33.7926713678771	2.52703091283519e-250	3.69426857992907e-248	Itgax
ENSMUSG00000030795	5654.85455485169	1.31757844181543	0.0416717300454284	31.6180403448349	2.08627613711557e-219	2.41203520192401e-217	Fus
ENSMUSG00000030852	178.007696368	1.99012876097472	0.173565632811374	11.4661452773749	1.95160517461727e-30	1.92644776416321e-29	Tacc2
ENSMUSG00000030867	1274.37544808071	2.70177224612142	0.0984124997107807	27.4535476089066	6.30206973205764e-166	4.51325147734282e-164	Plk1
ENSMUSG00000030882	102.63275659551	-2.27291999806503	0.228933079094618	-9.92831620076028	3.13504632765222e-23	2.50931377782082e-22	Dnhd1
ENSMUSG00000030890	12.6598208366284	1.47573850006794	0.635983902801422	2.32040228308848	0.0203191255040167	0.0414322779297467	Ilk
ENSMUSG00000030895	53.9440460873094	-3.55459237139495	1.35215078149661	-2.6288431882283	0.00856758579593031	0.0189456462665116	Hpx
ENSMUSG00000030921	6170.79902113178	-1.52550167242811	0.051010541869714	-29.9056159082644	1.66328428867991e-196	1.63454643235883e-194	Trim30a
ENSMUSG00000030978	4083.99879511069	2.17837461010125	0.0726070336929966	30.0022532157427	9.17128757298631e-198	9.06317909936061e-196	Rrm1
ENSMUSG00000031004	10907.5950363288	2.3324588638205	0.126955953990132	18.3721896493472	2.19380015537068e-75	5.14670171728806e-74	Mki67
ENSMUSG00000031016	539.170939888811	2.50151102160348	0.109680134778652	22.8073299385695	3.87811660941872e-115	1.5626424761733e-113	Wee1
ENSMUSG00000031107	166.929196854801	1.22263309004237	0.181341968161725	6.74214084271987	1.56069679729812e-11	7.78324376865136e-11	Rbmx2
ENSMUSG00000031112	47.0523906158945	-1.05521997043527	0.365039301316329	-2.89070236171875	0.00384381972486622	0.00909366418525593	Stk26
ENSMUSG00000031137	40.9851681761267	3.39695672806694	0.448653808015578	7.57144298650195	3.69101057353607e-14	2.10410203143021e-13	Fgf13
ENSMUSG00000031138	41.3182648460619	3.59102512852514	0.462897848779588	7.75770537277875	8.64797665731431e-15	5.06704402422103e-14	F9
ENSMUSG00000031142	79.1528267768525	1.20271788106182	0.232385856310762	5.17552100698189	2.2727585565937e-07	8.72646540212415e-07	Cacna1f
ENSMUSG00000031146	2333.41619392651	1.44532019749969	0.0552022202616253	26.1822838039801	4.22926669724695e-151	2.50205680961877e-149	Plp2
ENSMUSG00000031169	227.136159683873	-1.41060100317584	0.167532212686901	-8.419879261143	3.7687250391421e-17	2.4383678572562e-16	Porcn
ENSMUSG00000031209	25.4763229924482	-1.33687356034197	0.491668356527639	-2.71905552308372	0.00654686175409241	0.0148266795837097	Heph
ENSMUSG00000031214	3207.02670663015	-1.16803465045898	0.0523723366053703	-22.3025117107188	3.49332787666461e-110	1.32889197441549e-108	Ophn1
ENSMUSG00000031262	382.968765362147	2.6143305669109	0.143330724373502	18.2398475856319	2.49152108867722e-74	5.74609081324788e-73	Cenpi
ENSMUSG00000031273	24.4571006072897	5.37000476397112	0.913199833650922	5.88042678731351	4.09209978112413e-09	1.77067399775696e-08	Col4a6
ENSMUSG00000031274	313.632907803506	3.68579151282703	0.174351066606217	21.140057153488	3.40665100198238e-99	1.12635980512273e-97	Col4a5
ENSMUSG00000031295	4633.8558407174	1.11050135982499	0.0438067146368384	25.3500261097219	8.9804509498941e-142	4.85795709029592e-140	Phka2
ENSMUSG00000031353	3342.82414263746	1.43458171438108	0.0531354908009616	26.9985595833646	1.53658590032164e-160	1.02957075722687e-158	Rbbp7
ENSMUSG00000031355	708.680442312778	1.18981675451088	0.0925158268640552	12.8606833537707	7.49114669945727e-38	8.8933485883691e-37	Arhgap6
ENSMUSG00000031373	268.897238484771	1.58484243184601	0.141138592223329	11.2289800180113	2.93851061393467e-29	2.81578083693881e-28	Car5b
ENSMUSG00000031383	38.319769801103	2.63706749758143	0.456170587198295	5.78088016103307	7.43108126668513e-09	3.16666818902417e-08	Dusp9
ENSMUSG00000031385	197.366301216093	-1.11969787195625	0.190116948724286	-5.88952157853151	3.87315234460964e-09	1.67839764389515e-08	Plxnb3
ENSMUSG00000031391	383.450866785661	1.5807880051026	0.13232760515288	11.9460183933375	6.81109105842039e-33	7.13329720144454e-32	L1cam
ENSMUSG00000031403	431.334778813135	1.40548356739818	0.101407122338996	13.8598111747986	1.10965779281767e-43	1.513023161094e-42	Dkc1
ENSMUSG00000031432	529.207128010619	1.39713619650985	0.103415967770228	13.5098691878418	1.3676424175733e-41	1.76456795947878e-40	Prps1
ENSMUSG00000031434	16.2171167478415	1.40315692218284	0.606455817180565	2.31370016154872	0.0206841750341577	0.0421038402968028	Morc4
ENSMUSG00000031438	6659.09242744696	1.31033976602148	0.040630977144288	32.2497724179319	3.54390478351498e-228	4.35334248024975e-226	Rnf128
ENSMUSG00000031441	3516.93419402116	-1.30889724557179	0.0545818151036375	-23.9804638795268	4.44695939167992e-127	2.05384503079442e-125	Atp11a
ENSMUSG00000031442	517.595062965039	2.44484898594321	0.115893494153396	21.0956534169833	8.71926301450174e-99	2.87216095835235e-97	Mcf2l
ENSMUSG00000031443	175.126553402357	3.16386998664059	0.202137480614001	15.6520699527381	3.21586920323059e-55	5.37162514975883e-54	F7
ENSMUSG00000031444	557.331514395425	1.07196904024495	0.109896688190081	9.75433434709916	1.76756421641331e-22	1.38469634296435e-21	F10
ENSMUSG00000031480	119.95570017691	-1.95392248289446	0.194863508842991	-10.0271338358625	1.15830127437953e-23	9.39440222031152e-23	Thsd1
ENSMUSG00000031482	513.748419324863	-1.44284999234695	0.0974677361816778	-14.8033600540133	1.39344234686817e-49	2.1212221750216e-48	Slc25a15
ENSMUSG00000031486	36.1944164514587	1.35427372118259	0.407514597623182	3.32325204810173	0.000889744821825401	0.00234105691046564	Adgra2
ENSMUSG00000031493	142.275716491543	-1.12504352040212	0.187729350647973	-5.99290157089914	2.06129624607459e-09	9.0883024169525e-09	Ggn
ENSMUSG00000031504	872.392150594975	-1.66974954546951	0.0954063721460026	-17.501446789259	1.3967568619711e-68	2.9204766112774e-67	Rab20
ENSMUSG00000031520	44.488893518739	3.29487470321965	0.411388915721415	8.00914797969636	1.15505857984195e-15	7.01160988978185e-15	Vegfc
ENSMUSG00000031530	1605.11468232609	4.45085647054954	0.0873628475616309	50.9467879628081	0	0	Dusp4
ENSMUSG00000031553	4.0812497806092	-3.5771971803132	1.39607236627053	-2.56232933674443	0.0103972673189355	0.0225776162048429	Adam3
ENSMUSG00000031562	58.1110291238587	1.67855969799775	0.308701239724395	5.43748933271647	5.40365843815217e-08	2.17486493998803e-07	Dctd
ENSMUSG00000031565	160.756733763727	2.13579405435264	0.185587246714037	11.5083018481523	1.19814437129026e-30	1.19335449232846e-29	Fgfr1
ENSMUSG00000031584	4191.28975687654	-1.48605151566978	0.0533661050342881	-27.8463551858428	1.19236450014294e-170	9.0987791383385e-169	Gsr
ENSMUSG00000031586	332.065644382511	-2.47223566860554	0.131092236502273	-18.8587496450461	2.49039838151522e-79	6.18717092284027e-78	Rbpms
ENSMUSG00000031596	6385.4459044947	3.36915253526059	0.0951763548796715	35.3990498955345	1.76592733402973e-274	2.94693288789169e-272	Slc7a2
ENSMUSG00000031613	9851.14457407792	1.87315010990147	0.0925989958901891	20.228622264142	5.48131565809351e-91	1.63782082223e-89	Hpgd
ENSMUSG00000031639	799.731931978544	-1.39298295413682	0.0858066181184924	-16.2339803698267	2.90027073550592e-59	5.2243267861878e-58	Tlr3
ENSMUSG00000031647	443.864524350238	1.11499287285561	0.106874682980014	10.4327127975118	1.75796318877626e-25	1.52061666729894e-24	Mfap3l
ENSMUSG00000031652	7078.68775533629	-1.2479888505808	0.0427823605294736	-29.1706403091302	4.57295005631837e-187	4.2574165024324e-185	N4bp1
ENSMUSG00000031662	3850.21880966541	-1.05717388388717	0.0433919547290333	-24.3633616067501	4.18456742059239e-131	1.98980680384029e-129	Snx20
ENSMUSG00000031669	255.042234072477	1.18947364334929	0.158738184449153	7.49330507638698	6.71605465543386e-14	3.78224421521711e-13	Gins3
ENSMUSG00000031697	335.035406067679	1.26536319429039	0.129128767782512	9.7992354145407	1.13441053856532e-22	8.95829822173299e-22	Orc6
ENSMUSG00000031712	903.87096044845	-1.40015607624523	0.086285244163946	-16.227062805604	3.24625750609022e-59	5.841612311824e-58	Il15
ENSMUSG00000031714	2652.35626510875	-2.50106136484716	0.0553999305423632	-45.1455686020157	0	0	Gab1
ENSMUSG00000031722	1366.88228549524	-3.92115680133284	0.243334270930045	-16.1142809286412	2.02505846971729e-58	3.58571163872164e-57	Hp
ENSMUSG00000031728	913.244145675775	-2.30102097122809	0.0812676151392318	-28.3141195577829	2.31613012581346e-176	1.8880196219131e-174	Zfp821
ENSMUSG00000031729	5406.35535893579	-1.55139291152324	0.041775570996996	-37.1363664098043	7.27709073515207e-302	1.38413395714091e-299	Ist1
ENSMUSG00000031756	359.463283084087	2.52664120808876	0.155787093181981	16.2185528754766	3.72876996261785e-59	6.70307031186455e-58	Cenpn
ENSMUSG00000031762	14.6369704336204	-1.61975664924067	0.559037047300955	-2.89740484474311	0.00376263860866336	0.00892667842658882	Mt2
ENSMUSG00000031778	23.1237238510007	1.23186969431203	0.546326591684901	2.25482287163228	0.0241444490633787	0.0484890053907931	Cx3cl1
ENSMUSG00000031779	174.876354655278	1.08851271559794	0.171722673645316	6.3387827157071	2.31587568843897e-10	1.08403082965856e-09	Ccl22
ENSMUSG00000031780	18.3693003282075	3.53975059735819	0.62422205474555	5.67065929575508	1.42249035681188e-08	5.97824469509274e-08	Ccl17
ENSMUSG00000031791	313.276838387561	-1.26090952061714	0.119674873936549	-10.5361257475455	5.88745885416798e-26	5.14541796795343e-25	Tmem38a
ENSMUSG00000031805	2607.6481000881	-1.65077079153686	0.0655418776460231	-25.1865044277843	5.63073779957619e-140	2.96434883740188e-138	Jak3
ENSMUSG00000031821	625.114188087508	1.79732362256355	0.101374475948986	17.7295478545112	2.48020840065095e-70	5.35682617815808e-69	Gins2
ENSMUSG00000031847	80.1801117271363	-1.29197874867302	0.262076240186337	-4.92978206553338	8.23213987290238e-07	3.00182070112905e-06	1700030J22Rik
ENSMUSG00000031851	2737.40940572397	-1.47593307600983	0.0552866822487095	-26.6959965036476	5.23853407369288e-157	3.38191347553114e-155	Ntpcr
ENSMUSG00000031860	41.1311885928952	1.39573962027761	0.392231531895331	3.55845847867751	0.000373037746748138	0.00103055828552675	Pbx4
ENSMUSG00000031880	529.298364018936	-1.52457579339718	0.0975164147655942	-15.6340427102646	4.26841271807851e-55	7.12301439340479e-54	Rrad
ENSMUSG00000031906	68.9499644702057	2.06227315799169	0.290831940530143	7.09094453048201	1.33199730350966e-12	7.03964753563859e-12	Smpd3
ENSMUSG00000031958	40.473503469944	-1.16881658295276	0.361638475838949	-3.23200284549722	0.00122925832005747	0.00316327471974055	Ldhd
ENSMUSG00000031971	560.197183626452	2.05465389345701	0.0967276371959244	21.2416425441599	3.93874169504675e-100	1.32709336845108e-98	Ccsap
ENSMUSG00000031980	5.06212567978226	-4.68919725073034	1.6955508354504	-2.76558930153499	0.00568200452158122	0.0130344933189275	Agt
ENSMUSG00000032000	3775.31367372998	-1.64350357739005	0.0484938432819241	-33.8909739084891	9.04831349959568e-252	1.34500518902814e-249	Birc3
ENSMUSG00000032024	186.323532678581	-3.05922897351571	0.176581117264673	-17.324779800381	3.05863914174477e-67	6.28388708226751e-66	Clmp
ENSMUSG00000032035	749.686805697311	2.7808060966672	0.111283516974082	24.9884814236672	8.1566982489528e-138	4.19429753853855e-136	Ets1
ENSMUSG00000032066	122.108649093853	-1.30136193007856	0.212157080491008	-6.13395474271581	8.57209139337806e-10	3.86519818142912e-09	Bco2
ENSMUSG00000032083	78.4847558481332	-5.04112573856739	1.89431843599353	-2.6611817964615	0.00778669020900428	0.0173693269996314	Apoa1
ENSMUSG00000032091	52.4845171515653	-2.45359237012447	0.317794688280214	-7.72068401584179	1.15707072979414e-14	6.75269684570392e-14	Tmprss4
ENSMUSG00000032113	130.4965129878	3.25043240306555	0.227082870464483	14.3138599420423	1.79280033353609e-46	2.57409456979869e-45	Chek1
ENSMUSG00000032204	70.633226321521	-2.02464575634645	0.324149409379354	-6.24602636242039	4.21026145121996e-10	1.94198995594863e-09	Aqp9
ENSMUSG00000032218	1636.47138436864	2.55614113374625	0.134076882141063	19.0647417580678	4.9571885332484e-81	1.27083634731349e-79	Ccnb2
ENSMUSG00000032220	9124.29067452887	2.24448344511524	0.0490192787160576	45.7877697082474	0	0	Myo1e
ENSMUSG00000032221	99.5323347458895	2.60015578561971	0.249449234738359	10.4235869408337	1.93514329396647e-25	1.67060760014509e-24	Mns1
ENSMUSG00000032246	31.2139384345275	-1.59161016804174	0.441685265270966	-3.6034939201907	0.000313968094729382	0.000877236080819465	Calml4
ENSMUSG00000032254	1663.18815058335	2.72461463527821	0.0935897388736068	29.1123222275234	2.50689574619278e-186	2.30960827366687e-184	Kif23
ENSMUSG00000032271	3.64103290760655	-3.82489589059585	1.39255962606532	-2.74666579369611	0.00602044483985714	0.0137342853717092	Nnmt
ENSMUSG00000032279	1091.64048220432	1.01678370371599	0.0748597528814538	13.5825148304476	5.08500372296987e-42	6.63827533989772e-41	Idh3a
ENSMUSG00000032280	2154.72751840922	-1.64748620337563	0.0565410076299422	-29.1378995959594	1.18913411702139e-186	1.10128761235557e-184	Tle3
ENSMUSG00000032281	23.9582996516453	2.08115422836686	0.555952867256144	3.74340047680338	0.000181546528960738	0.000523451760519396	Acsbg1
ENSMUSG00000032322	6327.90206504895	-1.6517629574337	0.0386407934932107	-42.7466107217473	0	0	Pstpip1
ENSMUSG00000032350	2682.63355029245	1.02944230943091	0.0648920908013927	15.8639103274018	1.12655785895921e-56	1.91981521841324e-55	Gclc
ENSMUSG00000032366	2598.96855250163	1.70231824417081	0.0586961486466663	29.0022136617221	6.16997437549893e-185	5.51215539031316e-183	Tpm1
ENSMUSG00000032397	378.808031365802	1.37769706522422	0.14658250704681	9.39878224885502	5.51981921966086e-21	4.09392378098872e-20	Tipin
ENSMUSG00000032400	519.762218436495	2.51373314040209	0.108404067094559	23.188550095721	5.94111687687687e-119	2.50817222995406e-117	Zwilch
ENSMUSG00000032402	633.840179691465	-1.26540135011514	0.0851603458487095	-14.8590442829245	6.0786162565499e-50	9.3175600487098e-49	Smad3
ENSMUSG00000032419	3.98431003036848	3.46400720263918	1.47189795367214	2.35342891400661	0.0186011641034566	0.0383000805291636	Tbx18
ENSMUSG00000032420	81.5675498399957	-1.52269667770733	0.245642218473553	-6.19883946322228	5.68810125742569e-10	2.595893269933e-09	Nt5e
ENSMUSG00000032470	296.284941971402	1.11745166923946	0.126801302262976	8.81261981775203	1.2225460416537e-18	8.34321640849241e-18	Mras
ENSMUSG00000032487	74.0250378398185	-1.05618355945942	0.258916438800985	-4.07924488823689	4.51822220203819e-05	0.000139603200929002	Ptgs2
ENSMUSG00000032500	6.70385919841219	-3.11097122659947	1.11408318793866	-2.79240478653624	0.00523178622503835	0.0121053062831528	Dclk3
ENSMUSG00000032508	3148.83814899903	-1.11190126498332	0.0599207162691145	-18.556207839532	7.26558161699151e-77	1.73911871749611e-75	Myd88
ENSMUSG00000032530	86.3713175421391	1.64778932453426	0.263629961533275	6.25038715232026	4.0943647731948e-10	1.8895178312821e-09	Lyzl4
ENSMUSG00000032555	3005.06243083806	1.12690428912283	0.0562627880236919	20.0293005147255	3.05924696921254e-89	8.91515974273488e-88	Topbp1
ENSMUSG00000032561	632.078427177286	-3.31075783733261	0.201875714811946	-16.3999807525967	1.91298649559559e-60	3.53223571196141e-59	Acpp
ENSMUSG00000032578	181.357116000411	1.29896570906589	0.160273463114727	8.10468360651863	5.28829529139898e-16	3.27079214718729e-15	Cish
ENSMUSG00000032586	243.434957493666	2.41951885556209	0.169408083581397	14.2821924692842	2.82569638970955e-46	4.03094705141712e-45	Traip
ENSMUSG00000032589	324.948796752075	1.97437417678328	0.138605767137507	14.2445312165442	4.84790182609274e-46	6.8658555165536e-45	Bsn
ENSMUSG00000032596	4680.95514697187	-1.08912544066152	0.0607078531665413	-17.9404374204059	5.70046362714806e-72	1.2651882195812e-70	Uba7
ENSMUSG00000032640	1097.33976973835	-2.01503252373384	0.0813370074761735	-24.7738709138532	1.71505287316957e-135	8.49791884411668e-134	Chsy1
ENSMUSG00000032661	7508.25125111105	-1.23136003718591	0.171402987957172	-7.18400566910528	6.76980553220157e-13	3.63653477252091e-12	Oas3
ENSMUSG00000032690	5066.11787001966	-1.68628133804759	0.116467469370774	-14.4785608132286	1.65526757559341e-47	2.41983703674974e-46	Oas2
ENSMUSG00000032691	2896.83286951606	-1.25699553135389	0.0497068105447552	-25.2881952709904	4.30768810748844e-141	2.30905136161706e-139	Nlrp3
ENSMUSG00000032718	71.9501469391718	-1.59446897837851	0.298911137713531	-5.33425750065764	9.59363018786786e-08	3.7990088290395e-07	Mansc1
ENSMUSG00000032724	348.715726735182	-1.60525921847264	0.121398569104015	-13.223048923231	6.459163711277e-40	8.02360582084122e-39	Abtb2
ENSMUSG00000032725	1812.2973547225	1.37838175851576	0.0831776707344088	16.5715359223873	1.11929889788011e-61	2.11304996847399e-60	Folr2
ENSMUSG00000032740	2266.82152840861	1.1488309200178	0.0738776764092329	15.5504473862178	1.57998261133865e-54	2.6071186951464e-53	Ccdc88a
ENSMUSG00000032782	411.631978822173	1.1079643109859	0.119900420236445	9.24070415100278	2.44880335808509e-20	1.7825877613649e-19	Cntrob
ENSMUSG00000032783	431.411447323303	2.55902168155745	0.13302783784011	19.2367381377212	1.8232725360469e-82	4.76393912705075e-81	Troap
ENSMUSG00000032786	7666.06208139421	1.49157337429054	0.0430069553369386	34.6821429837287	1.46449804524408e-263	2.39865795577061e-261	Alas1
ENSMUSG00000032802	5441.27770426454	1.17258609094907	0.0421808582513569	27.7990097774112	4.45894366770665e-170	3.34212942957894e-168	Srxn1
ENSMUSG00000032815	438.922389967579	1.77087354652221	0.108514148694306	16.3192870960166	7.19711764395497e-60	1.31654409518014e-58	Fanca
ENSMUSG00000032826	34.6475929456455	-1.14361950939638	0.484069760255138	-2.36250971098384	0.0181516658735005	0.0374530290022572	Ank2
ENSMUSG00000032870	9401.66383310563	1.0894417701577	0.0348702427798858	31.2427354473747	2.80204828960484e-214	3.13705267055823e-212	Smap2
ENSMUSG00000032908	3.3813876432005	4.36797194254242	1.66365276684938	2.6255310179987	0.00865139260180274	0.0191006594774449	Sgpp2
ENSMUSG00000032911	430.590687298943	3.73772634630311	0.162398489568053	23.0157703821303	3.24061392290787e-117	1.33932756267097e-115	Cspg4
ENSMUSG00000032915	1176.64136817598	-2.43692173492563	0.164586316768908	-14.806344675343	1.33294465000028e-49	2.03262568222888e-48	Adgre4
ENSMUSG00000032965	509.766570273869	-1.09791934851729	0.0965417233600325	-11.3724854944097	5.73314066792894e-30	5.59368589492526e-29	Ift57
ENSMUSG00000033031	1026.90701274209	2.4611407072883	0.0991267464041065	24.8282204003252	4.44562539694847e-136	2.21517373652455e-134	Cip2a
ENSMUSG00000033032	36.662238345714	-2.07505693467266	0.480578442192565	-4.31783191356968	1.5756935090191e-05	5.11702634129592e-05	Afap1l1
ENSMUSG00000033036	65.0968222028483	1.37654668985423	0.287685387026845	4.78490306400505	1.71069874535913e-06	6.07397633614164e-06	Gm7879
ENSMUSG00000033066	4930.43578973322	-1.46833536856528	0.0631287540931151	-23.2593750606812	1.14341838479821e-119	4.89731908200861e-118	Gas7
ENSMUSG00000033082	26.4938810943608	2.19620550036401	0.549190010788598	3.99899025331946	6.3613299415157e-05	0.000193210105315026	Clec1a
ENSMUSG00000033124	1570.29872700614	-1.01562775374201	0.0600786453794662	-16.9049709314706	4.13528670391966e-64	8.10965482324112e-63	Atg9a
ENSMUSG00000033170	27.0476483710976	1.24546539337433	0.465787824847604	2.6738899707862	0.00749770466452649	0.0167772504731431	Card10
ENSMUSG00000033174	51.1743057160811	1.19186542879375	0.291007551574567	4.09565120336181	4.20983355433211e-05	0.000130599343638339	Mgll
ENSMUSG00000033192	7263.18971351139	-1.75860580923917	0.0403190192311845	-43.617276480748	0	0	Lpcat2
ENSMUSG00000033207	66.4477583340669	3.9986953556934	0.451575929958431	8.85497895350953	8.36996035613971e-19	5.758702012437e-18	Mamdc2
ENSMUSG00000033213	58.1157647045847	1.13242390778168	0.347592448100075	3.25790710923513	0.00112237139226385	0.0029038507470755	AA467197
ENSMUSG00000033227	51.7154605910075	-2.08845194315487	0.304076169366748	-6.86818683458215	6.50230274474319e-12	3.30420089778117e-11	Wnt6
ENSMUSG00000033306	1582.3247073213	-1.4407181026574	0.0725384509693956	-19.8614401521374	8.77577483832181e-88	2.5037851792754e-86	Lpp
ENSMUSG00000033308	2.50890203448622	-4.86966769924168	1.84782095085846	-2.63535690348101	0.0084048856236479	0.0186145012891834	Dpyd
ENSMUSG00000033316	114.658618519303	2.63997919727316	0.228023642650249	11.5776555737356	5.34889060448619e-31	5.37899521903105e-30	Galnt9
ENSMUSG00000033355	4679.55864156809	-1.71447144524861	0.148126475252987	-11.574375494458	5.55744625674259e-31	5.58554925201817e-30	Rtp4
ENSMUSG00000033420	362.647305221719	-4.21541262074959	0.193195463789799	-21.8194182102333	1.51777893476665e-105	5.40201037768355e-104	Antxr1
ENSMUSG00000033446	2715.85203933554	-1.05994873425246	0.0489231487959644	-21.6655869529783	4.33354104998554e-104	1.51494086231609e-102	Lpar6
ENSMUSG00000033538	1259.44275899245	-1.4776494882748	0.0869133187935223	-17.0014159945407	8.01600317788497e-65	1.58430257221908e-63	Casp4
ENSMUSG00000033577	67.5203561369436	-1.06593494247657	0.26916920620623	-3.96009245448338	7.49207517365271e-05	0.000225732103128501	Myo6
ENSMUSG00000033581	513.87865956416	3.13002714077591	0.115558285002725	27.0861335533155	1.43435152397797e-161	9.68406263650625e-160	Igf2bp2
ENSMUSG00000033644	139.01994501085	-1.56578183425268	0.196229614957416	-7.9793349978925	1.47123774082899e-15	8.89126217886028e-15	Piwil2
ENSMUSG00000033706	667.549464318635	1.20786961639666	0.0954881588067965	12.6494178072966	1.12706897942375e-36	1.30135268779547e-35	Smyd5
ENSMUSG00000033720	1837.76893685446	-1.8734169060066	0.0730973836158185	-25.6290555603578	7.2395519063518e-145	4.02705766262443e-143	Sfxn5
ENSMUSG00000033737	6.59907529769575	-2.42345386158021	0.957581871605099	-2.53080591168462	0.011380080057103	0.0245340933735644	Fndc3c1
ENSMUSG00000033752	14.4802144955714	2.68244236609464	0.67659006851343	3.96464933632321	7.35039193424378e-05	0.000221765449300423	Mnd1
ENSMUSG00000033762	170.416795888124	1.65539770060108	0.188491975896528	8.78232451396126	1.6013028930445e-18	1.0848505122583e-17	Recql4
ENSMUSG00000033768	4.30625356242851	3.82848089319803	1.41889539327405	2.69821222293488	0.00697129827600927	0.015700954316823	Nrxn2
ENSMUSG00000033831	36.6046358033674	-8.20087574893791	2.30545136634767	-3.55716709909603	0.000374875713447602	0.00103547415602352	Fgb
ENSMUSG00000033855	21.7002360955445	1.45443864533369	0.495448076088542	2.93560256973076	0.00332900533160655	0.0079846474997679	Ston1
ENSMUSG00000033857	2342.30272372701	1.70346777978558	0.0714390523008165	23.8450500800681	1.13975220899746e-125	5.19615382086498e-124	Engase
ENSMUSG00000033860	23.0893131492874	-7.68722044817416	2.45993126183621	-3.12497368013285	0.00177820969561954	0.00446483340039943	Fgg
ENSMUSG00000033863	603.529962905265	1.47560740932637	0.100238475941162	14.7209681259772	4.72842220024681e-49	7.13052517477969e-48	Klf9
ENSMUSG00000033906	28.2844882650314	3.10770297708482	0.884529774447631	3.51339555418077	0.000442418312753443	0.00121128385238784	Zdhhc15
ENSMUSG00000033949	448.936191550183	1.22327355854585	0.105505246925649	11.5944333973068	4.39766303853263e-31	4.43755056980055e-30	Trim36
ENSMUSG00000033952	1683.62536501393	2.66449275860261	0.20063750972668	13.280132724097	3.01858657710351e-40	3.77355321288933e-39	Aspm
ENSMUSG00000033985	586.30144433104	-1.49643719226868	0.0889444582925467	-16.8244005415915	1.61689933644527e-63	3.13267605283464e-62	Tesk2
ENSMUSG00000034023	555.477426254407	2.80728840605096	0.122077418265534	22.9959680171541	5.11506927706602e-117	2.1041967544656e-115	Fancd2
ENSMUSG00000034063	6.67403678613003	-2.43172397549655	1.03693920431938	-2.34509792412823	0.0190220829160102	0.0390576465120492	4930590J08Rik
ENSMUSG00000034109	1652.14318562354	1.13282009434701	0.0709568381117942	15.9649178922294	2.24336716149527e-57	3.89430046316878e-56	Golim4
ENSMUSG00000034135	2254.12437074097	-1.15521092041697	0.0586706134589564	-19.6897706076502	2.63881812495834e-86	7.33931663716794e-85	Sik3
ENSMUSG00000034165	2244.24636053022	-1.12665763838656	0.0543492652382088	-20.7299516092536	1.85976916621849e-95	5.87454585379267e-94	Ccnd3
ENSMUSG00000034173	63.7694247913189	1.03490742562114	0.276852413092038	3.7381195780912	0.000185401766126842	0.000534306262792066	Chchd2l
ENSMUSG00000034206	290.777405730607	2.49504452820643	0.156014322400311	15.9924069137992	1.44344555203248e-57	2.51805802464521e-56	Polq
ENSMUSG00000034209	6.82737705866146	-2.31658024743346	0.979155045935986	-2.3658972672903	0.017986434647987	0.037159780715749	Rasl10a
ENSMUSG00000034212	6.17760705273096	-2.082132399071	0.900012000448003	-2.31344959626601	0.0206979329422777	0.0421269975625303	Ankmy1
ENSMUSG00000034220	2867.03180705847	2.46753527389413	0.0654032955764698	37.7279959999734	0	0	Gpc1
ENSMUSG00000034226	87.7786684459873	1.04450663591028	0.242952087530086	4.29922889952913	1.71393385871173e-05	5.5486412933294e-05	Rhov
ENSMUSG00000034248	3129.05021369259	-1.72530014880257	0.0666837954236685	-25.872854684426	1.34612472844995e-147	7.78156873253308e-146	Slc25a37
ENSMUSG00000034265	4050.27844555356	-1.41081005731907	0.0516145074291224	-27.3335952930756	1.69214595484445e-164	1.18309762036535e-162	Zdhhc14
ENSMUSG00000034266	175.459896457245	-2.09886821246005	0.199876608513084	-10.5008196210346	8.56333297078763e-26	7.45823716987998e-25	Batf
ENSMUSG00000034271	643.385674803949	-1.32669447884604	0.0890775657238653	-14.8936993064978	3.62164057971936e-50	5.55621857889468e-49	Jdp2
ENSMUSG00000034295	60.9092781269797	3.04632902654124	0.334187919405477	9.11561684204708	7.82242002697433e-20	5.5660011205611e-19	Fhod3
ENSMUSG00000034311	885.75983498048	2.96933608443907	0.110465630242236	26.8801805405694	3.74498275492683e-159	2.45351851673706e-157	Kif4
ENSMUSG00000034317	600.067295187161	2.09404436819304	0.129145357875303	16.2146313475313	3.97455283143772e-59	7.13041227538557e-58	Trim59
ENSMUSG00000034329	522.371395437992	2.25927532857229	0.123958887338539	18.2260052270562	3.20924210093465e-74	7.33440355599911e-73	Brip1
ENSMUSG00000034349	4163.71045279183	1.41215402990573	0.0974659160493747	14.4886960195435	1.42828562119594e-47	2.09667587994481e-46	Smc4
ENSMUSG00000034413	260.02581831159	1.99658631218842	0.179772997602021	11.1061524189992	1.17096958873526e-28	1.10235662879925e-27	Neurl1b
ENSMUSG00000034422	11987.9755579495	-1.32046355401607	0.0552671030003475	-23.8923967845351	3.67412074130701e-126	1.68809147514233e-124	Parp14
ENSMUSG00000034438	72.4900581891433	-1.01279500014604	0.239001186929133	-4.23761493890132	2.25906777223334e-05	7.21482232596382e-05	Gbp8
ENSMUSG00000034459	1087.47084211616	-2.89684155426197	0.159304394396472	-18.1843166677022	6.87064544807906e-74	1.56214456723741e-72	Ifit1
ENSMUSG00000034488	305.222098090073	-2.25654136489658	0.167335322990972	-13.4851466179578	1.91284859050981e-41	2.45013604037133e-40	Edil3
ENSMUSG00000034612	171.479410341862	1.33922275630885	0.184342383570554	7.26486622538591	3.7340762690564e-13	2.02924961976463e-12	Chst11
ENSMUSG00000034656	860.692197089382	1.46635078406797	0.108544729988941	13.5091845013329	1.38042072532629e-41	1.7784604668825e-40	Cacna1a
ENSMUSG00000034738	357.428626389929	1.43713663877758	0.122087122966023	11.7714022893105	5.48058392674909e-32	5.61680469758196e-31	Nostrin
ENSMUSG00000034773	253.040578625182	2.80185199946705	0.179355575839391	15.6217724838176	5.17468693218895e-55	8.60291702476412e-54	Hrob
ENSMUSG00000034783	724.074899156296	1.72135793371109	0.125971490479048	13.6646627515882	1.65066742962247e-42	2.19373825413914e-41	Cd207
ENSMUSG00000034845	11.7781907308729	-2.16263600172008	0.830635916495353	-2.60359076554833	0.00922528367259214	0.0202614903010283	Plvap
ENSMUSG00000034854	5984.64297250766	1.31156711732405	0.0354534671974343	36.9940437706742	1.42764739814122e-299	2.68655902401277e-297	Mfsd12
ENSMUSG00000034855	67.3316540663023	-2.82423307306554	0.367224229829132	-7.69075906124071	1.46264646817969e-14	8.49959046505603e-14	Cxcl10
ENSMUSG00000034858	1428.35600154459	1.92557954509448	0.0733646025946693	26.2467113157155	7.79301842333741e-152	4.6414378077581e-150	Fam214a
ENSMUSG00000034883	92.492957971435	2.64558688030104	0.289101970511862	9.15105101365088	5.63822940149368e-20	4.04274989392062e-19	Lrr1
ENSMUSG00000034906	1610.91193547479	2.18342787772865	0.138078306700464	15.8129682345049	2.53248567529553e-56	4.29914962670851e-55	Ncaph
ENSMUSG00000034908	7334.234871644	-1.53631429718505	0.0415900414376357	-36.9394750300682	1.0748126096989e-298	2.00130107925935e-296	Sidt2
ENSMUSG00000034957	16560.1906800062	1.49402890448689	0.0526875198964899	28.356409780192	6.97749096876447e-177	5.74069012774301e-175	Cebpa
ENSMUSG00000034959	224.10184940931	1.35219505797277	0.152927589000888	8.8420609178957	9.39689618424877e-19	6.44769963549947e-18	Rubcnl
ENSMUSG00000034987	88.5987807468612	-1.35348991541627	0.246880988519837	-5.4823578094492	4.19694296059982e-08	1.70391838489902e-07	Hrh2
ENSMUSG00000034993	14543.6663126251	1.21740205148297	0.0396781183801186	30.6819501827225	9.91010940601326e-207	1.06890198343274e-204	Vat1
ENSMUSG00000034997	29.340269559531	4.91362890229743	0.687022818819708	7.15206069972895	8.5484749889121e-13	4.5711600386598e-12	Htr2a
ENSMUSG00000035004	9020.70747355101	-1.22516190548182	0.0447903439128203	-27.3532596192267	9.87666877716996e-165	6.93287277775236e-163	Igsf6
ENSMUSG00000035042	7944.51868549072	-2.63756950554203	0.14817347815333	-17.8005506681343	6.99774085267499e-71	1.52818565361689e-69	Ccl5
ENSMUSG00000035105	215.194800527106	-3.89702906317161	0.222494176170107	-17.5151958143486	1.09707816261444e-68	2.30204218487389e-67	Egln3
ENSMUSG00000035107	235.278748289021	1.52102194532635	0.14758734380574	10.30591042636	6.62612628684835e-25	5.59205858244563e-24	Dcbld2
ENSMUSG00000035109	53.6562790489523	1.27282212773788	0.310931549666209	4.09357663802298	4.24769589682107e-05	0.00013163541121035	Shc4
ENSMUSG00000035181	6315.08359186241	1.02957180250194	0.0370351930626356	27.799822745913	4.35917436454071e-170	3.2812525674196e-168	Heatr5a
ENSMUSG00000035183	77.0368350117052	1.01860666307708	0.278700653701914	3.6548413128824	0.000257341100678784	0.000728803511032183	Slc24a5
ENSMUSG00000035198	768.957020685742	1.15061714851782	0.0827395116703678	13.9065015648371	5.78401284841893e-44	7.91899406158532e-43	Tubg1
ENSMUSG00000035208	3567.46817116054	-1.41289026639318	0.0703968062016118	-20.0703745329974	1.33991057311623e-89	3.91763274840545e-88	Slfn8
ENSMUSG00000035279	79.1198489572522	1.61529017216553	0.282511825813628	5.717601971222	1.08037843424967e-08	4.5675941977635e-08	Ssc5d
ENSMUSG00000035293	909.063309056453	1.43772262178669	0.0829298999361004	17.3366014295748	2.4903305215173e-67	5.12226239478133e-66	G2e3
ENSMUSG00000035351	313.488664583953	1.09392288035486	0.13289695279093	8.23136164811689	1.85097220715945e-16	1.16270764816916e-15	Nup37
ENSMUSG00000035352	188.996126749883	-3.2693527280334	0.304788112112473	-10.7266412242054	7.63199937390521e-27	6.83210713183246e-26	Ccl12
ENSMUSG00000035356	943.328258953548	-1.26112860250349	0.0923907454081624	-13.6499450992856	2.02030712553699e-42	2.67494107362454e-41	Nfkbiz
ENSMUSG00000035365	212.283164048291	2.07268767260241	0.183522891803374	11.2938917441596	1.40667257994091e-29	1.35452538195835e-28	Parpbp
ENSMUSG00000035385	1219.48806176642	-1.50351088345864	0.215180493543977	-6.98720808143958	2.80410209517755e-12	1.45758924365547e-11	Ccl2
ENSMUSG00000035390	68.4850838061242	-1.07800202410579	0.259038000176245	-4.16155939812821	3.16081757685356e-05	9.9433935829562e-05	Brsk1
ENSMUSG00000035439	2469.84081713869	1.76052519340593	0.0516869798368135	34.0612896896718	2.76232571198556e-254	4.21230857925108e-252	Haus8
ENSMUSG00000035441	152.114050888656	2.13417110029024	0.220360592556105	9.68490361881229	3.49538059060708e-22	2.71421366405832e-21	Myo1d
ENSMUSG00000035448	596.856146217046	2.6980396131251	0.12274594283011	21.9806826272	4.40784569989955e-107	1.60432885978443e-105	Ccr3
ENSMUSG00000035455	541.414015885375	2.86172421220297	0.142408774966991	20.0951395928115	8.13853491869611e-90	2.38348583074198e-88	Fignl1
ENSMUSG00000035459	184.388327565951	1.28421078863492	0.190647480553069	6.73604909390578	1.62751316336574e-11	8.10047280438283e-11	Stab2
ENSMUSG00000035498	6.54484988189046	6.37587573626589	1.39974949256721	4.5550120004489	5.2382587792453e-06	1.77440749800977e-05	Cdcp1
ENSMUSG00000035540	28.2823110931713	-4.36717287930494	1.94217284786138	-2.24860155166614	0.0245378576159033	0.049212036663006	Gc
ENSMUSG00000035578	13.0881092986928	1.74484506360047	0.699576280707042	2.49414554455306	0.012626076070085	0.0269444636993285	Iqcg
ENSMUSG00000035673	11998.6904437167	-1.39565445453885	0.0439015482807844	-31.7905520236453	8.74379347455918e-222	1.04506055926674e-219	Sbno2
ENSMUSG00000035678	72.5965286739904	-2.59931227481116	0.273454127766677	-9.50547829005166	1.99130796353743e-21	1.50724204394581e-20	Tnfsf9
ENSMUSG00000035683	727.692409754419	2.86121718550437	0.126639064874155	22.5934800477849	5.02307831298852e-113	1.96577947518703e-111	Melk
ENSMUSG00000035692	1081.09706340439	-2.26473115216786	0.184879687154484	-12.2497565147623	1.68501050725715e-34	1.83648495766308e-33	Isg15
ENSMUSG00000035704	656.626520758583	1.01870436258678	0.0831196261657411	12.2558823899842	1.56239366950166e-34	1.70599886542067e-33	Alg8
ENSMUSG00000035711	4361.18009451839	-1.27642525192031	0.0587395545379229	-21.7302507988247	1.0622044940715e-104	3.73545433312738e-103	Dok3
ENSMUSG00000035713	1321.12611776623	-1.66359116363502	0.084428663845016	-19.7041038892768	1.98831073457948e-86	5.53877615495691e-85	Usp35
ENSMUSG00000035773	60.8621496152442	-1.01027748182349	0.299760773980575	-3.3702791342838	0.000750920758244881	0.00199895218850169	Kiss1r
ENSMUSG00000035778	6060.91952305652	-1.0475201435616	0.0453458048931963	-23.1007068025111	4.55485548669807e-118	1.89133424188268e-116	Ggta1
ENSMUSG00000035842	453.915241166502	1.2312550519095	0.114196186616656	10.7819279118548	4.19010358787309e-27	3.77771367817977e-26	Ddx11
ENSMUSG00000035914	340.103131740458	2.18655653726256	0.131433230114879	16.6362535209049	3.80704554895509e-62	7.24895895753139e-61	Cd276
ENSMUSG00000035960	542.062578291889	1.10429834141683	0.0975503680779049	11.3202888228461	1.04128288826861e-29	1.00651655795538e-28	Apex1
ENSMUSG00000036019	39.4581013141094	-1.78314452558878	0.328913205915104	-5.42132238390278	5.91597590472344e-08	2.37404033073169e-07	Tmtc2
ENSMUSG00000036086	1112.4469508881	2.8865311112492	0.0863685068889033	33.4211070125615	6.7684934411543e-245	9.42739216382508e-243	Zranb3
ENSMUSG00000036098	142.678218970344	3.28312483853127	0.237410743519472	13.8288806557821	1.70655362655567e-43	2.31319747893818e-42	Myrf
ENSMUSG00000036109	38.1065683154501	2.02178831810929	0.358997274788648	5.63176508595943	1.78374540710759e-08	7.43465421920975e-08	Mbnl3
ENSMUSG00000036111	8.50605018099644	6.38585065639973	1.42564326963596	4.47927668331108	7.48964005641566e-06	2.50584911968861e-05	Lmo1
ENSMUSG00000036223	168.265051193011	2.73291398737505	0.205863575989886	13.2753643971934	3.21702334585538e-40	4.01878008226242e-39	Ska1
ENSMUSG00000036256	259.765672403665	-1.40888054003364	0.333503432394385	-4.22448587685769	2.39486868989788e-05	7.63262672661999e-05	Igfbp7
ENSMUSG00000036304	115.031942645521	-2.37662269002602	0.212780805668088	-11.169347171912	5.7602675183899e-29	5.4869882677867e-28	Zdhhc23
ENSMUSG00000036330	48.8223753008982	2.75478541323119	0.363191827837333	7.58493226467918	3.32660806404225e-14	1.89943092462374e-13	Slc18a1
ENSMUSG00000036353	1110.81004866241	-2.1443985644568	0.0805202117968964	-26.6318048177247	2.90797819061504e-156	1.83711522192105e-154	P2ry12
ENSMUSG00000036362	522.532534082485	-2.45681828349279	0.108395699882464	-22.6652744173134	9.86315234841599e-114	3.88573055436816e-112	P2ry13
ENSMUSG00000036381	704.857267065116	-1.26977080252143	0.126441610170909	-10.0423491982197	9.92810704509705e-24	8.06328216348585e-23	P2ry14
ENSMUSG00000036469	4806.68848366731	-1.51478984436679	0.0532616644032179	-28.4405277480452	6.38210666400736e-178	5.30014482533457e-176	Marchf1
ENSMUSG00000036478	9808.56378618903	-1.60096698358997	0.0396006034660342	-40.4278430999955	0	0	Btg1
ENSMUSG00000036504	19.5582668152042	-1.32843799680149	0.464309057588996	-2.86110721961711	0.00422164252145509	0.0099224866545335	Phpt1
ENSMUSG00000036526	62.585765891797	2.69887037545301	0.391327355416812	6.89670767477622	5.32215405374368e-12	2.71463618963875e-11	Card11
ENSMUSG00000036552	2135.51145415256	-1.3818259479713	0.0593165981091562	-23.2957720439129	4.8930513596433e-120	2.10591692215889e-118	Ermard
ENSMUSG00000036587	644.625029812775	1.14602092314097	0.0909124741698752	12.6057610202045	1.96268928390041e-36	2.24566693033082e-35	Fut7
ENSMUSG00000036594	3992.86882484192	1.70070031897125	0.159985441383126	10.6303442630039	2.15316189690413e-26	1.90246157813872e-25	H2-Aa
ENSMUSG00000036634	148.205821871391	-1.2712026463672	0.169197036306723	-7.51314960424453	5.7721499929082e-14	3.26313714364184e-13	Mag
ENSMUSG00000036672	556.172414342129	1.2220545847872	0.0946457792764721	12.9118761991216	3.85785124025177e-38	4.60469167265948e-37	Cenpt
ENSMUSG00000036678	845.045601937794	1.03035699132142	0.0989191972640164	10.4161479249714	2.09257691336683e-25	1.79949407003139e-24	Aaas
ENSMUSG00000036752	3980.71576094219	1.57181554959333	0.0629856203840607	24.9551491278332	1.87752205542668e-137	9.57103390156847e-136	Tubb4b
ENSMUSG00000036766	174.586534629583	-2.17922597261425	0.213992164516617	-10.1836718065676	2.34540728336417e-24	1.94596198102387e-23	Dner
ENSMUSG00000036768	1021.17219236243	2.59174450484088	0.10884572375781	23.8111743425743	2.55850335222086e-125	1.15747738612365e-123	Kif15
ENSMUSG00000036777	1737.62336774409	2.69020128144421	0.141029453222763	19.0754570762953	4.03876004611849e-81	1.03839573336904e-79	Anln
ENSMUSG00000036875	590.127668849442	1.81296594802768	0.0978520065666015	18.5276317945888	1.23608646703838e-76	2.95474777235701e-75	Dna2
ENSMUSG00000036882	213.159031757207	1.91510613459036	0.175270417090195	10.926579432996	8.60304785089311e-28	7.87677605768365e-27	Arhgap33
ENSMUSG00000036902	34.9736927372111	1.72016921983657	0.418048886420479	4.11475613430148	3.87588963488903e-05	0.000120684055186678	Neto2
ENSMUSG00000036928	162.475396224984	1.29816626896927	0.186861353028084	6.94721646789191	3.72563821613835e-12	1.92192517950631e-11	Stag3
ENSMUSG00000036948	7364.39776612262	-1.11586000380133	0.0374109295132249	-29.8271125128519	1.73923031969399e-195	1.69039808379489e-193	Trappc14
ENSMUSG00000036983	146.481917790007	1.14412136442397	0.184252718880952	6.20952228750123	5.31459120249555e-10	2.43422588764743e-09	Tfb1m
ENSMUSG00000036989	2612.54682870239	-1.15182912247976	0.0523129145055493	-22.0180644371779	1.93347208462432e-107	7.09568209645634e-106	Trim3
ENSMUSG00000037032	34.2125010599032	-1.27673240614324	0.371887654674481	-3.4331131730113	0.000596692975934407	0.00160897897123532	Apbb1
ENSMUSG00000037095	203.74137288093	-1.26262778112046	0.203664290221277	-6.19955407866861	5.66233593867927e-10	2.58546877695657e-09	Lrg1
ENSMUSG00000037108	132.54968663224	1.65295535635279	0.204973941820752	8.06422192825995	7.37037625302091e-16	4.52689533123913e-15	Zcwpw1
ENSMUSG00000037126	538.350679253117	-2.14323797913764	0.117548479805239	-18.2328004810329	2.83428819610571e-74	6.49426475400439e-73	Psd
ENSMUSG00000037138	3.32037890086725	4.9885102303254	1.69302890705329	2.9465003282241	0.0032139207796791	0.00773378379427882	Aff3
ENSMUSG00000037151	421.65150306315	1.85593276556798	0.13031892040051	14.2414682370306	5.06515630166242e-46	7.16780398560852e-45	Lrrc20
ENSMUSG00000037161	15.0451193798137	-5.55646157178665	1.14309151556093	-4.86090701938243	1.16849130565136e-06	4.20281470225029e-06	Mgarp
ENSMUSG00000037185	119.134481282138	-1.57623797403567	0.227546126364981	-6.92711407228002	4.29512244454507e-12	2.20669244616781e-11	Krt80
ENSMUSG00000037196	38.8371180247667	1.62098820336637	0.385176634606506	4.20842818002801	2.57153235342213e-05	8.16804377800036e-05	Pacrg
ENSMUSG00000037239	574.583081672849	-1.52784085377151	0.111862248247494	-13.6582348174442	1.80301489641233e-42	2.39261294093307e-41	Spred3
ENSMUSG00000037242	11908.5867857175	1.84186920098369	0.049382847692314	37.2977518927155	1.78474970056359e-304	3.5078263836966e-302	Clic4
ENSMUSG00000037254	10.1879952428191	-5.58977132974749	1.46239951174633	-3.82232849836804	0.000132197418179917	0.000387479723311442	Itih2
ENSMUSG00000037313	1906.41428449815	2.04887676339548	0.0829691602221929	24.6944377634841	1.22724483185334e-134	6.03020384184827e-133	Tacc3
ENSMUSG00000037318	601.322417902434	-1.00451770276829	0.0967713231282514	-10.3803241528174	3.04738709557893e-25	2.60537604319457e-24	Traf3ip3
ENSMUSG00000037337	457.175694241683	1.77994541632031	0.0999785094823432	17.8032801802737	6.66482997528e-71	1.4572827865603e-69	Map4k1
ENSMUSG00000037344	3080.98097562582	-1.42322302566153	0.0496978135574489	-28.6375380280328	2.29171214831899e-180	1.96786874716576e-178	Slc12a9
ENSMUSG00000037347	295.294309011172	2.51124506969295	0.141998887000656	17.6849630496143	5.4756949165948e-70	1.16980153840151e-68	Chst7
ENSMUSG00000037375	102.153620595333	1.56104378795895	0.21791192843548	7.16364541935186	7.85594434234583e-13	4.2123006811687e-12	Hhat
ENSMUSG00000037405	4073.68991752811	-1.07662127836609	0.0496012459820833	-21.7055289045558	1.81918278245206e-104	6.38482623785603e-103	Icam1
ENSMUSG00000037406	53.8047780120399	4.47286033824776	0.433478930563637	10.3185184397125	5.81129349613615e-25	4.9161152870948e-24	Htra4
ENSMUSG00000037418	47.6635506346861	-1.83020351735814	0.33598367495988	-5.44729894265453	5.11404713924548e-08	2.0625257602853e-07	Best1
ENSMUSG00000037447	1411.06067847696	-2.97290003631679	0.0687770359444431	-43.2251840384376	0	0	Arid5a
ENSMUSG00000037466	387.400327671895	2.27561763056104	0.143203755017983	15.8907678801808	7.34226264578115e-57	1.25728251637195e-55	Tedc1
ENSMUSG00000037474	379.120698655349	3.11979550089897	0.142773449148021	21.851370261879	7.5435300417113e-106	2.70116402647432e-104	Dtl
ENSMUSG00000037509	253.687530885639	1.27413359178769	0.156233406142323	8.15532108816087	3.48253409760444e-16	2.16605294136867e-15	Arhgef4
ENSMUSG00000037544	1050.98737216963	2.47595663889217	0.0967153619158456	25.6004484690504	1.50810095278406e-144	8.33649929806162e-143	Dlgap5
ENSMUSG00000037568	22.9402719020882	2.53132600226029	0.553700302267051	4.57165363987725	4.83890300368948e-06	1.64574803369089e-05	Vash2
ENSMUSG00000037572	652.635628286342	1.95595463302722	0.0867135771885669	22.5564980299892	1.15946457807401e-112	4.50764152122004e-111	Wdhd1
ENSMUSG00000037606	32.7172211669106	2.04979638768626	0.447513800021015	4.58040933618137	4.64066758592781e-06	1.58258663827794e-05	Osbpl5
ENSMUSG00000037628	283.384598781345	2.3759061441077	0.168677781245013	14.0854718776303	4.66532079831198e-45	6.51855131132233e-44	Cdkn3
ENSMUSG00000037685	5666.9572515189	-1.35132599555191	0.0442789919273777	-30.5184453559428	1.48351172711597e-204	1.54363758476202e-202	Atp8a1
ENSMUSG00000037725	705.164581786981	2.3261727281367	0.187856262721356	12.3827265295226	3.24140712947697e-35	3.61065810537268e-34	Ckap2
ENSMUSG00000037762	34.1383310796633	-1.04116144042026	0.379673209889324	-2.74225679690112	0.00610186170954454	0.013896720970791	Slc16a9
ENSMUSG00000037846	26.9615297623982	2.88843001988049	0.509745801105433	5.66641257979302	1.45818172655929e-08	6.12533283331923e-08	Rtkn2
ENSMUSG00000037849	636.754384022424	-2.9285146863696	0.383656105665871	-7.63317628240762	2.29039356110076e-14	1.31584188705136e-13	Ifi206
ENSMUSG00000037855	13.6792468008504	2.59784707676545	0.703525260702362	3.69261378642169	0.000221960975989491	0.000633780097542874	Zfp365
ENSMUSG00000037868	1417.71975574335	5.74311432792141	0.126532242727541	45.3885444857555	0	0	Egr2
ENSMUSG00000037887	25.0077780161734	2.23500324065052	0.569993026141969	3.92110629103353	8.81433698362429e-05	0.000263372984634004	Dusp8
ENSMUSG00000037907	143.533819723547	1.40604631859005	0.184614457912181	7.61612245590697	2.61409701029096e-14	1.49694923972278e-13	Ankrd13b
ENSMUSG00000037921	1797.4175620862	-1.90216711553911	0.161007350949454	-11.8141631690858	3.2981649146792e-32	3.39785900848925e-31	Ddx60
ENSMUSG00000037922	138.397780305252	-1.79786473242904	0.220122619838176	-8.1675601251282	3.14688918296875e-16	1.96073697631329e-15	Bank1
ENSMUSG00000037926	5303.45364699466	-1.90209695613953	0.0525332458959352	-36.2074896325168	4.64109468195198e-287	8.1283488939652e-285	Ssh2
ENSMUSG00000037940	1784.58524808893	-2.32725175098548	0.0697455590043881	-33.3677410319281	4.02858347054049e-244	5.56731351643678e-242	Inpp4b
ENSMUSG00000037972	447.458145460953	3.53701076669887	0.158492076971465	22.3166408964132	2.54723352410995e-110	9.71077883792694e-109	Snn
ENSMUSG00000037989	46.4063815021801	-3.20327096991871	0.716563394662518	-4.4703245990222	7.81009725619012e-06	2.60862557335248e-05	Wnk2
ENSMUSG00000037991	120.315367920083	2.31885828731275	0.22266972346878	10.4138912609638	2.14279774109385e-25	1.84089117252109e-24	Rmi2
ENSMUSG00000037992	967.082574226781	-1.02920962530376	0.0749842469539246	-13.7256779538798	7.12594436248864e-43	9.55654509689626e-42	Rara
ENSMUSG00000037994	130.051828082636	2.21524914429567	0.214572282202037	10.3240228493718	5.48746797356914e-25	4.65106952489049e-24	Slc9b2
ENSMUSG00000037995	57.6282717800686	1.96162762158561	0.32121897996138	6.10682351902572	1.0163351016285e-09	4.54907682507755e-09	Igsf9
ENSMUSG00000037999	177.003220937666	2.59503732007411	0.213948831916018	12.1292427578793	7.39298919877285e-34	7.94016915222179e-33	Arap2
ENSMUSG00000038005	1179.06132003841	1.64954725653866	0.0761066467736025	21.674154971584	3.59780314779812e-104	1.26022851250299e-102	Hpf1
ENSMUSG00000038024	6544.73862595373	1.06189874293457	0.0468959861967322	22.6437021385972	1.60942701663512e-113	6.3264787771686e-112	Dennd4c
ENSMUSG00000038026	45.7316605910161	-1.1428846341717	0.392034696476964	-2.91526399179021	0.00355387786517649	0.00847916719140907	Kcnj9
ENSMUSG00000038047	528.868584085131	1.1555523846206	0.110441340229037	10.4630420295894	1.27689040829088e-25	1.10828824495866e-24	Haus6
ENSMUSG00000038058	1436.43321184347	-1.33975770650888	0.0778582618221345	-17.2076498390052	2.32684925186138e-66	4.70934055104988e-65	Nod1
ENSMUSG00000038059	979.09920634264	-1.59016389132676	0.0796240879024278	-19.9708898804011	9.86795995740306e-89	2.86624538073075e-87	Smim3
ENSMUSG00000038068	1343.49742439274	1.16596217173214	0.0825152755446017	14.1302584768308	2.47235178371095e-45	3.45992331503663e-44	Rnf144b
ENSMUSG00000038126	279.170164322023	1.41519293507053	0.144855541615522	9.76968446831511	1.5192448148164e-22	1.19439651241277e-21	Mphosph9
ENSMUSG00000038167	57.8766037171687	-1.39238193465919	0.325089413123789	-4.28307375893842	1.84329032629232e-05	5.94890760477739e-05	Plekhg6
ENSMUSG00000038172	1997.72488517231	-1.47030183953604	0.0671649088755997	-21.8909228665713	3.17030715896657e-106	1.13982852306828e-104	Ttc39b
ENSMUSG00000038179	1271.93743850501	1.7926910831645	0.153847975878433	11.6523540392955	2.23206441596749e-31	2.26133948763167e-30	Slamf7
ENSMUSG00000038188	1976.0094674738	-1.00333757238558	0.0694557320664233	-14.4457130107858	2.66782135989626e-47	3.87765752138084e-46	Scarf1
ENSMUSG00000038204	55.8502488375734	3.8355814595335	0.509910333673733	7.52207046266237	5.39155115862134e-14	3.05285366340758e-13	Asb10
ENSMUSG00000038224	6.27225059260265	-2.77862478001194	1.10032295083511	-2.52528112578499	0.0115605768954894	0.0248747165435242	Serpinf2
ENSMUSG00000038235	503.511812799902	-1.53418342406857	0.112137550786669	-13.6812638880192	1.31388904546698e-42	1.75142300868617e-41	F11r
ENSMUSG00000038244	1607.28522899413	2.0500358348186	0.071935021523702	28.4984391662846	1.22477959801046e-178	1.02678323740318e-176	Mical2
ENSMUSG00000038252	3966.00599109995	2.59248445850734	0.0728802197270404	35.5718529419508	3.81742125970554e-277	6.43108234885061e-275	Ncapd2
ENSMUSG00000038292	7.61250280855126	2.61199432295042	1.05221624396972	2.48237407274393	0.0130510188068189	0.0277976486061192	Kash5
ENSMUSG00000038349	26.8393979200198	-2.03640907532076	0.449754406527929	-4.52782462108973	5.95940090445932e-06	2.00983493992337e-05	Plcl1
ENSMUSG00000038352	1602.59284285424	-1.66816396788614	0.0826042637114354	-20.1946472607468	1.09103114613833e-90	3.23270518325643e-89	Arl5c
ENSMUSG00000038357	600.344502961559	1.04576673747052	0.123982893736931	8.43476632905056	3.3186519951002e-17	2.15268189003768e-16	Camp
ENSMUSG00000038370	286.883077641036	2.06565430765121	0.166743574099957	12.3882093735913	3.02727493557518e-35	3.37425748805226e-34	Pcp4l1
ENSMUSG00000038379	402.50661169029	2.70943227871969	0.154550246618204	17.5310770316205	8.29826366048882e-69	1.7474760225046e-67	Ttk
ENSMUSG00000038388	1448.90401880643	1.30354650204447	0.0589880568211441	22.0984818333127	3.26873398216327e-108	1.20711138644021e-106	Pals2
ENSMUSG00000038390	663.030954401696	-2.80510756844434	0.216040752496867	-12.9841594052262	1.50481238151921e-38	1.8182121732714e-37	Gpr162
ENSMUSG00000038415	4.06790910951953	-3.98521493955288	1.40482103915811	-2.83681325127446	0.0045566255313476	0.0106489825636158	Foxq1
ENSMUSG00000038418	347.081182102792	-1.03159719262282	0.43149336872198	-2.39076024662501	0.0168135283761986	0.0349447190044151	Egr1
ENSMUSG00000038456	352.650544811992	1.17728559523356	0.135662323056775	8.6780586437464	4.02581456772498e-18	2.68220843271138e-17	Dennd2a
ENSMUSG00000038507	3903.2338007284	-1.05166388058071	0.0642787844940991	-16.3609795807084	3.63237637821675e-60	6.68606719607451e-59	Parp12
ENSMUSG00000038508	144.407343450889	1.3201093795826	0.191915627654629	6.87859240915107	6.044683446149e-12	3.07607610698877e-11	Gdf15
ENSMUSG00000038521	56.8183364543137	-4.01244891601192	0.394328066555208	-10.1754078807123	2.55328020153372e-24	2.1144650507926e-23	C1s1
ENSMUSG00000038527	403.13346793985	-2.42202348480624	0.137354275438054	-17.6334043995489	1.36495163444529e-69	2.89851494138088e-68	C1rl
ENSMUSG00000038644	1507.89591396947	1.84275761947849	0.0681766994754087	27.0291409478274	6.71872711396576e-161	4.51891878018784e-159	Pold1
ENSMUSG00000038663	63.1297070158878	1.93973174245471	0.284916842535339	6.80806274979731	9.89217194279443e-12	4.97675282980918e-11	Fsd2
ENSMUSG00000038665	12.3229720105038	-1.69732510236801	0.679797130446206	-2.49681121962653	0.0125315650320084	0.0267769572226839	Dgki
ENSMUSG00000038668	73.6841307234402	-2.41593723658077	0.359167661265885	-6.72648876033497	1.73806066914725e-11	8.63611100464767e-11	Lpar1
ENSMUSG00000038677	15.3733386493287	-2.00234841228539	0.822531167225354	-2.43437390833458	0.0149175763078649	0.0313430344826965	Scube3
ENSMUSG00000038679	2155.08825368033	-1.54540333282695	0.0643437720786911	-24.0179163095529	1.807306099615e-127	8.3909285029107e-126	Trps1
ENSMUSG00000038732	79.6334745338021	2.1084823224778	0.262793432974049	8.02334479448736	1.02903981882057e-15	6.25952041097561e-15	Mboat1
ENSMUSG00000038738	15.3408637770746	-1.91282890748198	0.662086614633315	-2.88909164632692	0.00386356453733745	0.00913915393166117	Shank1
ENSMUSG00000038740	3788.07430200034	-1.34890876213936	0.0622939365960898	-21.6539335262372	5.58079469022064e-104	1.94711395020341e-102	Mvb12b
ENSMUSG00000038754	4.29862408002902	-3.87899166447647	1.3367277404517	-2.90185618738316	0.00370958795190563	0.00881382152871171	Elovl3
ENSMUSG00000038759	2440.73456365533	1.03085430506304	0.0532771488766887	19.3489014858694	2.08233089094013e-83	5.51412442063474e-82	Nup205
ENSMUSG00000038764	25.4246600742877	2.77147216818356	0.461096245573592	6.01061534286821	1.8482045799512e-09	8.17322270368921e-09	Ptpn3
ENSMUSG00000038776	1280.08043279967	2.46805896449286	0.154469632247858	15.9776321635354	1.82965031165449e-57	3.18550042941499e-56	Ephx1
ENSMUSG00000038777	27.155004953986	-1.17265582170157	0.403409807732074	-2.9068599702474	0.00365076583292115	0.0086892353092764	Sema6c
ENSMUSG00000038793	14.6710401560284	-2.65634686062544	0.702983059206053	-3.77867834201511	0.000157662918971715	0.000458248336130573	Lefty1
ENSMUSG00000038807	120.228077811583	-1.4361860618792	0.214175891024501	-6.7056383190903	2.00527841068354e-11	9.94431449581754e-11	Rap1gap2
ENSMUSG00000038831	354.103472482586	-1.04344943221346	0.119605327855131	-8.72410494520204	2.68294204744499e-18	1.7983539930752e-17	Ralgps1
ENSMUSG00000038910	1986.30394019632	-1.1965901056012	0.054042595835367	-22.1416104667963	1.25665511562633e-108	4.6699521723349e-107	Plcl2
ENSMUSG00000038943	1611.41006566214	2.71273106545367	0.144454920768827	18.7790838208612	1.11995871550717e-78	2.75918519757748e-77	Prc1
ENSMUSG00000039013	188.210748030538	3.82288011598875	0.225160770919797	16.9784465578619	1.18583448534782e-64	2.34109667537026e-63	Siglecf
ENSMUSG00000039055	292.528823025375	2.38927954738397	0.146871879514309	16.2677808392259	1.67105011733062e-59	3.03794506942048e-58	Eme1
ENSMUSG00000039062	5799.70361308983	2.23248329689889	0.0560319434803149	39.8430459168922	0	0	Anpep
ENSMUSG00000039063	12.377458090062	2.22393183737297	0.694259742731295	3.20331383269289	0.0013585584489875	0.00347427214170014	Echdc3
ENSMUSG00000039089	271.414957440842	-1.0129520232371	0.13669847230176	-7.41011955862264	1.26185605277197e-13	7.02801376495067e-13	L3mbtl3
ENSMUSG00000039109	16408.9424790549	-2.95959086667311	0.104542716206825	-28.3098715439718	2.61252493743162e-176	2.11986025771687e-174	F13a1
ENSMUSG00000039115	1849.50101402278	-1.67555214669721	0.0786088100483716	-21.3150681923078	8.22874669230496e-101	2.79382534050254e-99	Itga9
ENSMUSG00000039187	364.460271689938	2.59610127053962	0.146467766853556	17.7247276060083	2.70218852138114e-70	5.82204783857624e-69	Fanci
ENSMUSG00000039206	5256.89238679737	1.57072205347474	0.0496046571941698	31.6648101674483	4.74279577890735e-220	5.51942858770343e-218	Daglb
ENSMUSG00000039217	347.952612985362	-1.34782580098214	0.122615090848246	-10.9923321155491	4.16035022734489e-28	3.84294700634484e-27	Il18
ENSMUSG00000039231	758.798458666361	1.02874028976844	0.0788037858759891	13.0544526298182	5.99392860235438e-39	7.29708210922551e-38	Suv39h1
ENSMUSG00000039236	152.378521043091	-2.10347514694403	0.249102088920789	-8.44422925579283	3.06058029495192e-17	1.9860089815629e-16	Isg20
ENSMUSG00000039298	1340.12212925809	1.1762086261275	0.0715265175447734	16.444371493289	9.20341625932201e-61	1.7082815342198e-59	Cdk5rap2
ENSMUSG00000039304	57.8403779983484	-1.85186184754734	0.339552848398927	-5.45382510050884	4.92976912794954e-08	1.99047446026705e-07	Tnfsf10
ENSMUSG00000039328	53.1255188711226	-1.05667591997081	0.294612225314286	-3.58666691052476	0.000334931709858027	0.000932421626641271	Rnf122
ENSMUSG00000039396	615.136603274213	2.96468777306176	0.124596506865509	23.7943089067648	3.82505230316675e-125	1.71294557444852e-123	Neil3
ENSMUSG00000039521	13.0145869144964	1.46802109090237	0.643594030259997	2.28097375345344	0.0225500000398318	0.0455506395688688	Foxp3
ENSMUSG00000039531	1203.08338135351	-1.13177166452193	0.0867779322930302	-13.0421598511956	7.04331077355986e-39	8.56282641054985e-38	Zup1
ENSMUSG00000039616	2615.51271617867	1.60791959746844	0.0609875942508228	26.3646995298024	3.48189867502911e-153	2.12383812629621e-151	Mocos
ENSMUSG00000039629	7.51907228662797	3.03778348688601	0.998904421717603	3.0411152667265	0.00235703578240767	0.00579077860486241	Strip2
ENSMUSG00000039701	216.208545025463	-1.05943434119052	0.152585152382706	-6.94323349714461	3.83225211826285e-12	1.9746200908812e-11	Usp53
ENSMUSG00000039713	205.153525847636	1.14093172772936	0.157871338287221	7.22697191337938	4.93882192470161e-13	2.66919709825991e-12	Plekhg5
ENSMUSG00000039735	1807.66184998468	1.5856266544698	0.0653526213949542	24.2626327854116	4.86451442431134e-130	2.30075924202255e-128	Fnbp1l
ENSMUSG00000039747	2792.10653915575	-1.63752628287251	0.056698343445505	-28.8813778915146	2.04601481626244e-183	1.79168099430031e-181	Orai2
ENSMUSG00000039748	201.050929730882	2.75475034797507	0.166628051516856	16.5323324788227	2.14673235850453e-61	4.02688745382678e-60	Exo1
ENSMUSG00000039753	2081.07220737026	-1.06929565148249	0.0606536133911685	-17.6295457384602	1.46136414737695e-69	3.09952882529388e-68	Fbxl5
ENSMUSG00000039774	276.245976617118	1.30396845043253	0.171380635904124	7.60861017671805	2.77059016903722e-14	1.58502488680787e-13	Galnt12
ENSMUSG00000039783	194.240957672373	-5.07325309064066	0.270698812887286	-18.7413200543035	2.27902883582127e-78	5.56819628133184e-77	Kmo
ENSMUSG00000039813	313.290058598393	1.05360106313685	0.131866668531624	7.98989672575354	1.3505183996148e-15	8.18407672860095e-15	Tbc1d2
ENSMUSG00000039814	101.755472504706	2.89219983327089	0.261189283840425	11.0731948521973	1.69256683567733e-28	1.58077163444014e-27	Xkr5
ENSMUSG00000039883	10.0337856054296	6.07090019506566	1.35431926829938	4.48262114936081	7.37317589990051e-06	2.47062149068649e-05	Lrrc17
ENSMUSG00000039891	44.6587077376324	-1.55226506450516	0.393636286812795	-3.94339931685055	8.03347267085553e-05	0.000241140502417722	Txlnb
ENSMUSG00000039943	117.827622911876	1.24080251596915	0.211725588958421	5.86042774552309	4.61676389394946e-09	1.99039572313117e-08	Plcb4
ENSMUSG00000039953	501.047893012668	1.246302751277	0.141296557266699	8.82047500226486	1.13975190594223e-18	7.78954647918038e-18	Clstn1
ENSMUSG00000039959	5934.88993156747	1.92110641252265	0.0499138738245878	38.4884254681172	0	0	Hip1
ENSMUSG00000039976	2376.40983635004	2.09181970375093	0.0683774742776051	30.5922341509481	1.55262287593904e-205	1.63478250312415e-203	Tbc1d16
ENSMUSG00000039994	645.605859911032	1.99913003972072	0.10188419202477	19.6215919269861	1.01135941939622e-85	2.77363360770537e-84	Timeless
ENSMUSG00000039997	3841.08225816949	-1.00385703737851	0.0680959117510306	-14.7418106544894	3.47345605986253e-49	5.24248841663039e-48	Ifi203
ENSMUSG00000040010	255.903918380569	1.23581375694089	0.153376634336598	8.05737954993065	7.79473365818189e-16	4.77758294108037e-15	Slc7a5
ENSMUSG00000040026	82046.4549544335	-6.29141974688285	0.331017097335038	-19.0063286686217	1.51169268757249e-80	3.84200171702152e-79	Saa3
ENSMUSG00000040033	6916.38936285198	-1.48110697599616	0.107838751063603	-13.7344596574807	6.3125257935379e-43	8.47209929908133e-42	Stat2
ENSMUSG00000040034	194.417947750458	1.48946466978662	0.154601084057544	9.63424466824713	5.73119334571314e-22	4.41931469452135e-21	Nup43
ENSMUSG00000040037	34.8223030304133	2.49456548598523	0.54826370962104	4.54993726962063	5.36619107752813e-06	1.81669959751952e-05	Negr1
ENSMUSG00000040084	2449.66186661611	2.38467158822949	0.0778918578496416	30.6151586836295	7.69220783486093e-206	8.19683520426837e-204	Bub1b
ENSMUSG00000040093	2029.45242062294	-1.97651928225564	0.0589043272707486	-33.5547382312124	7.67857093123287e-247	1.08660992962063e-244	Bmf
ENSMUSG00000040133	95.820247879604	2.60433475627352	0.297482229550979	8.75458934204073	2.0484797703383e-18	1.38040223457197e-17	Gpr176
ENSMUSG00000040134	5.85646627618627	-3.62348216683816	1.50270967949761	-2.41129887980063	0.0158958161614133	0.0331659698135456	Rdh7
ENSMUSG00000040152	30997.7117578558	-5.79430893954599	0.25273654374452	-22.9262806782829	2.54143558995564e-116	1.03583995738998e-114	Thbs1
ENSMUSG00000040204	1728.47318496467	2.87711827417932	0.135879807526888	21.1739943303201	1.65884736073281e-99	5.53648131396277e-98	Pclaf
ENSMUSG00000040231	12.1141227152451	2.05403007552117	0.724203215877808	2.83626201939945	0.00456449815518803	0.0106645631841396	Syngr4
ENSMUSG00000040249	69953.2989137031	1.07989410267013	0.0433633849316869	24.903362695771	6.84159419374357e-137	3.44789058954786e-135	Lrp1
ENSMUSG00000040253	1703.33963176071	-3.12913257607481	0.0732698339174176	-42.7069696868926	0	0	Gbp7
ENSMUSG00000040260	78.1699664490019	-1.55578232591021	0.273121657759318	-5.69629790135941	1.22436869336453e-08	5.16031875552183e-08	Daam2
ENSMUSG00000040269	347.418229918212	1.37613887661944	0.123219905554993	11.1681539636083	5.83816041753241e-29	5.55819266015774e-28	Mrps28
ENSMUSG00000040274	1374.94675128489	1.8727717235399	0.0924446441947664	20.258304197637	3.0012259300284e-91	8.99808228411395e-90	Cdk6
ENSMUSG00000040276	7.03660418462777	3.37462673697136	1.05745800968957	3.19126311026006	0.00141652218397452	0.00361310178980898	Pacsin1
ENSMUSG00000040289	67.1701319203395	2.39876991952483	0.304896682261823	7.86748449254997	3.61843104321788e-15	2.15003112944176e-14	Hey1
ENSMUSG00000040296	4959.79047243144	-1.63659632595582	0.0954745393417613	-17.1417043458827	7.24942201819299e-66	1.45556215754615e-64	Ddx58
ENSMUSG00000040312	293.893046037278	1.75524772278599	0.141666321619172	12.3900141030304	2.95991344826626e-35	3.30125529548435e-34	Cchcr1
ENSMUSG00000040328	57.3063757224545	-2.89787226699601	0.320054937389135	-9.05429639872315	1.37451053365612e-19	9.70607458277167e-19	Olfr56
ENSMUSG00000040414	1631.11797514382	-1.06341620729226	0.0582948611646358	-18.2420231568778	2.39429873972695e-74	5.52907968760182e-73	Slc25a28
ENSMUSG00000040415	1202.23921028185	-1.18441260612444	0.0726136888092792	-16.3111477401363	8.22329664915516e-60	1.50270552093911e-58	Dtx3
ENSMUSG00000040424	10.1269071415309	-2.37402916585945	0.722184385668267	-3.28728952463112	0.00101156774652489	0.00263723240505213	Hipk4
ENSMUSG00000040447	29.6398527322297	-1.20829589831588	0.416666394470998	-2.8999120503825	0.00373267378020354	0.0088639101218983	Spns2
ENSMUSG00000040472	1220.87039485888	-1.04744695050977	0.0732819198649415	-14.2933884980117	2.40611212470187e-46	3.4407208871343e-45	Rabggta
ENSMUSG00000040483	1305.83747041074	-1.48926413997981	0.0938026544007755	-15.8765671344104	9.20819711217197e-57	1.57375650934502e-55	Xaf1
ENSMUSG00000040528	2808.69755218436	-1.18589884292757	0.0572473012695721	-20.7153667793575	2.5178098225082e-95	7.92482881678781e-94	Milr1
ENSMUSG00000040557	467.407020393327	1.34612289845706	0.123397624698309	10.9088234214245	1.04601365793398e-27	9.54743838761307e-27	Mettl27
ENSMUSG00000040562	74.6458274785528	-1.85339149018566	0.286899145360819	-6.46008020642495	1.04647501411933e-10	4.98011744007447e-10	Gstm2
ENSMUSG00000040564	45.6845262479102	-2.264099937357	0.454780046250886	-4.97845047517316	6.40953389143218e-07	2.36697797506355e-06	Apoc1
ENSMUSG00000040570	28.5680140870173	-1.84038412193661	0.43217972466745	-4.25837682078385	2.05916633311929e-05	6.61183395653423e-05	Rundc3b
ENSMUSG00000040584	121.205908413312	-1.07597327155723	0.190608743289877	-5.64493135512095	1.65247168232525e-08	6.91030061197433e-08	Abcb1a
ENSMUSG00000040658	201.513391221905	2.04841208752089	0.157299612692478	13.0223593844796	9.1305425616207e-39	1.10699223696031e-37	Dnph1
ENSMUSG00000040681	2480.1277418244	1.19002239118067	0.0672325676299568	17.7000884114744	4.18649477592696e-70	8.97635225349963e-69	Hmgn1
ENSMUSG00000040699	5545.09344972186	-1.11268187463869	0.0593672089764664	-18.7423645783949	2.23472388246923e-78	5.46750079626532e-77	Limd2
ENSMUSG00000040751	2235.00274866162	1.02170081638375	0.0642059052463455	15.9128792353863	5.15855490356261e-57	8.89373076891998e-56	Lat2
ENSMUSG00000040774	3533.30778538387	-1.10164756006642	0.0467509905298618	-23.5641544185625	8.98870498428896e-123	3.96511726850592e-121	Cept1
ENSMUSG00000040809	4753.2846895176	1.89015178436416	0.0960453503170927	19.6797843739842	3.21366698100797e-86	8.92410600110674e-85	Chil3
ENSMUSG00000040852	85.2501955495681	3.14398785811182	0.359720803706635	8.74007793187257	2.32949677668116e-18	1.56797825276686e-17	Plekhh2
ENSMUSG00000040896	38.3267538321085	8.00525238086846	1.22854033575545	6.51606801004695	7.21742614384424e-11	3.46832521212879e-10	Kcnd3
ENSMUSG00000040950	285.087539765933	5.79051096668231	0.270126804782576	21.4362694266608	6.13380850616094e-102	2.11502804416142e-100	Mgl2
ENSMUSG00000040990	7707.23775638465	1.0509384909442	0.03848336102221	27.3089060578068	3.32489988544451e-164	2.31551787691449e-162	Sh3kbp1
ENSMUSG00000041012	26.2584430272318	-1.68763131071582	0.463340819052831	-3.64231088934858	0.000270201467712093	0.000762174097011516	Cmtm8
ENSMUSG00000041064	287.260577048303	2.6531107518302	0.182136564746874	14.5666014702615	4.58121389582414e-48	6.77001609049567e-47	Pif1
ENSMUSG00000041075	2266.15667558481	1.07692070170222	0.0604679887617709	17.8097655264346	5.93579534708914e-71	1.29948371156757e-69	Fzd7
ENSMUSG00000041147	388.371272463684	1.66066114402863	0.118224811981113	14.0466380635389	8.07787428639197e-45	1.12422909718322e-43	Brca2
ENSMUSG00000041193	36.4151233361485	6.81897160191884	1.06774738064611	6.38631545768119	1.69930278281702e-10	8.0178626100961e-10	Pla2g5
ENSMUSG00000041268	6915.34358509399	-1.88294460945865	0.059259011336782	-31.7748232206821	1.4421810425531e-221	1.71213023233032e-219	Dmxl2
ENSMUSG00000041293	8.23742970856539	-1.84442356034834	0.821888626884392	-2.24412834052731	0.0248241449841719	0.0496960503197168	Adgrf1
ENSMUSG00000041313	514.36868206805	1.53651752468738	0.105159827282968	14.6112594931604	2.38075635594958e-48	3.5448820858916e-47	Slc7a1
ENSMUSG00000041406	270.612893866315	1.850568699273	0.147835055351154	12.5177935292636	5.9670960989694e-36	6.76181696954963e-35	BC055324
ENSMUSG00000041431	1031.50963710391	2.4402491084692	0.114775361544977	21.2610884045262	2.60308996507726e-100	8.80421766582251e-99	Ccnb1
ENSMUSG00000041481	18.5731357396025	4.04846397469743	0.73138110786358	5.53536853928768	3.10574607990829e-08	1.27347108037779e-07	Serpina3g
ENSMUSG00000041498	580.098943707526	2.58622829814258	0.12968137135162	19.9429437797218	1.7260221598043e-88	4.97257426462186e-87	Kif14
ENSMUSG00000041552	167.387562765223	3.57484790517325	0.260978890750037	13.6978431278459	1.045850668792e-42	1.39834107938486e-41	Ptchd1
ENSMUSG00000041571	1282.68701811248	-1.37604793995416	0.0713012408541408	-19.2990742302663	5.46800623856392e-83	1.44363525901429e-81	Selenow
ENSMUSG00000041649	138.72378878667	1.00193468750725	0.189587801998416	5.28480565176669	1.25838280118997e-07	4.93997633605181e-07	Klf8
ENSMUSG00000041658	42.1151339783701	1.0034023743056	0.322295875578793	3.11329573331846	0.00185010529385279	0.00462892680947128	Rragb
ENSMUSG00000041695	879.662324383435	1.79206056051564	0.0911749029876856	19.6551956930262	5.21873023330656e-86	1.44228238771944e-84	Kcnj2
ENSMUSG00000041729	35.9819374320172	1.12528607366526	0.413665401126497	2.72028086129726	0.00652264889916979	0.0147789338257224	Coro2b
ENSMUSG00000041731	5.23554564355871	3.50074938989378	1.34352989144029	2.6056356558922	0.00917039515848375	0.0201559542691873	Pgm5
ENSMUSG00000041762	774.960400663303	1.47419142388917	0.0891660215323454	16.5331075510013	2.11930087270057e-61	3.97965107613593e-60	Gpr155
ENSMUSG00000041782	50.8969080308193	4.23712297900254	0.855135266120659	4.95491549333984	7.23617317470872e-07	2.65726940600836e-06	Lad1
ENSMUSG00000041797	5730.66076009435	-1.14867230496184	0.0454077767661526	-25.2968188880385	3.46235351785552e-141	1.86156751906827e-139	Abca9
ENSMUSG00000041801	455.477068623286	1.29853214739942	0.119729725882402	10.8455284419079	2.09422106622376e-27	1.89972699694524e-26	Phlda3
ENSMUSG00000041827	861.512141619482	-2.75799468128979	0.365740451204264	-7.54085218686807	4.66910112808623e-14	2.65141989902784e-13	Oasl1
ENSMUSG00000041859	2554.41937333269	1.61273957690215	0.0552341218015839	29.1982478275939	2.04113226570044e-187	1.91034860571297e-185	Mcm3
ENSMUSG00000041920	1888.72854112731	-1.19725476931723	0.0681573291365914	-17.5660458601284	4.48354355621623e-69	9.46412911287695e-68	Slc16a6
ENSMUSG00000041930	74.9526261229471	-1.45534414176795	0.266738228514585	-5.45607635573082	4.8677067684543e-08	1.9663134283441e-07	Fam222a
ENSMUSG00000041936	2583.43255132512	-1.13203434050261	0.0615435757663235	-18.3940293752326	1.46663710307436e-75	3.45450648685517e-74	Agrn
ENSMUSG00000041954	10.9993295500647	1.64548297584062	0.661318178245646	2.48818651893977	0.0128396374980364	0.0273836927541314	Tnfrsf18
ENSMUSG00000041957	60.6434471931275	2.86269720855452	0.313901445160887	9.11973249147445	7.53099888335391e-20	5.36079836006629e-19	Pkp2
ENSMUSG00000042029	6947.46497776127	-1.09856309676413	0.0526995655729446	-20.8457713990743	1.66503423806693e-96	5.31638820165451e-95	Ncapg2
ENSMUSG00000042035	52.0686970318224	1.22582064295034	0.332466386994979	3.68705135586789	0.00022686758537501	0.000646850534767657	Igsf3
ENSMUSG00000042064	8.99912359679397	2.03441523345185	0.867842290135369	2.34422228160201	0.0190668042753298	0.0391386636402282	Myo3b
ENSMUSG00000042073	300.65544292082	-1.36986798368991	0.142888161870501	-9.58699423211434	9.06884676635936e-22	6.95356872345603e-21	Abhd14b
ENSMUSG00000042109	4.05529477944422	5.26908632209036	1.58169937076608	3.33128179695634	0.000864470431420507	0.00227926925941233	Csdc2
ENSMUSG00000042155	24.7203253758339	2.30131017782086	0.466428969941349	4.93389203099935	8.06070096100712e-07	2.9447695022564e-06	Klhl23
ENSMUSG00000042190	5753.70825221251	-1.12293515777596	0.0475780735669918	-23.6019467285665	3.6807407424798e-123	1.62771557484313e-121	Cmklr1
ENSMUSG00000042210	150.293011673144	-1.18750994055225	0.17944311017119	-6.61775166190198	3.64703013054839e-11	1.78210817622294e-10	Abhd14a
ENSMUSG00000042265	128.43244573231	-2.40926722400149	0.252361082006063	-9.54690479550093	1.33628999566232e-21	1.0166724186353e-20	Trem1
ENSMUSG00000042284	747.83138721161	-4.70668414019505	0.130879366413458	-35.9620027906177	3.28620353644397e-283	5.58938984193821e-281	Itga1
ENSMUSG00000042333	1138.94235991447	-2.13472691827416	0.0766609911952033	-27.8463255560897	1.19334996896067e-170	9.0987791383385e-169	Tnfrsf14
ENSMUSG00000042349	7068.92118851644	-1.1812385804888	0.0496353798561885	-23.7983185363197	3.47637411775626e-125	1.56075080631956e-123	Ikbke
ENSMUSG00000042351	28.732246593556	3.24864201465819	0.579881766581227	5.60224894431671	2.115883716443e-08	8.76325616018738e-08	Grap2
ENSMUSG00000042359	28.7580074030792	-1.55690868360623	0.370971867716528	-4.1968376017017	2.70667871140142e-05	8.57268392586923e-05	Osbpl6
ENSMUSG00000042439	24.500594893394	1.71876621912298	0.51810536173956	3.31740674011201	0.000908572421131238	0.0023866554139279	Zfp532
ENSMUSG00000042489	933.173577820552	2.88350314384861	0.0992364286209562	29.0569016229156	1.25891210019303e-185	1.13616817042421e-183	Clspn
ENSMUSG00000042498	168.32146964251	1.63419438126297	0.190609349574385	8.57352687531849	1.00363096899456e-17	6.59480988504636e-17	Radx
ENSMUSG00000042606	688.934682043732	1.74897366192529	0.100988197348945	17.3185947253029	3.40573494115494e-67	6.98886837286424e-66	Hirip3
ENSMUSG00000042608	1231.99677010313	-1.79450767097838	0.072724069329638	-24.6755673536966	1.9568768458266e-134	9.56220843254883e-133	Stk40
ENSMUSG00000042613	5589.2378866109	-1.07986397114279	0.0424968020704387	-25.4104760483604	1.93177842867953e-142	1.05466755015161e-140	Pbxip1
ENSMUSG00000042659	1601.77057995174	-1.15621157850034	0.0658862096729054	-17.548612740669	6.09506428897041e-69	1.28504877482238e-67	Arrdc4
ENSMUSG00000042675	6152.9333419783	-1.26504723665189	0.0421251133478683	-30.0307141301949	3.89944810199424e-198	3.91916690205546e-196	Ypel3
ENSMUSG00000042678	8.92390869233549	4.15122726804069	1.02642825175505	4.04434236971038	5.24701964665169e-05	0.000160801334943905	Myo15
ENSMUSG00000042700	1793.38724079492	-2.39586593732499	0.0649468804116773	-36.8896230602358	6.77851336351253e-298	1.23613528749663e-295	Sipa1l1
ENSMUSG00000042766	26.3892639694069	-2.50394635167861	0.472503067169498	-5.29932295821561	1.16232879336693e-07	4.57610372265026e-07	Trim46
ENSMUSG00000042784	7.83788936355872	-2.47029130764681	0.812135715067852	-3.04172229076322	0.0023522880692119	0.0057815233647755	Muc1
ENSMUSG00000042807	12.1793705859843	-3.1654697762951	0.760764771575033	-4.16090478235676	3.16989237670777e-05	9.97016825241531e-05	Hecw2
ENSMUSG00000042842	101.863545474896	2.24397719425755	0.269063941674401	8.33994023982977	7.43280882988437e-17	4.76373026781973e-16	Serpinb6b
ENSMUSG00000043079	18.0056953214989	-1.62698474555317	0.514825351518987	-3.16026540020371	0.0015762548619995	0.00399291649284442	Synpo
ENSMUSG00000043091	4037.16798660245	1.18277929338103	0.0540219102579842	21.8944366782405	2.93510106268353e-106	1.05741349690039e-104	Tuba1c
ENSMUSG00000043126	5.68036257524573	5.03345841845083	1.42970087364152	3.52063743629839	0.000430510825415614	0.00118066759546927	D830039M14Rik
ENSMUSG00000043263	3002.86397359142	-2.18182349821857	0.192662464741573	-11.3245903977464	9.91412058589403e-30	9.58834767872496e-29	Ifi209
ENSMUSG00000043336	3231.81065232109	-1.64901415716296	0.0624307625506537	-26.4134873544916	9.59126562592903e-154	5.9321642537433e-152	Filip1l
ENSMUSG00000043587	63.4464459457917	1.48152877574805	0.281673870181899	5.25973096045904	1.44266322947538e-07	5.62966465170749e-07	Pxylp1
ENSMUSG00000043822	399.84859446601	1.69480503186013	0.123984037533743	13.6695421892425	1.54363285960338e-42	2.05457649763162e-41	Adamtsl5
ENSMUSG00000043903	41.5178471276916	1.82460810943142	0.3891425081026	4.68879156463254	2.748231372784e-06	9.57334871074759e-06	Zfp469
ENSMUSG00000043924	5.05544183786378	-5.65782811965738	1.45626554976203	-3.88516237342972	0.000102261518331766	0.000303609264479792	Ncmap
ENSMUSG00000044026	139.888536462149	1.75525508859068	0.1974638399594	8.88899501271509	6.16640965438098e-19	4.26084454595098e-18	Slc35g1
ENSMUSG00000044086	6.61258755964632	5.0618554397902	1.26187996526423	4.01136049317518	6.0369846365803e-05	0.00018373747631877	Lmod3
ENSMUSG00000044092	548.213876375771	-1.67830718964196	0.0985829592113123	-17.0243133607352	5.42248070815547e-65	1.07531683011841e-63	C130050O18Rik
ENSMUSG00000044122	18.8618942565998	-1.25607200996107	0.526297491622008	-2.38661979195445	0.0170040666123691	0.0352992529405231	Proca1
ENSMUSG00000044162	2540.57945624481	1.49475112773101	0.059172219432435	25.2610286054551	8.56856100741683e-141	4.56533962831916e-139	Tnip3
ENSMUSG00000044197	2877.1635356222	-1.38989672783588	0.0541175940964896	-25.6828994533229	1.81493425946253e-145	1.01918641636929e-143	Gpr146
ENSMUSG00000044201	187.337479322857	2.56736545003199	0.21261006883443	12.0754650243368	1.4235718414785e-33	1.51879145379452e-32	Cdc25c
ENSMUSG00000044206	63.5934138330703	1.16921155369993	0.296919184138547	3.93781074500851	8.22284077915018e-05	0.000246573708327492	Vsig4
ENSMUSG00000044244	165.485028083268	1.48956075924168	0.182359688256632	8.16825677583656	3.12877425936964e-16	1.95013699344572e-15	Il20rb
ENSMUSG00000044258	265.475310476841	-1.11488973429889	0.158692741649437	-7.02546142130279	2.13359959987034e-12	1.11825906139574e-11	Ctla2a
ENSMUSG00000044303	39.7855759553384	2.22045061756947	0.402024571989386	5.52317139865793	3.32934659676896e-08	1.36168351330049e-07	Cdkn2a
ENSMUSG00000044309	48.9232677163593	2.47328418192462	0.360218381332868	6.8660687796471	6.59952643567304e-12	3.3516802503767e-11	Apol7c
ENSMUSG00000044349	21.8928740751635	-1.41875790855247	0.492606387649123	-2.88010457055427	0.00397543291263783	0.00938996298459749	Snhg11
ENSMUSG00000044433	77.5000394901499	1.05068946245191	0.267499285338377	3.9278215682813	8.57187674776166e-05	0.000256474844031049	Camsap3
ENSMUSG00000044468	564.201123464181	1.82672320030891	0.103377330141129	17.6704428119308	7.08386635365507e-70	1.50790026389657e-68	Tent5c
ENSMUSG00000044667	8.98475537927527	7.26661275147277	1.86763091807192	3.89081840590569	9.99066830567881e-05	0.000297016691864122	Plppr4
ENSMUSG00000044674	720.44978813935	-1.91040260807343	0.0909944431736676	-20.994717275508	7.32977034594941e-98	2.38338800826285e-96	Fzd1
ENSMUSG00000044703	88.5635027536412	-1.96800305494179	0.322018193445359	-6.11146542338369	9.87203932275584e-10	4.42652734043671e-09	Phf11a
ENSMUSG00000044708	1012.1453012438	-1.14760474146458	0.111849052492749	-10.2602991790116	1.06376646979056e-24	8.917992930865e-24	Kcnj10
ENSMUSG00000044749	124.067541810875	-1.31587219934535	0.198316594539731	-6.63520973824368	3.24041436694119e-11	1.58604564850091e-10	Abca6
ENSMUSG00000044783	3348.69046281759	1.52835285798114	0.0563534224914279	27.120852477303	5.5902069865563e-162	3.78870388449021e-160	A730008H23Rik
ENSMUSG00000044813	622.042894534301	-1.12793172722552	0.12836145143623	-8.78715311026129	1.5339765138218e-18	1.04043368684792e-17	Shb
ENSMUSG00000044864	3811.53277562532	-1.08696036379168	0.052230910081044	-20.8106724946034	3.46450906736111e-96	1.1042108268928e-94	Ankrd50
ENSMUSG00000044916	17.672886580475	-1.28882409860846	0.501375042620711	-2.57057888616018	0.0101528700634876	0.0221066123280444	1700029I15Rik
ENSMUSG00000044927	159.11478462914	1.4379899777316	0.181479819600808	7.92369080427055	2.30562523358564e-15	1.38251541548801e-14	H1f10
ENSMUSG00000044949	128.720058013854	1.28363969346009	0.207796534875766	6.17738738630809	6.51710288748189e-10	2.9581994605252e-09	Ubtd2
ENSMUSG00000044966	81.4224007284279	2.21253094013157	0.247926215310152	8.92415082997062	4.49131486227733e-19	3.11678574338264e-18	Fbxo48
ENSMUSG00000045038	200.404025159721	-1.63641272489265	0.160416353186078	-10.2010343234425	1.96172071096276e-24	1.6306803409878e-23	Prkce
ENSMUSG00000045045	122.842844656926	1.48879262096018	0.199731884104484	7.45395572487247	9.05824072568735e-14	5.07381951224457e-13	Lrfn4
ENSMUSG00000045094	163.492389588932	-3.21002262366286	0.216403685569079	-14.8334933169989	8.89793610751477e-50	1.35802926493381e-48	Arhgef37
ENSMUSG00000045102	15.9434841168886	1.64670268400431	0.610469988298329	2.69743429745736	0.00698760723138304	0.0157356822808319	Poln
ENSMUSG00000045273	194.123573269869	2.83066689660565	0.189874344619952	14.9081062124082	2.9191511999532e-50	4.49016222399758e-49	Cenph
ENSMUSG00000045287	248.288318376601	1.8819342724079	0.169514657863172	11.1018970048416	1.22809181070076e-28	1.15367583852819e-27	Rtn4rl1
ENSMUSG00000045322	1023.42924644608	-1.25355232702438	0.104341736163995	-12.0139109536587	3.00299767253686e-33	3.17893631535036e-32	Tlr9
ENSMUSG00000045328	2157.1218554848	2.52045788960741	0.120672969840771	20.8866815239003	7.07692268060105e-97	2.26782038581797e-95	Cenpe
ENSMUSG00000045348	36.0357142990868	-1.72746822733015	0.382107710542579	-4.52089340169872	6.15791928688332e-06	2.07520354859362e-05	Nyap1
ENSMUSG00000045502	40.2861364127444	-1.01229090016281	0.3633492920543	-2.78599937387942	0.00533629747857103	0.0123229459658542	Hcar2
ENSMUSG00000045509	12.0516716347805	-4.26916362856387	0.902435892124492	-4.73071125142586	2.23734566480596e-06	7.86494583957723e-06	Gpr150
ENSMUSG00000045551	1552.81626449718	-4.67080407888205	0.181799712492707	-25.6920322636342	1.43490124381313e-145	8.13524618647772e-144	Fpr1
ENSMUSG00000045573	636.52942129527	3.76486711657348	0.277080838086662	13.5876127074365	4.74299827070167e-42	6.19637344242554e-41	Penk
ENSMUSG00000045620	3.07051603101426	4.31798306381395	1.67161629617193	2.58311855041274	0.00979116722696124	0.0214033560402518	Odf3l1
ENSMUSG00000045636	5060.48651579934	-2.33926593567161	0.0545254886161493	-42.9022461795743	0	0	Mtus1
ENSMUSG00000045658	13681.9504926153	-1.31513367585804	0.0385273534754658	-34.1350639798167	2.22761029950756e-255	3.45650864806923e-253	Pid1
ENSMUSG00000045690	60.3406883953995	1.6462924100706	0.295224536980212	5.57640779763828	2.45535958195084e-08	1.01359559094188e-07	Wdr89
ENSMUSG00000045725	46.8076609814483	1.74346378669769	0.334698716024004	5.20905430235548	1.89805562368814e-07	7.33072181821385e-07	Prr15
ENSMUSG00000045730	312.967999980186	-1.3683392818181	0.143760573131452	-9.51818187707777	1.76235289005099e-21	1.33623061603566e-20	Adrb2
ENSMUSG00000045751	524.890104377143	1.57635024810833	0.103171754143746	15.278893542045	1.05720479728259e-52	1.68324893421528e-51	Mms22l
ENSMUSG00000045777	24.531311415032	2.11362867875649	0.637674781036443	3.31458721845815	0.000917785430050908	0.00240942512201996	Ifitm10
ENSMUSG00000045838	17.5049968096192	-1.90140182998096	0.5650975331231	-3.36473213654387	0.000766180024077938	0.00203681371294179	Ccdc9b
ENSMUSG00000045875	363.948558787946	1.63979449345356	0.148662796459994	11.0302949527445	2.72968328298839e-28	2.52802971689956e-27	Adra1a
ENSMUSG00000045903	12.9387597756301	3.5226643126948	0.922609213045882	3.81815427689602	0.000134453838284929	0.00039370202705216	Npas4
ENSMUSG00000045932	1339.34894896357	-2.03756866815194	0.26686757799915	-7.63513006498838	2.25592564239853e-14	1.29646097103274e-13	Ifit2
ENSMUSG00000046031	307.639894159655	-1.27164529178747	0.144381458025177	-8.80753878774184	1.27923548879865e-18	8.72336027808761e-18	Calhm6
ENSMUSG00000046101	10.2616338855998	-1.9163317069569	0.743083592080884	-2.57889116026708	0.0099118010771254	0.0216403171134623	Mcmdc2
ENSMUSG00000046179	725.191541209792	1.84586553198309	0.0982713677300677	18.7833503758015	1.03348318254627e-78	2.54969093668911e-77	E2f8
ENSMUSG00000046186	581.174861749926	2.02374680461929	0.131834062555597	15.3507125957363	3.50317081570855e-53	5.61300621006056e-52	Cd109
ENSMUSG00000046207	1780.46383029519	-1.14239004110933	0.0551264754465473	-20.7230742008354	2.14540288516594e-95	6.76471152151519e-94	Pik3r6
ENSMUSG00000046245	3053.98623983834	-3.24911096805963	0.0676653195426582	-48.0173741884318	0	0	Pilra
ENSMUSG00000046295	472.643894524277	3.09971133543761	0.158347753756439	19.5753413730479	2.50949892402371e-85	6.80836295506984e-84	Ankle1
ENSMUSG00000046314	49.8835742837829	1.3702662423588	0.344164325662163	3.98143020698746	6.85018361341104e-05	0.000207345821248508	Stxbp6
ENSMUSG00000046329	452.542155792174	-1.6758287018589	0.105320146029761	-15.9117582441003	5.25176366145831e-57	9.04561318476495e-56	Slc25a23
ENSMUSG00000046334	94.9912525901924	1.29876704200457	0.239259263740196	5.42828320083295	5.68987057340566e-08	2.28641800483809e-07	Gm6195
ENSMUSG00000046456	373.830100462327	-1.01651313662124	0.121541792899528	-8.3634864384594	6.08915296070319e-17	3.91107577058383e-16	Tmem150b
ENSMUSG00000046546	751.419237651388	-2.8473438397149	0.122319597686797	-23.2779038973429	7.42366778239014e-120	3.18731212142474e-118	Fam43a
ENSMUSG00000046591	361.062991114668	2.66180731782341	0.144189654991158	18.4604597187407	4.29668983054526e-76	1.02018988473175e-74	Ticrr
ENSMUSG00000046688	4336.21253430505	-1.12452053985749	0.0413960257334354	-27.1649396272652	1.68664863538246e-162	1.15640029888683e-160	Tifa
ENSMUSG00000046768	92.7342874219702	2.0773790497121	0.241048745872325	8.61808694417523	6.80819793813172e-18	4.49534204283733e-17	Rhoj
ENSMUSG00000046826	37.4010164181252	-3.66426519451028	0.439496714571742	-8.33741202839445	7.59341026796422e-17	4.86489801629914e-16	Fam187b
ENSMUSG00000046841	1519.94215286777	1.05896328553248	0.0686443381414481	15.42681179838	1.08078946091061e-53	1.74753974168628e-52	Ckap4
ENSMUSG00000046879	2734.99721567178	-1.18740288187605	0.0793472963127502	-14.9646293831596	1.25018425137892e-50	1.93139818538356e-49	Irgm1
ENSMUSG00000046997	21.1150095639364	2.47553812763628	0.658492030283777	3.75940484286416	0.000170318041773082	0.000492924712193071	Spsb4
ENSMUSG00000047003	428.438689162856	1.2052651970761	0.119271965828317	10.1051843046754	5.23969549078197e-24	4.30492213360159e-23	Zfp41
ENSMUSG00000047022	34.9651696598482	-1.00917312390593	0.403248435393397	-2.50260890143668	0.012328169150832	0.0264042843091255	Mipol1
ENSMUSG00000047115	39.0237045004525	1.02196736858507	0.348434401164709	2.93302660463187	0.00335675126379762	0.00804574161318647	Fam221a
ENSMUSG00000047221	67.1170903595757	1.70774128906902	0.31891073222206	5.35491946969004	8.55945301694316e-08	3.40319542406625e-07	Fam185a
ENSMUSG00000047222	165.808846897221	8.21098056198177	0.695045079859487	11.8135942544068	3.32056452536932e-32	3.41894446386833e-31	Rnase2a
ENSMUSG00000047344	34.82832786109	1.79043968314465	0.430639182126338	4.15763301960614	3.21562040378959e-05	0.000101050114270091	Lancl3
ENSMUSG00000047414	1760.66644773286	2.94431169051102	0.0699132826469188	42.1137669272461	0	0	Flrt2
ENSMUSG00000047473	51.697593299407	-1.14072501519861	0.312081748129081	-3.65521220653634	0.000256969333027975	0.000727867178852179	Zfp30
ENSMUSG00000047534	789.244224495069	1.92999134009255	0.106879633384958	18.0576156463891	6.87277471181355e-73	1.5408429895725e-71	Mis18bp1
ENSMUSG00000047591	24.8810013709916	2.15630030147442	0.465484200230034	4.6323812933045	3.61483608559744e-06	1.24596327977656e-05	Mafa
ENSMUSG00000047592	8391.43037925716	-2.92977661932039	0.0498163102690388	-58.8115941043765	0	0	Nxpe5
ENSMUSG00000047656	35.5330115248186	1.24124122749648	0.390951345656378	3.17492506749793	0.00149875198689082	0.00380911262875169	Trpt1
ENSMUSG00000047671	67.3082351520262	-1.01297504867575	0.324658624105775	-3.12012364207434	0.00180775142987858	0.00453129021441438	Dynlt4
ENSMUSG00000047678	72.1077077780605	-3.28472722658432	0.323425688738551	-10.1560492594007	3.11441860272444e-24	2.57193980689041e-23	Gpr82
ENSMUSG00000047749	27.1057477332464	3.60975403404001	0.557282611244319	6.47742090136284	9.33036558278993e-11	4.44984731178137e-10	Zc3hav1l
ENSMUSG00000047757	92.5777256182445	1.75953666387377	0.232879501228248	7.5555669545566	4.1703921938318e-14	2.37126542965897e-13	Fancb
ENSMUSG00000047797	2.83539368535811	-4.97007381118318	1.82475693098485	-2.72369088002353	0.00645568984676134	0.0146384691320807	Gjb1
ENSMUSG00000047798	776.229155773802	-1.50638188315778	0.0860003984003083	-17.5159872649192	1.08192602515272e-68	2.27294411626205e-67	Cd300lf
ENSMUSG00000047867	8.32217589338592	2.57693451078603	0.902999222095774	2.85375053237058	0.00432064450855999	0.010141703916125	Gimap6
ENSMUSG00000047875	625.616739395657	1.23503853512534	0.0963504599434042	12.8181903423273	1.29692193361701e-37	1.5314587505842e-36	Gpr157
ENSMUSG00000047878	10.6792394963241	-2.84623220835951	0.930040399731071	-3.06033179761064	0.00221091908615307	0.00545604739327031	A4galt
ENSMUSG00000047945	5325.99488768093	-2.46999978428198	0.0572450809764526	-43.1478083732295	0	0	Marcksl1
ENSMUSG00000047986	6.65702446638215	3.90756119427699	1.13071670793068	3.45582688118953	0.000548607547094195	0.00148627048340269	Palm3
ENSMUSG00000047996	138.214597627152	1.76877367612753	0.218589095842621	8.09177452017553	5.88016881109299e-16	3.62798416809989e-15	Prrg1
ENSMUSG00000048007	62.4368871965521	1.20837450536134	0.281915054181485	4.28630712492365	1.81667787293345e-05	5.86516059396236e-05	Timm8a1
ENSMUSG00000048012	50.8503492945508	1.21822616325362	0.329051549878442	3.70223499540926	0.000213708533918199	0.000611301787917048	Zfp473
ENSMUSG00000048031	8.74632975128634	4.13623265259373	1.24388674216582	3.32524860373691	0.00088339727129985	0.00232605155284654	Fcrl5
ENSMUSG00000048078	9.15074201879398	2.13135828056912	0.785257345258568	2.71421629283495	0.00664327759299787	0.0150215618146175	Tenm4
ENSMUSG00000048087	557.42000769981	1.41148000319298	0.101851835020894	13.8581695941308	1.13532569993293e-43	1.54482894662412e-42	Ahcyl
ENSMUSG00000048234	14546.8044074604	-1.49020646824191	0.0364154300411706	-40.9223910456944	0	0	Rnf149
ENSMUSG00000048285	855.265470934287	1.50677338924335	0.114095387736022	13.2062602980018	8.07370142045789e-40	1.00081082289054e-38	Frmd6
ENSMUSG00000048327	900.048106202868	2.3558349509071	0.171275047799693	13.7546886202727	4.77331393058656e-43	6.41604484180438e-42	Ckap2l
ENSMUSG00000048329	27.3383914805896	-1.69313188038193	0.417350716054101	-4.05685629676132	4.97376630660408e-05	0.000152850855103405	Mfsd6l
ENSMUSG00000048376	14.3815423088002	1.85748466865454	0.716118836296724	2.59382182747794	0.00949156606268852	0.0207869644772684	F2r
ENSMUSG00000048388	10.6205966213447	2.20729397705664	0.750851907202485	2.93971947847952	0.00328509517081801	0.00788895580730379	Fam171b
ENSMUSG00000048416	12.5044537145292	1.63937891862924	0.674129981012063	2.4318439541408	0.015022177704134	0.0315403325113858	Mlf1
ENSMUSG00000048440	1370.71344467418	-1.22763277570957	0.0626580335235405	-19.5925838503749	1.78877524294105e-85	4.882969949442e-84	Cyp4f16
ENSMUSG00000048442	34.1030108413316	3.7362654693327	0.487442631471633	7.66503631012449	1.78780616738124e-14	1.03314287144093e-13	Smim5
ENSMUSG00000048458	124.367546037722	1.49570404637244	0.202823336600655	7.3744179118667	1.65064645524629e-13	9.12161360413984e-13	Inka2
ENSMUSG00000048498	82.6712663556315	1.74929397490951	0.324963129050748	5.38305370218273	7.32326777547255e-08	2.92484271122903e-07	Cd300e
ENSMUSG00000048534	44.5333621338755	-2.51205693428746	0.386525705058527	-6.49906824154706	8.08189975044761e-11	3.87007917394878e-10	Jaml
ENSMUSG00000048537	972.675969837383	1.57643647417362	0.0814365524794122	19.35784885506	1.75043830188162e-83	4.64220436611453e-82	Phldb1
ENSMUSG00000048574	309.192701622611	2.42341344987394	0.154605909120615	15.6747789502879	2.25006428379152e-55	3.77980884292386e-54	Ccnb1-ps
ENSMUSG00000048612	18227.8561115201	1.26921296017099	0.0372811122094094	34.044396343161	4.91275405099813e-254	7.42749627419708e-252	Myof
ENSMUSG00000048621	152.66226522809	-1.72746381189722	0.20647764305735	-8.36634797994767	5.94315111500985e-17	3.81868507349834e-16	Gm6377
ENSMUSG00000048827	68.9580534296002	-2.30510387244778	0.270487850807768	-8.52202369002515	1.56789308799942e-17	1.02530354283259e-16	Pkd1l3
ENSMUSG00000048856	32.0193327206295	-1.05066034427031	0.395598655299766	-2.65587440754613	0.00791030685323413	0.0176050442095566	Slc25a47
ENSMUSG00000048878	3377.75652480036	-1.18849197706681	0.0498050357492465	-23.8628877419245	7.44209026885321e-126	3.40163138929572e-124	Hexim1
ENSMUSG00000048922	826.928603787593	2.50854367708069	0.117680071348142	21.3166396684064	7.95708685998442e-101	2.70678672050508e-99	Cdca2
ENSMUSG00000048924	920.765265700709	-1.25178760144356	0.0786566208187617	-15.9145865715219	5.0197490160398e-57	8.66286247265638e-56	Ccdc125
ENSMUSG00000048965	99.8225138309943	1.73990710991903	0.227767693498114	7.63895477535508	2.18992205013716e-14	1.26016692078322e-13	Mrgpre
ENSMUSG00000049037	12564.2593284007	-1.34872458797469	0.0441885279253045	-30.5220529241108	1.32868567117801e-204	1.39071720931762e-202	Clec4a1
ENSMUSG00000049092	34.183513458488	1.03416652242927	0.389604007442837	2.6544042224232	0.00794485902500489	0.0176708929074955	Gpr137c
ENSMUSG00000049093	10.1163129042924	-7.5376648167687	1.31987631173684	-5.71088726249644	1.12388681306213e-08	4.74699948334672e-08	Il23r
ENSMUSG00000049097	25.9381075945914	3.41818437743329	0.542215366652637	6.30410827073277	2.89857826164884e-10	1.34964335010019e-09	Ankrd34a
ENSMUSG00000049184	184.745154266025	-1.31078943161893	0.172599395621766	-7.59440336912533	3.09213792561843e-14	1.76669340330311e-13	Purg
ENSMUSG00000049191	1223.76519547425	-1.00841208004646	0.0652701008837042	-15.4498317973065	7.56405831937676e-54	1.22752869368308e-52	Rtl5
ENSMUSG00000049313	2776.58306451943	-2.6284961720376	0.0768323627008075	-34.2107945095117	1.67090958126304e-256	2.61563890114707e-254	Sorl1
ENSMUSG00000049404	28.6358658488443	1.0535192741745	0.421280535368813	2.50075468892049	0.01239289876836	0.0265172355526212	Rarres1
ENSMUSG00000049409	139.963992898476	1.74475578148111	0.195718217966177	8.91463145133801	4.89441395534767e-19	3.39518778259392e-18	Prokr1
ENSMUSG00000049502	3924.49700616559	-1.11050985717338	0.0497036429655944	-22.3426250253346	1.42423207852153e-110	5.44130480280074e-109	Dtx3l
ENSMUSG00000049526	50.8382821289495	3.43076881382586	0.384920563695267	8.91292681505558	4.97027910816829e-19	3.4464628437628e-18	Tmem202
ENSMUSG00000049532	150.977150587087	-1.27562578872318	0.166679689436649	-7.65315674053982	1.96104640290998e-14	1.13140736533185e-13	Sall2
ENSMUSG00000049580	780.03271824247	-2.25357402187913	0.102364978763724	-22.0150880613259	2.0646931834729e-107	7.5459416781926e-106	Tsku
ENSMUSG00000049588	115.950662245174	1.2552255464137	0.217317890515385	5.77598808564193	7.65027872353882e-09	3.25850662992242e-08	Ccdc69
ENSMUSG00000049608	5.6221482425849	-2.48886577035826	1.06347066967523	-2.34032384844082	0.0192670249097321	0.0394963962948489	Gpr55
ENSMUSG00000049686	1976.38781555491	-1.41447254862368	0.0691012559187509	-20.4695635385674	4.0220629637318e-93	1.23303763891598e-91	Orai1
ENSMUSG00000049709	371.682702457493	1.8886299158905	0.129520125484412	14.5817486574147	3.66994433678301e-48	5.42789677034737e-47	Nlrp10
ENSMUSG00000049723	11113.0168664461	2.79731725800772	0.141856734358604	19.7193123798853	1.47216255890653e-86	4.12695459659234e-85	Mmp12
ENSMUSG00000049791	40.4379817158226	1.85130261229351	0.398853292609546	4.64156281669668	3.45783865585633e-06	1.19394315798248e-05	Fzd4
ENSMUSG00000049881	276.606687783044	1.16976117578432	0.141533802206695	8.26488907629292	1.39824696690922e-16	8.85239463051439e-16	2810025M15Rik
ENSMUSG00000049916	46.7142810488825	1.94144622597455	0.390900515312772	4.96659930064593	6.81371709073528e-07	2.50942830768304e-06	2610318N02Rik
ENSMUSG00000049932	1765.76256673433	2.35408628165838	0.0727798636259335	32.3452966847764	1.6155314240498e-229	1.99840107412706e-227	H2ax
ENSMUSG00000049939	235.354015862785	-3.30858211819377	0.197342296762147	-16.7657018919848	4.34848626477291e-63	8.38826319929859e-62	Lrrc4
ENSMUSG00000049985	29.6576763770553	4.00591690670511	0.589124241960021	6.79978283252678	1.04776972730733e-11	5.2609749318273e-11	Ankrd55
ENSMUSG00000049999	270.927445895742	-1.32717606950383	0.159696161399382	-8.31063225236027	9.519350562179e-17	6.06584265469684e-16	Ppp1r3d
ENSMUSG00000050022	525.062301958606	1.94926590798489	0.127957703550083	15.2336737367434	2.11372901333433e-52	3.35635121336364e-51	Amz1
ENSMUSG00000050064	28.7581902171828	1.75166216184295	0.489057748123124	3.58170823091009	0.000341354902502344	0.000948660937999051	Zfp697
ENSMUSG00000050075	17.646382375544	-3.62978276807683	0.663824567872839	-5.46798498239996	4.55180436530267e-08	1.84249124525947e-07	Gpr171
ENSMUSG00000050103	184.257375111361	-1.25230694745329	0.178077045813973	-7.0323883784635	2.03027716353251e-12	1.0644212432047e-11	Agmo
ENSMUSG00000050106	357.848765294228	2.25894757800444	0.127616533728888	17.7010573160011	4.11508403285213e-70	8.83394677877687e-69	Tmc8
ENSMUSG00000050107	346.710916156759	1.17504377099911	0.121498266689611	9.67128011793757	3.99351124284389e-22	3.09151949123263e-21	Haspin
ENSMUSG00000050195	4.40919771002913	-2.92299615104277	1.06416464217391	-2.74675180437453	0.00601886633912588	0.013734226866976	Scd4
ENSMUSG00000050212	1141.30150075398	-2.81493526100244	0.0755995165033052	-37.2348315333389	1.8648628885503e-303	3.58560430821373e-301	Eva1b
ENSMUSG00000050232	182.647194988363	-1.62091879400761	0.172293318658172	-9.40790279409206	5.06134553829557e-21	3.76177063978615e-20	Cxcr3
ENSMUSG00000050244	5015.94752767349	-1.64278611426898	0.0444845073606419	-36.9293988343109	1.55983081126204e-298	2.87415075212649e-296	Heatr1
ENSMUSG00000050248	4.0196848146614	4.5190835926886	1.5736246711642	2.87176712179105	0.00408183644294971	0.00961945175051125	Evc2
ENSMUSG00000050271	430.676080739466	1.2876576710571	0.115127895140525	11.1845844960979	4.85172633443054e-29	4.63152655853976e-28	Prag1
ENSMUSG00000050335	61406.084884591	1.35291306834212	0.0448854231951848	30.1414796170898	1.3871418729367e-199	1.41018118335502e-197	Lgals3
ENSMUSG00000050350	183.831364190754	-2.52895263837473	0.163616456107879	-15.4565909721653	6.81089200194756e-54	1.10733335130929e-52	Gpr18
ENSMUSG00000050370	82.8677595621976	2.15942638909408	0.339948969552541	6.35220748554242	2.12246770260366e-10	9.96135080693981e-10	Ch25h
ENSMUSG00000050377	46.0915320101938	9.71780866479449	1.21074235392026	8.02632255601635	1.00437932405619e-15	6.11371846635579e-15	Il31ra
ENSMUSG00000050390	209.034443150513	1.28902119166172	0.187047123357012	6.89142483737319	5.5236304907403e-12	2.81334580336036e-11	C77080
ENSMUSG00000050410	526.129575183351	3.28521984844813	0.131979499563015	24.8918950240416	9.10658453444808e-137	4.56335336628476e-135	Tcf19
ENSMUSG00000050493	64.7601643630834	-1.05860297719603	0.301473155090725	-3.51143363619708	0.000445696728029806	0.00121966729921399	Fam167b
ENSMUSG00000050545	8.69915744229821	1.68260210438548	0.747359168468171	2.25139688569585	0.0243604112115227	0.0488783250817406	Fam228b
ENSMUSG00000050555	241.612532176825	1.27979017973555	0.144840776112317	8.83584177112625	9.93473127672011e-19	6.80881292343673e-18	Hyls1
ENSMUSG00000050556	28.4778412850411	1.6177184123671	0.443649630365039	3.64638737788651	0.00026595295873917	0.000751628357107712	Kcnb1
ENSMUSG00000050666	5.95202023847523	-3.25596101798887	1.15040740725939	-2.83026777943435	0.00465090599880796	0.0108478212306058	Vstm4
ENSMUSG00000050721	12519.4429185155	1.02619420854765	0.0356359132783484	28.7966299763992	2.36383643465725e-182	2.04970111238491e-180	Plekho2
ENSMUSG00000050737	179.574949475803	-1.58374506765044	0.171603246691474	-9.22910899522703	2.72892398270889e-20	1.98160658169694e-19	Ptges
ENSMUSG00000050751	19.0887355425355	1.1873389234635	0.472547948018038	2.51263163546354	0.0119834388859015	0.0257188850343014	Pgbd5
ENSMUSG00000050896	4.25497134233833	3.72429767579039	1.49245407247236	2.49541861587795	0.012580861118826	0.0268686586473976	Rtn4rl2
ENSMUSG00000050931	160.656420493705	-1.72237907507998	0.172345277857551	-9.99377004401352	1.62289342752907e-23	1.30785247560646e-22	Sgms2
ENSMUSG00000050953	1365.58204423745	-4.84857200433274	0.128122697633767	-37.8431932349113	0	0	Gja1
ENSMUSG00000050967	434.564496772964	-1.7431888343803	0.122139127900403	-14.2721572058527	3.26325841427589e-46	4.64017508763073e-45	Creg2
ENSMUSG00000050994	3849.19393158537	-1.8865970678549	0.109451822583589	-17.2367807435467	1.4065447083531e-66	2.85981256851241e-65	Adgb
ENSMUSG00000051029	47.0607624720926	1.23360889332249	0.31755960746189	3.88465303626668	0.000102476127884034	0.000304144333245079	Serpinb1b
ENSMUSG00000051048	8.00187871522092	2.0742532941192	0.913319490217922	2.27111467162961	0.0231400370542399	0.0466200587075682	P4ha3
ENSMUSG00000051177	113.232503045543	-2.87891917769733	0.260265586329975	-11.0614669357297	1.92916255269601e-28	1.79416174524919e-27	Plcb1
ENSMUSG00000051212	1192.42862203674	2.36535075213003	0.081906913971614	28.8785236488066	2.22203378011952e-183	1.93623426288346e-181	Gpr183
ENSMUSG00000051220	507.697502520308	2.43076924514119	0.105878896374586	22.9580145654468	1.22544933813203e-116	5.0178179032911e-115	Ercc6l
ENSMUSG00000051235	393.033758098288	2.02783915393514	0.159947583262289	12.6781481318777	7.81566212958552e-37	9.07160416077679e-36	Gen1
ENSMUSG00000051278	240.054695829478	1.97945739534026	0.155532906092637	12.7269363446555	4.18958096687958e-37	4.88526682420124e-36	Zgrf1
ENSMUSG00000051323	34.7858987980925	2.6934184368897	0.444744521099169	6.0561025692526	1.39459098093157e-09	6.1966641199946e-09	Pcdh19
ENSMUSG00000051329	1261.92259455584	1.00224021799091	0.0717924275514074	13.9602497390585	2.72477386775559e-44	3.75963533125809e-43	Nup160
ENSMUSG00000051378	645.632534921427	2.78700624742034	0.124987863599944	22.2982149398191	3.84535639955211e-110	1.45966758265402e-108	Kif18b
ENSMUSG00000051379	334.944564611836	-1.86992068907678	0.137715896981557	-13.5781034002719	5.40068477862824e-42	7.04518532810877e-41	Flrt3
ENSMUSG00000051439	11509.1705971252	-2.04522069765705	0.0554804589876758	-36.8638027690321	1.75775835599803e-297	3.17275383257645e-295	Cd14
ENSMUSG00000051457	663.603185709906	2.24834122091629	0.101081217063519	22.2429179844899	1.32081472990896e-109	4.98164003355217e-108	Spn
ENSMUSG00000051517	499.414861485984	2.40326640630014	0.1192852731415	20.1472180346127	2.84668434068957e-90	8.39249988374297e-89	Arhgef39
ENSMUSG00000051736	35.6264292684956	1.32499468741145	0.41134552372356	3.22112338896361	0.00127689160839308	0.0032767932193334	Fam229b
ENSMUSG00000051790	484.426572023256	-1.89796050796056	0.122734492385966	-15.4639537025337	6.07523667672873e-54	9.88637180999581e-53	Nlgn2
ENSMUSG00000051934	622.604640832026	-1.3255304055436	0.092690917889477	-14.3005424449906	2.17110636630867e-46	3.11473645690463e-45	Spats2
ENSMUSG00000052125	112.618377091114	-1.62765580448314	0.223811602673743	-7.27243710798956	3.53058974711971e-13	1.92220997343185e-12	F730043M19Rik
ENSMUSG00000052160	20282.0935489086	-1.10586626486342	0.0912688364071304	-12.116581172684	8.62839155966845e-34	9.25576824129625e-33	Pld4
ENSMUSG00000052270	1139.78391172047	-4.46248941635724	0.107782485565626	-41.4027324842139	0	0	Fpr2
ENSMUSG00000052316	4.5284618435547	-4.57632319678747	1.56322684997793	-2.92748502679062	0.00341715514310298	0.00817833274608966	Lrrc15
ENSMUSG00000052392	8.78788074475805	2.15437995855427	0.885704602954702	2.43239106059433	0.0149995029008449	0.0315002026371893	Acot4
ENSMUSG00000052396	17.5017868439816	2.29741595925089	0.628658777804268	3.65447209259549	0.0002577116919048	0.000729736212278535	Mogat2
ENSMUSG00000052397	2126.55380867786	1.15104436179075	0.0661867426951346	17.3908597843018	9.67716184318112e-68	1.99975836266391e-66	Ezr
ENSMUSG00000052430	2.79091935545436	5.40621687483083	1.62400449484388	3.32894206388914	0.000871765366934691	0.00229713355812718	Bmpr1b
ENSMUSG00000052504	3.49870072199439	4.89498012786655	1.7447013841976	2.80562632219024	0.00502188928298966	0.0116562392765784	Epha3
ENSMUSG00000052512	1636.77289337459	2.86488270900041	0.0785541060454871	36.4701840963156	3.29386358133082e-291	5.88536897880413e-289	Nav2
ENSMUSG00000052516	9.58085234592924	-3.7673920807375	1.00275361964566	-3.75704660340071	0.000171930487360806	0.000497184631506505	Robo2
ENSMUSG00000052565	19.8583975756346	2.22978537233692	0.587854408145775	3.79309118284945	0.000148783490966894	0.000433651535955412	H1f3
ENSMUSG00000052632	247.897712400236	2.18857369656074	0.161010131245268	13.5927700923793	4.4202848647355e-42	5.78331501274455e-41	Asap2
ENSMUSG00000052675	29.7442151321626	-1.39661198654412	0.438045529983166	-3.18828042052567	0.00143121664847748	0.00364900422238659	Zfp112
ENSMUSG00000052684	3894.20813546855	1.09667037307103	0.0585402080427872	18.7336261645922	2.63352107687283e-78	6.42542818328324e-77	Jun
ENSMUSG00000052688	5854.342498838	1.0323964138205	0.0401893321696459	25.6883197128676	1.57872283452651e-145	8.92205374438962e-144	Rab7b
ENSMUSG00000052749	245.373075806647	-2.99881820064215	0.16353798847009	-18.3371351738903	4.18265830075599e-75	9.77371765945477e-74	Trim30b
ENSMUSG00000052776	4459.48046465422	-1.10895712756515	0.0670224957638562	-16.546043457892	1.7097639950596e-61	3.21402925702543e-60	Oas1a
ENSMUSG00000052783	67.2726127535705	-1.49268402028327	0.287016995583735	-5.20068164342482	1.9855895725599e-07	7.65542588252224e-07	Grk4
ENSMUSG00000052798	889.537188351832	1.3926623241449	0.0900301065642239	15.468851224245	5.63028376979055e-54	9.17072648285682e-53	Nup107
ENSMUSG00000052821	2229.79565796735	-1.83603303143727	0.0579046129969527	-31.7078888262994	1.20956949772553e-220	1.4169585990243e-218	Cysltr1
ENSMUSG00000052833	2510.24304118993	1.00179599101691	0.0515306015449064	19.4407975257943	3.48702802079457e-84	9.34576343330834e-83	Sae1
ENSMUSG00000052942	475.735190034721	-1.38822155212088	0.113103238358474	-12.2739328446194	1.2502944971367e-34	1.36690107292034e-33	Glis3
ENSMUSG00000053101	351.09645249517	-2.95130912590848	0.146756045632198	-20.1103069600627	5.99516905344731e-90	1.76160374396062e-88	Gpr141
ENSMUSG00000053113	2752.14714931108	-5.20382864926758	0.139577391536811	-37.2827475278843	3.12425696357665e-304	6.07307488227554e-302	Socs3
ENSMUSG00000053137	151.860934633654	-1.42781010589344	0.196634639005199	-7.26123389610761	3.83575003666191e-13	2.08258386735766e-12	Mapk11
ENSMUSG00000053175	2059.80320834269	-1.83413914981128	0.0714406518948544	-25.6736060095133	2.30492808084004e-145	1.29024913993606e-143	Bcl3
ENSMUSG00000053198	63.0849574489453	-1.15429277549021	0.272002825891192	-4.24367935041953	2.19884482021337e-05	7.03733780075165e-05	Prx
ENSMUSG00000053398	45.4520004091752	2.02008776260382	0.366768037356448	5.50780754278372	3.63330303981742e-08	1.4818883438167e-07	Phgdh
ENSMUSG00000053414	2.81863577219866	-5.50830296964083	1.68204410579093	-3.27476726126079	0.00105749056825236	0.00275087509732589	Hunk
ENSMUSG00000053560	1071.67085275188	-1.4602179365674	0.100567160757486	-14.5198285958243	9.07368433110397e-48	1.3353111658311e-46	Ier2
ENSMUSG00000053769	129.750211960774	-1.06332344151398	0.198481836191081	-5.35728337624963	8.44825637491193e-08	3.36049487330374e-07	Lysmd1
ENSMUSG00000053801	433.138412550155	1.18423118656049	0.137685774485202	8.60096978782484	7.90452931729096e-18	5.21145058119865e-17	Grwd1
ENSMUSG00000053835	1284.41483386032	-1.73283885980534	0.184440461836391	-9.39511234439685	5.7156793869676e-21	4.23386317738986e-20	H2-T24
ENSMUSG00000053846	29.3937046239772	-5.14977676202919	1.09955588026555	-4.68350618140979	2.82008945546353e-06	9.8140000743054e-06	Lipg
ENSMUSG00000053963	3.56532469418972	3.54174407806688	1.52156087384403	2.3277044901392	0.0199278005610574	0.0407000189498377	Stum
ENSMUSG00000054000	731.283123436861	1.07656717714185	0.0915511812799635	11.7591839022776	6.33435869681655e-32	6.48053620520463e-31	Tusc1
ENSMUSG00000054008	2872.72832595576	-1.1817956244152	0.0492812539989789	-23.9806321576089	4.42901931587868e-127	2.0509142062455e-125	Ndst1
ENSMUSG00000054051	629.860024183222	1.3257666171536	0.101677565939955	13.0389295307927	7.34814837674105e-39	8.92729372501184e-38	Ercc6
ENSMUSG00000054072	157.149077661245	-1.79408860271847	0.395879805885318	-4.53190229975559	5.84548857465542e-06	1.97254573439679e-05	Iigp1
ENSMUSG00000054150	1250.84918995375	1.47697787572066	0.0695409955005578	21.2389521474252	4.17090167531521e-100	1.40264410141922e-98	Syne3
ENSMUSG00000054200	10.7981891533695	4.25428119410908	1.07164109501915	3.96987500188489	7.19103469120631e-05	0.000217216893191169	Ffar4
ENSMUSG00000054203	149.03145809261	-1.70674744077173	0.197585205553753	-8.63803256923208	5.71893161337837e-18	3.78884574191198e-17	Ifi205
ENSMUSG00000054263	381.206524214542	-1.14631619337112	0.142257677243913	-8.0580269239576	7.75357437617217e-16	4.75400267383395e-15	Lifr
ENSMUSG00000054293	458.389677325059	2.21309954936634	0.119943128469344	18.4512408306241	5.09614289100157e-76	1.20838701875237e-74	P2ry10b
ENSMUSG00000054342	5124.45288202309	1.97378995252165	0.0509319575983801	38.7534672844467	0	0	Kcnn4
ENSMUSG00000054404	12358.7452391034	-1.58081767921502	0.0903731321549503	-17.4921200750751	1.64521347289286e-68	3.43591276528946e-67	Slfn5
ENSMUSG00000054545	58.4647208677278	-1.2173747960857	0.295501546186229	-4.11969010584632	3.79382300859231e-05	0.000118274471623175	Ugt1a6a
ENSMUSG00000054582	18.2855958378676	-1.17114607948742	0.521236299768123	-2.24686208540812	0.0246488424532049	0.049412213752804	Pabpc1l
ENSMUSG00000054598	19.8791720588344	2.6620578603231	0.498351590664122	5.34172642406046	9.20655263509932e-08	3.64981419906481e-07	9130230L23Rik
ENSMUSG00000054675	655.853168898967	-1.20479430089087	0.192343543801895	-6.26376262533538	3.75797399209695e-10	1.73926745018846e-09	Tmem119
ENSMUSG00000054676	2934.84228910685	-2.94432121378568	0.0697647072843994	-42.2035915922789	0	0	1600014C10Rik
ENSMUSG00000054702	74.9148932413508	1.01734787307016	0.236004753050828	4.31070925444901	1.62731753245628e-05	5.2807961532965e-05	Ap1s3
ENSMUSG00000054708	378.611777568112	-1.06118592695022	0.131321258062475	-8.08083887260181	6.43227523733203e-16	3.96171715435815e-15	Ankrd24
ENSMUSG00000054717	1621.34819698115	1.42699285668534	0.0883153386062153	16.1579277077573	9.98626011140147e-59	1.7753462825184e-57	Hmgb2
ENSMUSG00000054752	139.332497752328	1.48341850652472	0.190268095024947	7.79646480577954	6.36655677601794e-15	3.74519530465518e-14	Fsd1l
ENSMUSG00000054843	3440.09732769846	-3.29277091444141	0.0581269885648177	-56.6478841540127	0	0	Atrnl1
ENSMUSG00000054855	109.030121585775	-2.47698661608914	0.245992800740755	-10.0693459671593	7.54783223246328e-24	6.1669101321036e-23	Rnd1
ENSMUSG00000054871	132.848693439268	3.83042571985907	0.235226954049811	16.283957488341	1.282968686941e-59	2.33722277067965e-58	Tmem158
ENSMUSG00000054901	5.02308496840765	2.83357441038842	1.19153707506527	2.37808329231652	0.0174028944076848	0.0360383749915169	Arhgef33
ENSMUSG00000054932	74.7539925294886	1.65719664591839	0.290853477908861	5.69770269839331	1.21432566597205e-08	5.11940687162217e-08	Afp
ENSMUSG00000054951	59.9603998827528	1.21280882142276	0.282583628642351	4.29185805012694	1.77184209916176e-05	5.7266791324817e-05	9130008F23Rik
ENSMUSG00000054999	17.095908885103	2.21499086866722	0.563890225108637	3.92805331612282	8.56362287528555e-05	0.000256314593977878	Naaladl1
ENSMUSG00000055044	20.4808438374081	1.26562915254668	0.476503522878163	2.65607512175789	0.00790560014042699	0.0175968492366947	Pdlim1
ENSMUSG00000055172	451.434082203836	-1.66034005752098	0.115399822464682	-14.3877176070105	6.18019842299153e-47	8.92420652279977e-46	C1ra
ENSMUSG00000055184	129.291556778294	1.20916781191513	0.194283633568202	6.2237245088926	4.85489258451825e-10	2.22886568719292e-09	Fam72a
ENSMUSG00000055210	41.4306760371078	1.22648759116904	0.332798767833155	3.68537299327962	0.000228367943716836	0.000650708852514033	Foxd2
ENSMUSG00000055240	458.098130235267	1.33517207756942	0.1198749999258	11.1380361075776	8.19055529045665e-29	7.76018920904594e-28	Zfp101
ENSMUSG00000055523	7.38347628878001	1.66939682398385	0.716614486931583	2.32956053000256	0.0198293903086374	0.040531787054482	Gucy2g
ENSMUSG00000055541	4076.99256076553	1.70063855206657	0.0443124717004647	38.3783275183166	0	0	Lair1
ENSMUSG00000055602	20.2018091540428	-5.29906402701621	1.32763983834008	-3.99134153253605	6.57005831161298e-05	0.000199275997040676	Tcp10b
ENSMUSG00000055612	108.00284592928	3.56352502177977	0.274269603692188	12.9927814595856	1.34450343483762e-38	1.62562688030366e-37	Cdca7
ENSMUSG00000055723	73.24907075047	2.05343112022283	0.255483576472692	8.03742905345744	9.17429843106732e-16	5.59793601059503e-15	Rras2
ENSMUSG00000055760	130.580183909392	1.74760330984913	0.221176475991151	7.90139775045084	2.75793040594891e-15	1.64703007936632e-14	Gemin6
ENSMUSG00000055782	2701.90546386155	1.47055351922059	0.0528655681134805	27.8168488809941	2.71340281250998e-170	2.0599734914373e-168	Abcd2
ENSMUSG00000055818	22.662482480802	-1.0693481198654	0.457708268476826	-2.33630937763917	0.0194751231273614	0.0398998671531034	A230083G16Rik
ENSMUSG00000055833	10.8897237868474	-1.64315814941323	0.652906159574873	-2.51668348554583	0.0118465198418426	0.0254497315378131	1700034H15Rik
ENSMUSG00000055865	7.68265869376491	2.99661980806304	1.00509203208972	2.98143822892782	0.0028689791879071	0.00695196888423133	Tafa3
ENSMUSG00000055912	90.7541484438954	-1.11645338800403	0.238651431751169	-4.67817594812549	2.89438139254965e-06	1.00626400261027e-05	Tmem150a
ENSMUSG00000055994	366.573096918156	-2.61315887290588	0.136586891578787	-19.1318423217688	1.37140828969141e-81	3.55701484403978e-80	Nod2
ENSMUSG00000056116	3165.02769890845	-1.04227407364781	0.0647094038902844	-16.106995444047	2.27828092168213e-58	4.03005112236352e-57	H2-T22
ENSMUSG00000056144	834.381716091727	-1.19453337521983	0.0971399140991546	-12.2970396494331	9.39548443601013e-35	1.03099704831627e-33	Trim34a
ENSMUSG00000056153	2372.92483808805	1.10151022698976	0.0616377559777531	17.8707061851397	1.99453417247836e-71	4.38822325584201e-70	Socs6
ENSMUSG00000056214	18.7192371548506	1.87363586743213	0.655449888272502	2.85854937342391	0.00425582873718814	0.00999724428630761	Pard6g
ENSMUSG00000056258	23.4661039364803	1.14974037557381	0.47218725056242	2.43492464949944	0.0148948910541454	0.0313028071589376	Kcnq3
ENSMUSG00000056290	66.9908881727621	-2.3721459696571	0.299155235610901	-7.92948171143642	2.20062363853599e-15	1.32179394030774e-14	Ms4a4b
ENSMUSG00000056367	20.5445849159111	2.52603612612966	0.603312416576828	4.18694536482821	2.82733849412742e-05	8.93723921061827e-05	Actr3b
ENSMUSG00000056394	2492.79860989775	2.47451510002404	0.072577053724863	34.0950062454291	8.74666599242309e-255	1.34538934556497e-252	Lig1
ENSMUSG00000056476	36.9559163412181	-1.97208965793358	0.399836992668549	-4.93223412063919	8.12943945112301e-07	2.96865512904448e-06	Med12l
ENSMUSG00000056501	5131.9427091235	-1.04918972382073	0.108490155341523	-9.67082884634027	4.01116146148145e-22	3.10382480718046e-21	Cebpb
ENSMUSG00000056531	87.6926431456959	2.00412934080834	0.256803312015081	7.80414132934019	5.99080273271061e-15	3.52884813649411e-14	Ccdc18
ENSMUSG00000056569	4.68050855809146	2.76488808149749	1.16071871283388	2.38204833860828	0.0172166373278304	0.0357070111023557	Mpz
ENSMUSG00000056758	118.324494401191	1.63924401955836	0.236077455914672	6.94367030179644	3.8204154902384e-12	1.96909468551361e-11	Hmga2
ENSMUSG00000056829	5.68843510744129	3.28253413401843	1.39809302774072	2.34786532003733	0.018881347149506	0.0387911904445542	Foxb2
ENSMUSG00000057132	55.7355479044627	1.84817482770333	0.361077704994004	5.11849610801648	3.07981592083355e-07	1.17058151748227e-06	Rpgrip1
ENSMUSG00000057182	23.7460425325045	8.60855963790647	1.24111208352793	6.93616616271767	4.02883702323534e-12	2.07229130863652e-11	Scn3a
ENSMUSG00000057191	5833.4337407131	-1.45530847163636	0.0466652873027465	-31.1861033276164	1.64430025126535e-213	1.82930988331023e-211	AB124611
ENSMUSG00000057278	128.826026508627	1.02218232125087	0.185691252772323	5.50474137036584	3.69710613449252e-08	1.5061748137503e-07	Snrpg
ENSMUSG00000057315	661.812628783353	-2.51272066446264	0.0924282082688608	-27.1856472339427	9.60067451461283e-163	6.60802846260647e-161	Arhgap24
ENSMUSG00000057329	126.695406072973	2.2219323389591	0.244489216131266	9.08805866417497	1.00823136005702e-19	7.1510042213507e-19	Bcl2
ENSMUSG00000057337	293.373931545546	5.26031016971501	0.231225316446941	22.7497155179463	1.44434451781734e-114	5.75428157109705e-113	Chst3
ENSMUSG00000057400	7.75298582174742	-6.24564356423067	2.72282369279263	-2.29381123014429	0.021801344083475	0.0441846901343481	Ces1c
ENSMUSG00000057499	23.7003617137027	1.18526707191866	0.487309348992916	2.43226827962188	0.0150045889274329	0.0315071431074739	Gm6177
ENSMUSG00000057596	1714.30962944454	-1.84722326547257	0.0728830638054749	-25.3450276240145	1.01954948157505e-141	5.49841792060396e-140	Trim30d
ENSMUSG00000057729	75.0565145334516	-1.10109395714053	0.305441219492972	-3.60492915451402	0.000312238092529948	0.000872678087970018	Prtn3
ENSMUSG00000057762	1183.30062192176	1.56116426096761	0.0734115052057573	21.2659344961255	2.34767940721551e-100	7.95557491077303e-99	Gm6169
ENSMUSG00000057766	9.10531456480884	2.17000448755881	0.856813479522283	2.53264513155033	0.0113205495368726	0.0244176564757639	Ankrd29
ENSMUSG00000058013	1381.6035377893	1.12977554492975	0.067975307913389	16.620381423932	4.96159592867258e-62	9.40682426391096e-61	Septin11
ENSMUSG00000058163	2261.12976298759	-1.32065401952159	0.0730295216895137	-18.0838377271095	4.27281787047003e-73	9.65285763866466e-72	Gm5431
ENSMUSG00000058207	39.5009306530974	-6.60819998607333	2.43281055293724	-2.71628219389913	0.00660196190366958	0.0149375932609377	Serpina3k
ENSMUSG00000058290	1320.18192995272	2.02811007532751	0.0928331933028926	21.8468201207974	8.33375473372061e-106	2.97209248961258e-104	Espl1
ENSMUSG00000058318	2204.68964738514	-1.13123543479094	0.063570046158474	-17.7951016736857	7.71272741288771e-71	1.68224950932886e-69	Phf21a
ENSMUSG00000058396	12.1701743662423	-1.87291654364149	0.723831924422067	-2.58750198830605	0.00966746377238468	0.0211486231350127	Gpr182
ENSMUSG00000058427	849.33680248915	-3.229134988576	0.114011476329804	-28.3228942605304	1.80597782028937e-176	1.47897878069901e-174	Cxcl2
ENSMUSG00000058470	79.4845797447781	-1.72964674347697	0.264808989191965	-6.53167684660098	6.50373663668386e-11	3.13046523445716e-10	Gm8369
ENSMUSG00000058755	378.567492423938	-1.75123450960133	0.126800387061543	-13.810955551353	2.18908401369004e-43	2.95367712571802e-42	Osm
ENSMUSG00000058773	7.14911300205966	2.11481152318478	0.907265383676982	2.33097345190647	0.0197547596047536	0.0404072551628684	H1f5
ENSMUSG00000058818	25617.6317621181	-1.72325505511809	0.0359645019142235	-47.9154433788102	0	0	Pirb
ENSMUSG00000058966	26.1011909082099	-1.35163802281779	0.41493019539929	-3.257507016372	0.00112395479749257	0.00290709700436409	Tlcd3b
ENSMUSG00000059060	72.2330907013408	1.96227310007417	0.296620546910416	6.61543214222042	3.7046789743762e-11	1.80877908853824e-10	Rad51b
ENSMUSG00000059089	1603.79093374074	-2.29634533547221	0.146112848465869	-15.7162450775753	1.17058754954472e-55	1.97017346944782e-54	Fcgr4
ENSMUSG00000059108	240.15326828666	-3.1915178637088	0.195201167285006	-16.3498912844562	4.35756745464555e-60	7.99595546734701e-59	Ifitm6
ENSMUSG00000059256	15.5670685837597	-1.56674422254508	0.643006166787349	-2.436592840739	0.0148263629380167	0.031184724614813	Gzmd
ENSMUSG00000059323	423.532424906743	1.26215693455318	0.125370695671987	10.067399943727	7.69863725441067e-24	6.28722042443538e-23	Tonsl
ENSMUSG00000059363	77.4511127957511	1.32540218439507	0.268133504608167	4.94306814186434	7.69025890727319e-07	2.8158350198873e-06	Fxn
ENSMUSG00000059401	158.902435428609	1.09132736110115	0.202162433084009	5.39826981923811	6.72866227990262e-08	2.69161707528714e-07	Mamld1
ENSMUSG00000059412	285.921184266094	-1.59879401306923	0.36484365536484	-4.38213462002087	1.17522152368365e-05	3.86044448141876e-05	Fxyd2
ENSMUSG00000059498	39880.8092042621	-1.48670694547423	0.0279508339720028	-53.190074649057	0	0	Fcgr3
ENSMUSG00000059606	3.59039552275698	5.78399261003858	1.61722517705341	3.57649181580083	0.000348236213824979	0.000965812227398879	Rnase2b
ENSMUSG00000059714	3885.70288878715	-1.16722360556685	0.0455362649589167	-25.6328358643366	6.57003725425327e-145	3.66616369055161e-143	Flot1
ENSMUSG00000059791	575.001234901966	1.64832761404436	0.109609818897529	15.0381382856342	4.13002406683836e-51	6.42532943872504e-50	Nrm
ENSMUSG00000059956	49.733501122809	2.62194095420174	0.315352873210351	8.31430811937715	9.22890902736229e-17	5.88925583640013e-16	Serpinb12
ENSMUSG00000059994	265.328647263355	1.0542652937918	0.158786821299116	6.63950122035514	3.14746397013726e-11	1.54268468184422e-10	Fcrl1
ENSMUSG00000060002	806.880839635521	-1.05208485600292	0.0807880923181279	-13.0227713740289	9.08140289208116e-39	1.10178968283967e-37	Chpt1
ENSMUSG00000060029	23.7764922766091	1.66855227254579	0.481495354428611	3.46535487248024	0.000529532238554912	0.00143730179036333	4930473A02Rik
ENSMUSG00000060044	1730.55414477336	2.97067340747492	0.0763426823872605	38.9123530190582	0	0	Tmem26
ENSMUSG00000060098	649.634508747756	1.48245025526489	0.0985469568342979	15.0430850722012	3.83264240642572e-51	5.96792354993526e-50	Prmt7
ENSMUSG00000060212	18.7250656377809	-2.20226071329064	0.523350036980437	-4.20800718004529	2.57632682609591e-05	8.18033481005393e-05	Pcnx2
ENSMUSG00000060275	54.7096706269001	1.29905422847337	0.39469992089159	3.2912452212783	0.000997449230459413	0.00260272598282882	Nrg2
ENSMUSG00000060429	45.7097691577699	-1.38816546912367	0.325097448170061	-4.26999804808529	1.95474678177748e-05	6.29025210530506e-05	Sntb1
ENSMUSG00000060445	7.39487863186162	-2.85343610902717	0.969232534264069	-2.94401602108183	0.0032398322786764	0.00778766043993842	Sycp2
ENSMUSG00000060459	3.02458194607427	-4.6318087163788	1.77432315252519	-2.61046512851217	0.00904191899178892	0.019900772059942	Kng2
ENSMUSG00000060509	10.7711051057289	-2.44261021595132	0.67638486429111	-3.61127273081622	0.000304698029312694	0.000853762623239704	Xcr1
ENSMUSG00000060512	55.9598398800513	-2.02964513203182	0.324458499608505	-6.25548455189432	3.96283569399241e-10	1.83025066817315e-09	0610040J01Rik
ENSMUSG00000060568	26.7178044517387	2.1957874187069	0.444683169195331	4.93786941088923	7.89806997650356e-07	2.8877420383293e-06	Fam78b
ENSMUSG00000060586	3773.29290012868	1.61507733769548	0.150972742325102	10.6978075169198	1.04214863360306e-26	9.28693560695442e-26	H2-Eb1
ENSMUSG00000060591	6084.15153007506	-2.56839051676835	0.0483749552092603	-53.0933931754151	0	0	Ifitm2
ENSMUSG00000060703	3673.16445985839	-1.29228444217294	0.0454161414939379	-28.4542983984104	4.3114573398197e-178	3.59742306056937e-176	Cd302
ENSMUSG00000060716	4.94330104633617	2.49271017106368	1.02964295243808	2.42094617863525	0.0154801690498279	0.0323980963467114	Plekhh1
ENSMUSG00000060860	365.54910867335	1.18958455429815	0.122176339541614	9.73661969871808	2.10438123390043e-22	1.64418726353643e-21	Ube2s
ENSMUSG00000061100	2639.78908059301	8.23133193636124	0.310859339365796	26.4792814433516	1.67926520833641e-154	1.04226393930747e-152	Retnla
ENSMUSG00000061126	6.5423742836429	6.60005407357905	1.43255370495215	4.60719486520018	4.08137486487879e-06	1.39859434298413e-05	Cyp4f39
ENSMUSG00000061132	4362.22177182665	1.43476001616926	0.0480921038336722	29.8335880902905	1.43341159252582e-195	1.4008628541541e-193	Blnk
ENSMUSG00000061451	29.2895069588185	2.22770779473717	0.466437190240526	4.77600809143974	1.78809200695125e-06	6.32844327950394e-06	Tmem151a
ENSMUSG00000061533	836.337821172393	1.24715260089821	0.088809889733644	14.0429472960572	8.50985586108144e-45	1.18248892636818e-43	Cep128
ENSMUSG00000061578	205.178999511565	3.11083482573603	0.1956408320088	15.9007442045437	6.26164607665298e-57	1.07431869495552e-55	Ksr2
ENSMUSG00000061589	2214.4314147951	1.31260847022274	0.0615157548533048	21.3377609256829	5.0663449467515e-101	1.72675483165872e-99	Dot1l
ENSMUSG00000061607	1860.87305129417	1.06145323054124	0.0617916473800785	17.1779403130697	3.88460542355569e-66	7.83520927448991e-65	Mdc1
ENSMUSG00000061666	772.642579077977	-1.52994655903681	0.0899083776512412	-17.0167296864319	6.17231539454798e-65	1.22127614109798e-63	Gdpd1
ENSMUSG00000061731	987.041569654515	-1.12676432106518	0.0726311710944242	-15.5135089258072	2.81088703085873e-54	4.60813537431512e-53	Ext1
ENSMUSG00000061808	18.6961998127315	-5.51838044776632	2.24799279903718	-2.45480343626094	0.0140961642589156	0.029783450737692	Ttr
ENSMUSG00000061815	25.729396809293	-1.61297610498187	0.472404887181031	-3.41439334932994	0.000639242145187773	0.00171795112522433	Rufy4
ENSMUSG00000061991	24.5034255397454	3.12556892586463	0.580359339870527	5.38557529988562	7.22132942802498e-08	2.88478085484042e-07	H2ac10
ENSMUSG00000062012	14.4305372968778	1.83337198870067	0.65356585545945	2.80518324723654	0.00502879810848746	0.011670743865263	Zfp13
ENSMUSG00000062075	1382.41976254391	2.19146269031021	0.0774198561911035	28.3062097777706	2.89823990266416e-176	2.34095733507883e-174	Lmnb2
ENSMUSG00000062248	305.378192834257	1.80346537040081	0.141983443268276	12.7019413594104	5.76808539787949e-37	6.71260938178226e-36	Cks2
ENSMUSG00000062300	1764.7809092753	-1.85287678384949	0.0617384483708699	-30.0117160819956	6.90199808089356e-198	6.89770870355515e-196	Nectin2
ENSMUSG00000062345	110.905555292511	-5.12706791237132	0.663551304497299	-7.72670911446033	1.10362438762001e-14	6.44579681976998e-14	Serpinb2
ENSMUSG00000062488	335.962819496076	-2.71082119925428	0.321839420241624	-8.42289983377146	3.67278462820428e-17	2.37803394173886e-16	Ifit3b
ENSMUSG00000062510	484.55521650358	2.7393072074655	0.118333676430913	23.1490078740586	1.48759012702136e-118	6.23554070068265e-117	Nsl1
ENSMUSG00000062591	41.0786574773091	-2.59634410566845	0.400665243312585	-6.48008318416297	9.16720633480485e-11	4.3743920382078e-10	Tubb4a
ENSMUSG00000062661	117.510449357205	1.02572291629579	0.222455264558551	4.61091769768306	4.00895245419379e-06	1.3755997418566e-05	Ncs1
ENSMUSG00000062939	14.2256538626246	-3.37338118456965	0.673018167797414	-5.01231816016158	5.37781877448504e-07	1.99975270762804e-06	Stat4
ENSMUSG00000062960	39.2413283363551	-1.0418959867211	0.370056139302583	-2.81550790829921	0.0048700198318293	0.0113260295563014	Kdr
ENSMUSG00000062991	828.839475310832	-6.43165683995321	0.190422642223965	-33.7756937139262	4.48672428429744e-250	6.50538244794569e-248	Nrg1
ENSMUSG00000063193	12199.4991645268	1.15879140177683	0.0404879687858943	28.6206356239967	3.72024138542619e-180	3.16381489744249e-178	Cd300lb
ENSMUSG00000063234	455.747019609033	-1.22229032617661	0.121985943540277	-10.0199276302112	1.2459414376242e-23	1.00728784689828e-22	Gpr84
ENSMUSG00000063296	116.90613323901	-1.69632519215798	0.21534581495449	-7.8772145746899	3.34759752561909e-15	1.99312193304194e-14	Tmem117
ENSMUSG00000063354	914.079178064907	-1.32214466502114	0.162164263817094	-8.15311976819005	3.5465406289248e-16	2.20508812601233e-15	Slc39a4
ENSMUSG00000063430	5.82450335569456	-4.80527804448723	1.40629959446604	-3.41696610266872	0.000633231635591313	0.00170257400850809	Wscd2
ENSMUSG00000063450	564.746798931255	2.12752478022356	0.133532874066756	15.9325918437131	3.76425285234655e-57	6.5088825713742e-56	Syne2
ENSMUSG00000063458	485.200085894987	-1.20169224501675	0.0999196040898262	-12.0265913377364	2.57577076496194e-33	2.73158327706305e-32	Lrmda
ENSMUSG00000063506	1017.14228482869	1.56515737237028	0.0881660915976565	17.752373321853	1.65221749847044e-70	3.58602151293787e-69	Arhgap22
ENSMUSG00000063522	18.8302709390529	-1.33695076949352	0.509851429843193	-2.62223599118807	0.00873549192928887	0.0192743066904317	Ly6m
ENSMUSG00000063727	20.5060593437327	2.08952244886586	0.660582787882091	3.16315000511158	0.00156071890427388	0.00395693803894234	Tnfrsf11b
ENSMUSG00000063779	102.468016019616	2.05886817415972	0.2363054075157	8.71274253012143	2.96609820738603e-18	1.98514230762208e-17	Chil4
ENSMUSG00000063810	288.764486184893	1.47871237437744	0.144889926952526	10.2057638200201	1.86845155789135e-24	1.55461145849201e-23	Alms1
ENSMUSG00000063889	573.194493578691	-1.01589796718997	0.0890500100950758	-11.4081735207591	3.80637943931067e-30	3.73025185052446e-29	Crem
ENSMUSG00000064039	17.4619359420054	2.26560394769339	0.613470458888028	3.69309379917006	0.000221542260300582	0.000632788800655094	Ccr1l1
ENSMUSG00000064043	1483.10773348053	1.06737555192988	0.0588522568485453	18.1365271118955	1.64077264862817e-73	3.71621349316052e-72	Trerf1
ENSMUSG00000064120	2481.19736452527	-1.05403475718547	0.0533082253296965	-19.7724600784694	5.14070988315213e-87	1.45030330339837e-85	Mocs1
ENSMUSG00000064125	6.47987597400801	-3.75761425491549	1.28282964079814	-2.92916076726884	0.00339878581243976	0.00813767220306537	Prr36
ENSMUSG00000064215	2044.14585073472	1.28381805868176	0.0722719720990696	17.7637059207671	1.35018200380666e-70	2.9340748728914e-69	Ifi27
ENSMUSG00000064254	1005.99059857502	-1.19380758837241	0.0761745421254652	-15.672002155341	2.35056642346193e-55	3.94489273857857e-54	Ethe1
ENSMUSG00000064288	17.4945165785514	1.45625783467529	0.544381679445628	2.67506767707223	0.00747141661320719	0.0167251187637335	H4c12
ENSMUSG00000064299	10.4213410042273	3.19352972892416	0.804549196950099	3.9693405214128	7.20718245076813e-05	0.000217601043036485	4921528I07Rik
ENSMUSG00000064373	52462.9230325154	-1.08271038965938	0.0256409795003014	-42.2257811815127	0	0	Selenop
ENSMUSG00000065422	9.19646011376812	3.44846896569413	0.93558254581405	3.68590562224909	0.000227890798641374	0.000649558546111386	Mir221
ENSMUSG00000065431	19.2081189836549	1.21807254551317	0.50254575184074	2.4238042825983	0.015358880409854	0.0321747081442335	Mir186
ENSMUSG00000065601	4.00051740027079	3.43152687339659	1.52031106123155	2.25712155946352	0.0240004800689397	0.0482217732779957	Mir146
ENSMUSG00000066026	11557.8928002184	1.36569535504811	0.0349599017345863	39.0646222468358	0	0	Dhrs3
ENSMUSG00000066057	107.221611997855	1.10675663596765	0.231855512466061	4.77347561934572	1.81073478781485e-06	6.40729899212981e-06	Gm1976
ENSMUSG00000066150	7190.55282706219	-1.40340501779687	0.048352620685349	-29.0243837439427	3.24042708258071e-185	2.90964033826244e-183	Slc31a1
ENSMUSG00000066510	16.2931638353038	3.90492398448432	0.738568441491037	5.2871525035662	1.24235062288694e-07	4.87920518833196e-07	Ankdd1a
ENSMUSG00000066554	1518.61856534395	1.77527850462656	0.0750898046845669	23.6420711451315	1.42418842455572e-123	6.31390201553035e-122	Gm10167
ENSMUSG00000066677	144.934955786694	-2.20473006711987	0.485230051402325	-4.54367997354689	5.52805647895908e-06	1.8689944773759e-05	Ifi208
ENSMUSG00000066682	552.946321904797	-3.25834651184612	0.114652247927382	-28.419386193892	1.16498525536528e-177	9.62963746829737e-176	Pilrb2
ENSMUSG00000066684	595.612021753582	-3.44646198387603	0.115683234197386	-29.7922340068352	4.92501322452767e-195	4.70911129344162e-193	Pilrb1
ENSMUSG00000066687	24.910681331731	2.37674840548558	0.521559022071791	4.55700755792587	5.18875577409029e-06	1.76067333374032e-05	Zbtb16
ENSMUSG00000066724	12.3692632093715	1.51862216290513	0.649774619046737	2.33715217306126	0.0194312729978968	0.039814640108861	Gm10175
ENSMUSG00000066861	1776.90936618538	-1.24906004994038	0.0850823619830348	-14.6805991374504	8.58287157852203e-49	1.28881507090387e-47	Oas1g
ENSMUSG00000066877	787.635312688449	1.22892157765301	0.0835368741796465	14.7111271485955	5.46888388280177e-49	8.23311378747919e-48	Nck2
ENSMUSG00000066878	558.203105313267	1.29190666118404	0.136036433546072	9.49676956024073	2.16502464708383e-21	1.63453354597806e-20	Gm10184
ENSMUSG00000066975	53.4853670203406	-1.4257220548255	0.318987539419567	-4.46952271997758	7.83943319817896e-06	2.61743551986764e-05	Cryba4
ENSMUSG00000067149	7.2176633824824	4.52418204180749	1.97994844364832	2.28499992326623	0.0223128322595101	0.0451179343665379	Jchain
ENSMUSG00000067297	17.8647471408112	-3.18645085803307	0.699499595388447	-4.55532909388399	5.23036266215904e-06	1.77309093773345e-05	Ifit1bl2
ENSMUSG00000067629	41.3394616881883	-1.3295772642047	0.347724749754065	-3.82364863342362	0.00013149126410317	0.000385665556412034	Syngap1
ENSMUSG00000067931	182.796885414088	1.04358145591187	0.159753950099095	6.53242974752448	6.47111538783998e-11	3.11561132540831e-10	Zfp948
ENSMUSG00000068101	232.187870861536	3.06115104398874	0.202565578731511	15.1119013563806	1.35182096901273e-51	2.12365551695081e-50	Cenpm
ENSMUSG00000068129	83.3656786277615	2.2496861537234	0.295176951319105	7.62148312620568	2.50777425896414e-14	1.43746010585926e-13	Cst7
ENSMUSG00000068246	13.253480230085	-2.01764425539821	0.685047722235665	-2.94526087732048	0.00322682464129713	0.00775850225362307	Apol9b
ENSMUSG00000068551	1778.32619886499	-1.18631637917921	0.058732053661055	-20.1987893361518	1.00326816028488e-90	2.98265722475283e-89	Zfp467
ENSMUSG00000068697	84.1559553136007	-2.26654834654255	0.267017940794584	-8.4883747503925	2.0954691098286e-17	1.36425296590939e-16	Myoz1
ENSMUSG00000068699	36.2382561949565	1.1268393323596	0.408709649156802	2.75706564472933	0.00583226416074247	0.0133428505870892	Flnc
ENSMUSG00000068744	496.02724192469	2.0770100756962	0.117615882993627	17.6592652525403	8.6356464594499e-70	1.83600901708184e-68	Psrc1
ENSMUSG00000068957	61.9847509326959	1.16190207896967	0.291020079702635	3.9925151561944	6.53761529801101e-05	0.00019835999486538	4930589L23Rik
ENSMUSG00000069083	17.2432735064423	2.24581020530756	0.597560997217025	3.75829449339365	0.000171075462794672	0.000494873893928855	Gm10259
ENSMUSG00000069274	3.96188096470285	4.73032919398055	1.60659485293233	2.944319898291	0.00323665263260586	0.00778107480540432	H4c6
ENSMUSG00000069300	6.66568046308854	3.63533511297058	1.16164401922191	3.12947430780522	0.00175119385856334	0.00440199917068735	H2bc11
ENSMUSG00000069301	52.1049509977394	2.5085230772819	0.331494631077255	7.5673113290854	3.81027980059613e-14	2.16999482912894e-13	H2ac11
ENSMUSG00000069310	10.4758521236172	4.80284962514121	1.24896813061838	3.84545410519264	0.000120329385974864	0.000354455704997396	H3c3
ENSMUSG00000069515	14064.9721008203	-1.49379385051429	0.0489917845218599	-30.490700942885	3.46132379468963e-204	3.58054716984005e-202	Lyz1
ENSMUSG00000069516	733125.133449295	-1.53388136727378	0.029837464612991	-51.4078990011081	0	0	Lyz2
ENSMUSG00000069607	145.336932357006	1.34745950020079	0.177234937794278	7.60267426372121	2.90072973546893e-14	1.65893980894633e-13	Cd300ld3
ENSMUSG00000069609	35.746824068509	-1.42599592927776	0.395290276186502	-3.6074652355095	0.000309202951130209	0.000865015183068522	Cd300ld4
ENSMUSG00000069792	4109.47984029761	-2.13971521099274	0.107186171198669	-19.9626051296	1.16478957306357e-88	3.37217066414427e-87	Wfdc17
ENSMUSG00000069793	1305.43229092943	1.18430616480151	0.0712328145743814	16.625851047411	4.52889764436218e-62	8.60490552428814e-61	Slfn9
ENSMUSG00000069874	2464.69057560339	-1.38802289191509	0.0672151428693703	-20.6504491794751	9.67164447592172e-95	3.02264521439186e-93	Irgm2
ENSMUSG00000069910	662.821236751603	2.29285531624337	0.103250233850025	22.2067808541124	2.95355788958298e-109	1.10924597683298e-107	Spdl1
ENSMUSG00000070034	1706.8531724251	-1.02180541317939	0.075017840428763	-13.6208321559149	3.01116958137477e-42	3.96904461437692e-41	Sp110
ENSMUSG00000070044	47.1396117810364	1.14010894276563	0.303281796686747	3.75923960890808	0.000170430555420816	0.000493169653989665	Fam149a
ENSMUSG00000070305	14.7755963220638	-1.77524379609013	0.582415676265085	-3.04807007852949	0.00230316210023606	0.00566707948130139	Mpzl3
ENSMUSG00000070327	24694.5205763396	-1.25500694238756	0.105974600633617	-11.8425258022577	2.35259386155256e-32	2.4307846271614e-31	Rnf213
ENSMUSG00000070336	12.3719084332545	1.52510847046337	0.680235591306375	2.24202980548906	0.0249594460351151	0.0499330062107161	Fbxo47
ENSMUSG00000070348	1355.67340968724	4.22263871542218	0.108940457713073	38.7609782817671	0	0	Ccnd1
ENSMUSG00000070369	97.1227926004833	4.33405675580591	0.312590204368678	13.8649794370849	1.03255688121461e-43	1.40932860121954e-42	Itgad
ENSMUSG00000070476	720.142104846831	-1.28446028605077	0.100377781404265	-12.7962609661365	1.72037137013425e-37	2.02607517751696e-36	Fam217b
ENSMUSG00000070501	62.4031405814078	-2.15917390160772	0.311378236933635	-6.93424795152885	4.08387820148804e-12	2.09999190424773e-11	Ifi214
ENSMUSG00000070524	47.3438318648937	-1.14295538868403	0.330122371333135	-3.4622173107155	0.000535744390615238	0.00145260308485483	Fcrlb
ENSMUSG00000070576	2.68641546643559	5.26876998815361	1.6320717361181	3.2282710811998	0.00124540893495551	0.0032020405015157	Mn1
ENSMUSG00000070713	1642.59803166804	1.66464233785303	0.0812849646676021	20.4790928391275	3.30760937990238e-93	1.01576913751898e-91	Hmgn2-ps
ENSMUSG00000070732	29.4613420824048	2.54654250448192	0.466016722893048	5.46448738721842	4.64246386608352e-08	1.87704099033489e-07	Rbm44
ENSMUSG00000070942	619.897875676187	2.20610487715706	0.106915157672909	20.6341638096472	1.35468117086503e-94	4.20402723358446e-93	Il1rl2
ENSMUSG00000071042	359.526729883277	3.24195853684834	0.369965830254	8.7628593554777	1.90359103534151e-18	1.28521457344106e-17	Rasgrp3
ENSMUSG00000071068	203.4273350295	-2.18381827346518	0.172365266091903	-12.669711960998	8.70333874717875e-37	1.00820798362046e-35	Treml2
ENSMUSG00000071073	18.6478055185246	-1.1603151545141	0.494973733727342	-2.34419540967656	0.0190681781475203	0.0391386636402282	Lrrc73
ENSMUSG00000071311	40.3364692956867	-2.42710999210505	0.409420547545495	-5.92815872739106	3.06350304158048e-09	1.33407940183449e-08	Gpr31b
ENSMUSG00000071324	56.9627366536018	1.6597610999237	0.293249290060583	5.65989810096661	1.51462901980282e-08	6.35339642667586e-08	Armc2
ENSMUSG00000071497	409.204530519753	1.03855841072526	0.118263976862887	8.78169699915758	1.61026402980331e-18	1.09008650681939e-17	Nutf2-ps1
ENSMUSG00000071537	15.1553202877158	-1.88485549825958	0.557248998900469	-3.38242958171062	0.000718476953205722	0.00191807105723755	Klrg2
ENSMUSG00000071637	2280.58372063659	-2.54667805912513	0.0554088270887458	-45.9615948023268	0	0	Cebpd
ENSMUSG00000071708	496.843885882244	1.64137995404674	0.103245087948813	15.8978987442047	6.55259771961255e-57	1.12314826610684e-55	Sms
ENSMUSG00000071713	26293.87111458	-1.07487317352128	0.0409263053404883	-26.2636259144046	4.99526385845507e-152	2.99529567431226e-150	Csf2rb
ENSMUSG00000071714	18402.7204091229	-1.00051612551474	0.0451693292791865	-22.150342754276	1.03528398697929e-108	3.85539756751088e-107	Csf2rb2
ENSMUSG00000071724	65.8072837890579	-1.17805846687288	0.301949950605761	-3.90150243280221	9.55975007157027e-05	0.000284546668785463	Smpd5
ENSMUSG00000071847	16.400873148512	-2.58073911473113	0.580581326145002	-4.44509493935495	8.78530617767544e-06	2.92056532563241e-05	Apcdd1
ENSMUSG00000072066	76.7318263433199	1.07202418591851	0.243901121895755	4.39532289800905	1.10608212132899e-05	3.64280146047076e-05	6720489N17Rik
ENSMUSG00000072082	1430.00361165763	2.6041463399321	0.0942655788639847	27.6256335697	5.47744670646991e-168	4.00374193350191e-166	Ccnf
ENSMUSG00000072437	530.404224890649	4.64227544383878	0.176061166618459	26.3674013582963	3.24215753440033e-153	1.98444721889299e-151	Nanos1
ENSMUSG00000072596	393.527448799521	5.40728238542805	0.20951890279304	25.8080884986749	7.19450551106916e-147	4.14539439691539e-145	Ear2
ENSMUSG00000072618	9.58046172302306	-1.90707902028072	0.782012440296007	-2.43868117949486	0.0147409671632221	0.0310161732068794	Gm10384
ENSMUSG00000072653	17.3757956316424	2.80485414065624	0.71748016900703	3.90931242676445	9.255919283452e-05	0.000276054554383717	Zfp783
ENSMUSG00000072662	4.46371690242192	-3.34601522310019	1.41440232066448	-2.36567430229345	0.0179972693297295	0.0371734816877143	Mansc4
ENSMUSG00000072875	13.0573303821801	-2.04637239452614	0.678068265987784	-3.01794450083144	0.00254495507838412	0.00621190980840855	Gpr27
ENSMUSG00000072915	101.237486028352	1.11927730014663	0.261224085595654	4.28474004452695	1.82952980248592e-05	5.90557530587107e-05	Gm12258
ENSMUSG00000072964	28.2647378252986	1.95991852066118	0.455412453307801	4.30361204755314	1.68035803515887e-05	5.44552159842848e-05	Bhlhb9
ENSMUSG00000072980	173.626091944329	2.73179422167509	0.216480415470705	12.6191286899335	1.65643825032364e-36	1.8964877805809e-35	Oip5
ENSMUSG00000073010	21.7561149315834	-1.42151548691113	0.474772697797605	-2.99409695103639	0.00275258463508324	0.00668733273039245	Gm5127
ENSMUSG00000073242	62.950552367154	6.68173613630591	0.68836982475215	9.7066081284311	2.82584477014222e-22	2.20107301360836e-21	Dnmt3aos
ENSMUSG00000073418	59.1199554716129	-2.91412011687748	0.401487994867577	-7.2582995111439	3.91986840802743e-13	2.12629721771227e-12	C4b
ENSMUSG00000073434	656.56041439011	1.14755546431395	0.109163313688269	10.5122813291556	7.58364897988618e-26	6.61149171045868e-25	Wdr90
ENSMUSG00000073491	943.837762602359	-2.65452495208817	0.403981537376909	-6.5709066046044	5.00098217684189e-11	2.41832623636294e-10	Ifi213
ENSMUSG00000073529	40.6279470825751	-2.21855938993015	0.350923077441489	-6.32206752005376	2.58086554659071e-10	1.20488072456171e-09	F830208F22Rik
ENSMUSG00000073557	2583.13936225505	-1.21341543210385	0.0611641590559198	-19.8386677889984	1.38069097344128e-87	3.92023156166979e-86	Ppp1r12b
ENSMUSG00000073705	128.775767484879	2.13157960720238	0.191740197928834	11.1170199583998	1.03677373488101e-28	9.77584786583695e-28	Cenps
ENSMUSG00000073758	47.4376506941666	-2.28954682622168	0.376251894157788	-6.08514365448355	1.16386908261178e-09	5.19366301773959e-09	Sh3d21
ENSMUSG00000073795	20.593442620413	1.67327174758788	0.555277122512233	3.01339939959622	0.00258338676298394	0.00630050026891257	Spef1l
ENSMUSG00000073802	58.4283440227048	1.93896908751565	0.303866053480676	6.38099934265594	1.75936063269128e-10	8.2923874851255e-10	Cdkn2b
ENSMUSG00000073876	24.5268224055183	1.82306626834746	0.413771794725653	4.40597037204101	1.05311358172112e-05	3.4767685978098e-05	Gm13305
ENSMUSG00000073889	1349.47051702937	1.79038442455478	0.0625607834392831	28.6183184757012	3.97563663381179e-180	3.36483427825343e-178	Il11ra1
ENSMUSG00000073980	28.1643947855255	-1.20802337138747	0.381683275690024	-3.16498900614274	0.00155088810948508	0.00393361081222694	Gm9574
ENSMUSG00000074115	103.866703519361	-6.58276849230861	0.575103099527743	-11.4462406787829	2.45565875099221e-30	2.41189048563583e-29	Saa1
ENSMUSG00000074151	2644.37455880058	-1.6224879538199	0.127484043014973	-12.7269885347874	4.18678211640095e-37	4.88522353938103e-36	Nlrc5
ENSMUSG00000074170	432.788640221928	2.49480511310915	0.127990920302196	19.4920476172742	1.282453239028e-84	3.45286382727037e-83	Plekhf1
ENSMUSG00000074207	4.94186419039187	-4.85253536820619	1.70097456973307	-2.85279712851185	0.00433362778020346	0.0101694802074846	Adh1
ENSMUSG00000074220	198.150491556294	1.0902084010059	0.154248871971176	7.06785331441269	1.57348740321296e-12	8.28868930179692e-12	Zfp382
ENSMUSG00000074269	38.1774752216712	1.35571616766704	0.362682890606253	3.73802074148259	0.00018547464856745	0.000534429232531294	Rec114
ENSMUSG00000074342	422.241625843749	-2.42084109466522	0.116620197073613	-20.7583347945907	1.03076943796594e-95	3.26761300863433e-94	I830077J02Rik
ENSMUSG00000074345	17.2377680097246	2.61096023630772	0.571457544933573	4.5689487512344	4.90176611357376e-06	1.66616719413924e-05	Tnfaip8l3
ENSMUSG00000074364	33.7886118167645	1.07303177349364	0.420355373684677	2.55267766434825	0.0106898374963115	0.0231645884444756	Ehd2
ENSMUSG00000074388	3.77981128393779	-5.70431076023253	1.52777870413417	-3.73372841550721	0.000188665932144468	0.000542652304667236	Gm5544
ENSMUSG00000074417	224.001509498007	-1.37224137722185	0.157826168091958	-8.69463786526396	3.47937699934334e-18	2.3242711382698e-17	Pira11
ENSMUSG00000074419	177.032512920022	-2.04123910205493	0.17916344571597	-11.3931672495902	4.52246299729551e-30	4.42465973225444e-29	Pira6
ENSMUSG00000074420	8.30992171888926	-2.633913228088	0.851453989073856	-3.09342989977998	0.00197857290336613	0.0049204240246933	Gm10693
ENSMUSG00000074476	414.27648946568	2.98503746483655	0.159931266995807	18.6645020758499	9.62682378953593e-78	2.32635090181832e-76	Spc24
ENSMUSG00000074505	194.024372404588	2.31120958175677	0.201691981602732	11.4591049351139	2.11691151126919e-30	2.08613079235881e-29	Fat3
ENSMUSG00000074607	4.16471305500986	5.14346587418665	1.55015037870499	3.31804316848508	0.000906504732749987	0.00238228527969314	Tox2
ENSMUSG00000074646	26.4563932580093	1.04982401946723	0.406729379822725	2.58113643013643	0.00984756562668742	0.0215080365934651	6430550D23Rik
ENSMUSG00000074677	3348.83940323788	-2.3901145648812	0.0736114801807175	-32.4693180875242	2.89161368024746e-231	3.7065039412969e-229	Sirpb1c
ENSMUSG00000074738	85.7798427010267	1.13932690271771	0.307244986556172	3.70820339654074	0.0002087349671223	0.000597848580541835	Fndc10
ENSMUSG00000074796	14.3572558638803	-1.83996355193993	0.550074642230544	-3.34493432469257	0.000823020564476991	0.00217614510688094	Slc4a11
ENSMUSG00000074805	6.22324283655575	-4.85820303573003	1.35665048531422	-3.58102775056673	0.000342245297113744	0.000950986029004872	Il1bos
ENSMUSG00000074813	154.471364118083	-1.50236360302331	0.18071629442735	-8.31338207649714	9.30124436453501e-17	5.93113596122061e-16	Morrbid
ENSMUSG00000074867	34.5065298870704	1.3019393844387	0.374442900164099	3.47700379381777	0.000507050642924496	0.00138009214074341	Zfp808
ENSMUSG00000074874	178.931779834135	-1.10913473222282	0.173433149274255	-6.39517149324731	1.60367265659852e-10	7.57270838829983e-10	Ctla2b
ENSMUSG00000074892	17.1431589807775	-2.97694005807021	0.684460636182614	-4.34932251863782	1.36558751821053e-05	4.45516001653007e-05	B3galt5
ENSMUSG00000074896	1771.10005473069	-2.62831349062095	0.31540329655437	-8.33318332222274	7.86971618790443e-17	5.03280584410128e-16	Ifit3
ENSMUSG00000074918	386.298457392848	-1.28786703101997	0.118118161401345	-10.9032092587695	1.11262382928419e-27	1.01449499568083e-26	Inafm2
ENSMUSG00000075010	549.67217931429	-2.08817742877944	0.20447665350639	-10.2123024461283	1.746699937851e-24	1.45536388133049e-23	AW112010
ENSMUSG00000075033	19.4372316103717	1.42331351276831	0.557846774724876	2.55144168122201	0.0107278276380283	0.0232412177696366	Nxpe3
ENSMUSG00000075254	64.9615483926546	2.29907686824099	0.311548166331503	7.37952302949731	1.5885760259767e-13	8.79234083964388e-13	Heg1
ENSMUSG00000075266	161.028988549489	1.97870571317057	0.197360401607301	10.0258496489469	1.17345929889517e-23	9.50862186814319e-23	Cenpw
ENSMUSG00000075502	31.5991267478509	1.50530821126597	0.443960202337319	3.39063772685248	0.000697302081338833	0.00186463741750607	Kbtbd6
ENSMUSG00000075590	52.6595212676051	-1.77419604527852	0.347607148536933	-5.10402634913021	3.32501947005346e-07	1.26079891545071e-06	Nrbp2
ENSMUSG00000075602	467.873709523805	-2.05328080732822	0.662612429997143	-3.0987659065452	0.00194328498759969	0.00483674801542858	Ly6a
ENSMUSG00000076824	10.0986057099709	2.57605204915846	0.804130176542267	3.20352615074764	0.00135755710383187	0.00347221336172382	Trav14n-3
ENSMUSG00000077167	13.2610443943219	-1.45494737569988	0.611592716813846	-2.37894817204426	0.01736211689774	0.0359695004752745	Gm24119
ENSMUSG00000077714	16.5113943171577	1.87413679291098	0.574106602738313	3.26444040875322	0.0010968053238141	0.00284519568455016	Snord17
ENSMUSG00000078144	30.8711861945066	-1.55885783414609	0.431557881163173	-3.61216398121273	0.00030365244098394	0.000851237405477798	Capns2
ENSMUSG00000078521	100.287888873797	2.74666429433131	0.254652855054962	10.7859159628841	4.01226096242795e-27	3.62291394407289e-26	Aunip
ENSMUSG00000078532	49.5165927634251	2.13457371975224	0.319139726678109	6.68852399533831	2.25432687539448e-11	1.1139942826255e-10	Nkain1
ENSMUSG00000078566	858.649337484264	-1.57336530757841	0.0799827849306633	-19.6712993795147	3.79919254857365e-86	1.05335293090469e-84	Bnip3
ENSMUSG00000078616	428.662180998166	-2.98194917242945	0.136825804246714	-21.7937631636546	2.6587835960023e-105	9.40624460593693e-104	Trim30c
ENSMUSG00000078627	3.33741708225635	4.1463630118542	1.57428080867742	2.63381411308546	0.00844316980675961	0.0186946089262449	Marchf10
ENSMUSG00000078653	20.7719203358748	2.1962264796556	0.503632347811923	4.36077326882855	1.29603609129897e-05	4.23684761023608e-05	Cntd1
ENSMUSG00000078735	23.5744992620977	1.75268153441537	0.414200554992462	4.23148041037092	2.32158216925336e-05	7.40870773803404e-05	Il11ra2
ENSMUSG00000078762	93.733351981168	1.30394595007817	0.21979222989838	5.93262987814011	2.98120391731747e-09	1.2988797067347e-08	Haus5
ENSMUSG00000078763	445.37413608841	-4.0055546331648	0.42306919127323	-9.46784761402752	2.85669199155602e-21	2.14573353030295e-20	Slfn1
ENSMUSG00000078773	166.12935769827	3.47022411159069	0.208500769379377	16.6436993106556	3.36191713539371e-62	6.41520520042927e-61	Rad54b
ENSMUSG00000078780	1424.05727499499	-2.69950639092413	0.0906822442860532	-29.7688529014418	9.88889428297475e-195	9.40455112750217e-193	Gm5150
ENSMUSG00000078783	82.6562023099763	-3.45204942503709	0.300146670274689	-11.5012084654407	1.30081268581985e-30	1.29270087637457e-29	Gm9733
ENSMUSG00000078787	8.74112508867763	-2.40849514609782	0.846860276236998	-2.84402895457549	0.00445469995493993	0.0104355962790269	Cyp2t4
ENSMUSG00000078851	181.819276163696	-1.57501229383097	0.170514835934439	-9.2368050275493	2.53967268751522e-20	1.8472150563099e-19	H2aw
[truncated: 244 more rows]
