# Supplementary material for: Thrombocyte-derived Dickkopf1 promotes macrophage polarization in the Bleomycin-induced lung injury model
Source: Front Immunol. 2023 Dec 15;14:1247330. doi: 10.3389/fimmu.2023.1247330 (PMC10757334; doi:10.3389/fimmu.2023.1247330)
Supplement: Supplementary file 2 [file DataSheet_2.csv]

	baseMean	log2FoldChange	lfcSE	stat	pvalue	padj	gene_symbols
ENSMUSG00000000028	423.197538557443	1.16879198265138	0.124832028590918	9.36291748074995	7.75647501066556e-21	1.47057113037152e-19	Cdc45
ENSMUSG00000000037	15.8774862870145	1.74266321420619	0.619088329295798	2.81488623148241	0.00487945045198199	0.0161755245586787	Scml2
ENSMUSG00000000303	154.349804952496	4.88766198131722	0.286996999026804	17.0303591950128	4.89031292564352e-65	4.41350741539327e-63	Cdh1
ENSMUSG00000000562	49.3304546604235	-1.46450530910175	0.31936691935462	-4.58565123795927	4.5257352963135e-06	2.59163909538652e-05	Adora3
ENSMUSG00000000730	47.9825752442942	-1.27524357071712	0.323223062340266	-3.94539783604498	7.96675946156106e-05	0.000382114989467336	Dnmt3l
ENSMUSG00000001131	645.236485524583	2.34984350571546	0.194716954019069	12.0679964287308	1.55883452220153e-33	5.23230054330604e-32	Timp1
ENSMUSG00000001228	1562.90688690985	2.14134774116139	0.0892919039864178	23.9814321966649	4.3447107142893e-127	1.3973379604557e-124	Uhrf1
ENSMUSG00000001247	109.573231970041	-2.25040699972171	0.255864112112016	-8.79532100514545	1.42639604895862e-18	2.37584931356205e-17	Lsr
ENSMUSG00000001542	4985.24010195713	1.17898777213927	0.0542653620134316	21.7263412312157	1.15658752147912e-104	2.40692666675813e-102	Ell2
ENSMUSG00000001670	19.0892769155435	-4.790760912449	1.83719341707624	-2.60765190421439	0.00911656103518719	0.0279533451467198	Tat
ENSMUSG00000002055	1084.16017878518	1.05965024463495	0.11668537205614	9.08126036676756	1.07324748771781e-19	1.90609184841771e-18	Spag5
ENSMUSG00000002068	345.556538043327	1.37759404588359	0.126593465916121	10.882031200539	1.40399025919122e-27	3.61501946067445e-26	Ccne1
ENSMUSG00000002289	122.148979338334	-1.04850246519416	0.250669074387477	-4.18281540216411	2.87921169535248e-05	0.000148139545314398	Angptl4
ENSMUSG00000002733	1600.60698557768	1.08333707882838	0.0700075091434453	15.4745839708227	5.15051603332613e-54	3.50413377359638e-52	Plekha3
ENSMUSG00000002769	20.8762431152927	-2.23090746555917	0.681485936298071	-3.27359281642374	0.00106189509394332	0.00413832613279653	Gnmt
ENSMUSG00000002835	941.401132134642	1.00648218463835	0.086427100287703	11.6454466398608	2.4205022108234e-31	7.48536077049915e-30	Chaf1a
ENSMUSG00000002870	1238.42427040022	1.70436763830939	0.086179005489491	19.7770632026756	4.69235173769556e-87	6.74821218602413e-85	Mcm2
ENSMUSG00000002885	1352.22867586585	-1.6905231941211	0.0745797320382746	-22.6673272740309	9.41387759900622e-114	2.34538142040593e-111	Adgre5
ENSMUSG00000002944	52613.0563856554	1.44759625646398	0.0461771896389808	31.3487301367075	1.0124511827612e-215	1.05348523363899e-212	Cd36
ENSMUSG00000003032	782.640280224485	1.73748089678316	0.0924601463879053	18.7916736524921	8.83486401026889e-79	1.04186606318431e-76	Klf4
ENSMUSG00000003228	765.553772336593	-1.40028669355405	0.0831574503066146	-16.8389806131738	1.26395141109518e-63	1.10683349063676e-61	Grk5
ENSMUSG00000003352	102.706876627016	-1.09228302978047	0.251787788487012	-4.33810962931909	1.43713469142599e-05	7.70347744140434e-05	Cacnb3
ENSMUSG00000004105	1728.32421216719	1.12720288378741	0.0867563880473201	12.9927364331096	1.34529483232106e-38	5.56002810488954e-37	Angptl2
ENSMUSG00000004151	453.685186111178	1.10592928580287	0.123872570309932	8.92795945894891	4.33938605773176e-19	7.45961127067222e-18	Etv1
ENSMUSG00000004187	223.347092668856	-1.04893803593724	0.143595894971339	-7.30479124174542	2.77697548204363e-13	3.28135733479424e-12	Kifc2
ENSMUSG00000004317	4001.59466189084	1.27616154235756	0.0610550383467161	20.901821977583	5.15398072289744e-97	8.85133640847892e-95	Clcn5
ENSMUSG00000004359	459.587349469656	-1.08414540166169	0.122757927667073	-8.83157138821995	1.0321528844801e-18	1.73387961762285e-17	Spic
ENSMUSG00000004558	29.706103826131	-1.70077280339414	0.507284710765382	-3.35269872578663	0.000800277668108248	0.00319190793036455	Ndrg2
ENSMUSG00000004631	20.1627828950565	1.91164419412573	0.513284863116395	3.72433385726444	0.000195831629526432	0.000880321650493788	Sgce
ENSMUSG00000004698	415.388007101254	1.18612171504268	0.130320501494009	9.10157420701154	8.90318646492041e-20	1.58439099977844e-18	Hdac9
ENSMUSG00000004814	111.238587755677	1.13932591880355	0.26121503978227	4.36163981887569	1.29091259025313e-05	6.94282542079284e-05	Ccl24
ENSMUSG00000005089	5.61334641790724	2.62950762848204	1.04834399596651	2.50824885590898	0.0121331183618994	0.0360165683342236	Slc1a2
ENSMUSG00000005220	4.47822420263412	-4.41958844495367	1.50476091786639	-2.93707019665306	0.00331329095987521	0.0114649459681597	Corin
ENSMUSG00000005233	571.366497677944	1.3287104933615	0.212236566899465	6.26051633218749	3.83704882902823e-10	3.45588374423016e-09	Spc25
ENSMUSG00000005410	2491.81653506564	1.92686472599505	0.0693331686831557	27.7913841613181	5.51317696107541e-170	3.14588991175687e-167	Mcm5
ENSMUSG00000005470	1133.79870113441	1.1012357600359	0.0974843293369042	11.2965413777434	1.36488178273146e-29	3.89409578302208e-28	Asf1b
ENSMUSG00000005547	6.51966868263043	-3.72833169824137	1.3164639219916	-2.83208042086031	0.00462462157200772	0.0154290703484052	Cyp2a5
ENSMUSG00000005800	1455.00005296029	-1.08922689857462	0.14634246976558	-7.44299929008583	9.84246165341023e-14	1.20237088527054e-12	Mmp8
ENSMUSG00000005802	871.877673868668	1.71349786493967	0.0934721046419862	18.3316495493779	4.62658973338836e-75	5.17973074644979e-73	Slc30a4
ENSMUSG00000005824	635.118508284977	-2.06457899857577	0.102468711696977	-20.1483844617975	2.78040436722446e-90	4.20363870528491e-88	Tnfsf14
ENSMUSG00000006445	29.2970308910825	1.81034684624978	0.473678552372495	3.82188899451403	0.000132433305182376	0.000613088912685434	Epha2
ENSMUSG00000006678	836.954415873571	1.4243027494729	0.104548266110236	13.6233990525593	2.90715676847654e-42	1.38611040640381e-40	Pola1
ENSMUSG00000006732	177.241398832351	1.42019120824849	0.180730784635683	7.85804815218009	3.90165326017629e-15	5.31712977806305e-14	Mettl1
ENSMUSG00000006818	7029.3441181502	-1.04393693598211	0.0470389984765096	-22.1930094133154	4.01225286506187e-109	8.98389125697208e-107	Sod2
ENSMUSG00000007080	771.747515660571	1.4989783093618	0.119415764511002	12.5525998640129	3.84669261766911e-36	1.42054583953964e-34	Pole
ENSMUSG00000007646	62.9013560871438	1.63644932572227	0.339814884893951	4.81570819428046	1.46678741427238e-06	8.92228424039344e-06	Rad51c
ENSMUSG00000007655	2829.5776404327	-1.43035939868983	0.0606808034129714	-23.5718599332862	7.49352549072402e-123	2.07114019383464e-120	Cav1
ENSMUSG00000008318	553.735224732337	-1.3616972339941	0.102211949384839	-13.3222900276284	1.71757071248897e-40	7.61456349203444e-39	Relt
ENSMUSG00000009185	441.87128713637	4.97874969943976	0.443264536254725	11.2320054780531	2.83959139536038e-29	7.98561720072016e-28	Ccl8
ENSMUSG00000009569	2544.99245430326	1.11116634551455	0.0522482893207892	21.2670378295509	2.29311619083423e-100	4.31520556379433e-98	Mrtfb
ENSMUSG00000009628	21.6431884427454	-1.25960563509446	0.495500769152535	-2.54208613489902	0.0110193014283409	0.0330990699551573	Tex15
ENSMUSG00000009654	255.768970604367	1.54760417099551	0.215841465305498	7.17009666703782	7.49448286659261e-13	8.4926269972554e-12	Oit3
ENSMUSG00000009731	27.7026755763248	-1.30212642837509	0.485747816861011	-2.68066347017195	0.00734763670612638	0.0231473456268334	Kcnd1
ENSMUSG00000011154	3.86624035977999	-4.09736300037574	1.62510910745221	-2.52128486732774	0.0116927149832185	0.0348554828679056	Cfap161
ENSMUSG00000011179	1192.03343309211	1.22282536097544	0.08534990192908	14.3272028829222	1.4796091472431e-46	8.00391627082056e-45	Odc1
ENSMUSG00000012428	10.3020623085357	-2.19629663281729	0.696896793085861	-3.15153786702343	0.00162413101655112	0.00604953749247689	Steap4
ENSMUSG00000013089	2427.18580701311	2.10644890747445	0.120290043954216	17.5114152279817	1.17242643605068e-68	1.18508864156003e-66	Etv5
ENSMUSG00000013367	9.00207469779335	-2.37734498789811	0.940038626644289	-2.52898649110266	0.0114392429990425	0.0341978653726656	Iglon5
ENSMUSG00000013523	18.333892136272	-1.52629278466676	0.497605171591007	-3.06727677243928	0.0021601873951364	0.0078391648329043	Bcas1
ENSMUSG00000013974	367.636989163501	-1.85905582038498	0.140642322436941	-13.2183242438883	6.87792323508518e-40	2.98195059081916e-38	Mcemp1
ENSMUSG00000014599	299.085825388888	1.14531998445745	0.362316330690621	3.16110505500628	0.00157171800620659	0.00587658419188086	Csf1
ENSMUSG00000014852	5.44445992074441	4.45357915356695	1.48588593158467	2.99725507786272	0.00272422664227424	0.00962737617219129	Adamts13
ENSMUSG00000015053	29.6832543695473	1.44862706824223	0.523499327831364	2.76719948093014	0.00565401469019401	0.0183882820104508	Gata2
ENSMUSG00000015217	160.397449787121	1.43132230429232	0.204412756494229	7.00211830631385	2.52121035821286e-12	2.74278536447892e-11	Hmgb3
ENSMUSG00000015396	378.514078102553	1.0350076233351	0.177989684917222	5.8149865472061	6.0638762529939e-09	4.88451307100223e-08	Cd83
ENSMUSG00000015452	83.3806059786698	-1.13747445012779	0.221599796565922	-5.13301215865244	2.85141478710005e-07	1.89405468152508e-06	Ager
ENSMUSG00000015467	67.7146519356891	-1.12588504871081	0.284028690850724	-3.96398351637841	7.370934436525e-05	0.000355271006124498	Egfl8
ENSMUSG00000015850	276.106673277027	-1.10487368580392	0.133231336927024	-8.29289648582529	1.10523518713132e-16	1.65963541809557e-15	Adamtsl4
ENSMUSG00000015854	641.929463130996	-1.34879064922699	0.207623523684235	-6.49632866879913	8.23037480038124e-11	7.86107450561251e-10	Cd5l
ENSMUSG00000015880	798.740049492718	1.45470583759493	0.126938908670513	11.4598892713882	2.09782827211455e-30	6.17445662320038e-29	Ncapg
ENSMUSG00000016028	6.32300211420695	2.8958468038634	1.13031106060112	2.56199103486019	0.0104074004961233	0.0314856349197751	Celsr1
ENSMUSG00000016283	83.5997531962418	2.04887868699644	0.304729324352221	6.72360197480781	1.77286305828242e-11	1.78487049732258e-10	H2-M2
ENSMUSG00000016498	161.398871720529	3.65024018643161	0.272889757231849	13.3762447644026	8.32482620352494e-41	3.74701910214129e-39	Pdcd1lg2
ENSMUSG00000017009	6452.24827688225	1.20526946755535	0.0569427542759401	21.1663359611078	1.95152691104173e-99	3.55882057004301e-97	Sdc4
ENSMUSG00000017057	1046.69112884554	-1.43300387677406	0.0801114089287828	-17.8876379274264	1.47217929574885e-71	1.56875780496997e-69	Il13ra1
ENSMUSG00000017144	925.076856690855	-1.15406831880919	0.075851163952229	-15.2149058587423	2.81624278314731e-52	1.83148965408429e-50	Rnd3
ENSMUSG00000017146	763.533612466861	1.55388552172971	0.185221237318951	8.38934856619018	4.88843313992999e-17	7.53236008817261e-16	Brca1
ENSMUSG00000017390	1642.58441863893	-1.10386220979171	0.0638635711257096	-17.2846928277602	6.13472894979988e-67	5.86579569691947e-65	Aldoc
ENSMUSG00000017412	23.8225878732336	-1.77962321852469	0.453849055194744	-3.92117863451554	8.81169078245883e-05	0.000420588230574512	Cacnb4
ENSMUSG00000017446	5.50176518937448	-5.08451970434512	1.48261433232925	-3.42942840459199	0.000604853987174321	0.00247153203491027	C1qtnf1
ENSMUSG00000017499	301.365432443435	1.4847739249135	0.144777093952404	10.2555859105835	1.11696529562872e-24	2.52983343333885e-23	Cdc6
ENSMUSG00000017667	34.0907998523561	1.47126045732578	0.444335688418906	3.31114626997669	0.000929146277043143	0.00366458606345957	Zfp334
ENSMUSG00000017861	292.565103278897	1.82331433903545	0.156026045418922	11.6859613671548	1.5036846160242e-31	4.70773047307117e-30	Mybl2
ENSMUSG00000018334	424.945228393122	-1.16439924016404	0.117684642820704	-9.89423269047972	4.40979033823238e-23	9.25520455078804e-22	Ksr1
ENSMUSG00000018417	184.643427270551	-1.31023610894388	0.181547487920937	-7.21704345209383	5.31300043675822e-13	6.12258402122581e-12	Myo1b
ENSMUSG00000018459	1520.0054300619	2.24283599133399	0.0929899029120801	24.1191346705088	1.57468421092469e-128	5.35665173212438e-126	Slc13a3
ENSMUSG00000018500	629.905778289766	1.42640345172357	0.0952715061886723	14.9719838468678	1.11931851259631e-50	6.89882410080703e-49	Adora2b
ENSMUSG00000018800	75.6979013705446	-1.13262994383738	0.298096532167316	-3.79954082525744	0.000144964431193038	0.000665872714456934	Abca5
ENSMUSG00000018849	13.289726027603	2.04855900158891	0.720725502429427	2.84235675674526	0.00447813495822628	0.0149827367649073	Wwc1
ENSMUSG00000019214	488.837433516478	1.43009203927724	0.140365474801935	10.1883461107169	2.23534620417168e-24	4.98625964761574e-23	Chtf18
ENSMUSG00000019302	14619.6256619889	1.04348309145147	0.0332650360668685	31.3687647701295	5.39817425389106e-216	5.96801902356744e-213	Atp6v0a1
ENSMUSG00000019303	91.4017269728597	1.00917587160523	0.276526926690462	3.64946692057543	0.000262785075379875	0.00115689527087969	Psmc3ip
ENSMUSG00000019577	8.23503405503118	-2.90229985046869	1.03822835286163	-2.79543497581163	0.00518299270764707	0.0170351250082892	Pdk4
ENSMUSG00000019734	61.5661779226611	-1.09259755421688	0.279954418427505	-3.90276945923542	9.50982739412751e-05	0.000452445768624856	Tmc4
ENSMUSG00000019773	637.045426919349	1.00501444967257	0.113230679512949	8.87581399312934	6.94237841420483e-19	1.18308026752283e-17	Fbxo5
ENSMUSG00000019806	218.304072631272	-1.17791358487942	0.168957633532502	-6.97165058631592	3.13243777301029e-12	3.38483150682829e-11	Aig1
ENSMUSG00000019843	4142.0912568557	1.80318619382791	0.0455939766579098	39.5487809136974	0	0	Fyn
ENSMUSG00000019935	11.8676949959945	-1.67538361856896	0.688571821338795	-2.43312834863254	0.0149689937242708	0.0431388937746214	Slc17a8
ENSMUSG00000019942	1964.80016123794	1.03481591314979	0.0876602630418725	11.8048460869378	3.68464568854505e-32	1.17649273618544e-30	Cdk1
ENSMUSG00000019987	33931.8840009673	3.07839241790109	0.289915014556298	10.6182579836799	2.45092124356906e-26	5.96345885522601e-25	Arg1
ENSMUSG00000020010	157.839758373261	-1.85701404554002	0.169398752554388	-10.9623832379982	5.79527849910009e-28	1.53462097860152e-26	Vnn3
ENSMUSG00000020017	81.1149119736141	-2.93494864124697	0.269838578371626	-10.8766828633559	1.48882685660836e-27	3.81126747706879e-26	Hal
ENSMUSG00000020027	306.707409959255	1.23403431702287	0.148026738253109	8.33656359375303	7.64806917454603e-17	1.16727088549219e-15	Socs2
ENSMUSG00000020053	30038.5294187274	1.0963075225207	0.0419152150499233	26.1553596042616	8.56452853647812e-151	3.98678803373056e-148	Igf1
ENSMUSG00000020092	5468.41058189871	1.47893788020586	0.0921041192426102	16.0572392675533	5.08693890614618e-58	3.89536200479739e-56	Pald1
ENSMUSG00000020108	289.521653151609	-1.09021934587975	0.136621678299839	-7.97984155550395	1.46521252101707e-15	2.05536433657978e-14	Ddit4
ENSMUSG00000020142	31.2435592021153	1.44574393694831	0.384962982309038	3.75554015161829	0.000172968027094294	0.000783516371644292	Slc1a4
ENSMUSG00000020178	42.5778850143509	-1.07903124669853	0.329204360023608	-3.27769427665282	0.00104658681961687	0.00408677135810215	Adora2a
ENSMUSG00000020185	319.515774684766	1.75921743118687	0.156386089696934	11.2491938035929	2.33718508647183e-29	6.59369489547051e-28	E2f7
ENSMUSG00000020227	2640.28452690894	-1.34710635576133	0.0606435369984607	-22.2135189079675	2.54226435531608e-109	5.91712028699817e-107	Irak3
ENSMUSG00000020256	24.9256071939219	1.25790257541339	0.507424544088971	2.47899434520226	0.0131753394927639	0.0386690858283559	Aldh1l2
ENSMUSG00000020264	136.034640502926	-1.35101680996098	0.300816161791076	-4.49117095942237	7.08326650474945e-06	3.94136210136877e-05	Slc36a2
ENSMUSG00000020325	15.8792431210623	-1.76408038723334	0.629398257051085	-2.80280469078286	0.00506603381772138	0.0166970509039824	Fstl3
ENSMUSG00000020334	526.862271575099	-1.01197373556776	0.109543997957182	-9.238057350831	2.51012962391503e-20	4.62036242637179e-19	Slc22a4
ENSMUSG00000020407	76.556376220384	2.05868238524078	0.25959515185159	7.9303575993504	2.18515743847532e-15	3.02451094907589e-14	Upp1
ENSMUSG00000020571	9038.31370741859	1.05681752919455	0.0425333836039855	24.8467777460227	2.80178790732843e-136	1.12638241574392e-133	Pdia6
ENSMUSG00000020577	178.200416485818	-1.97491329913063	0.206293125636837	-9.57333548092779	1.03511169181902e-21	2.03445452406519e-20	Tspan13
ENSMUSG00000020589	1803.25981001266	-1.42823614928408	0.0772769457531335	-18.482047075808	2.88042377964795e-76	3.33018406785572e-74	Cyria
ENSMUSG00000020592	2230.05041885833	-2.44633150757811	0.0718761665263379	-34.0353642355382	6.68289606517351e-254	8.44383917834672e-251	Sdc1
ENSMUSG00000020620	70.0051027376476	-1.22976074674744	0.299427464480472	-4.10704057786135	4.00760845629742e-05	0.000201909957229977	Abca8b
ENSMUSG00000020644	3898.25513307035	1.1150057607803	0.144628093573533	7.70946870162124	1.26342601296205e-14	1.66657291150527e-13	Id2
ENSMUSG00000020649	1529.68509856914	1.80780627141192	0.0760328978533374	23.7766325163492	5.82846669194551e-125	1.6901597920299e-122	Rrm2
ENSMUSG00000020689	446.034496116376	3.4543635762201	0.17264344817059	20.0086572228726	4.6295169102062e-89	6.82429371871979e-87	Itgb3
ENSMUSG00000020834	54.0091081314618	1.01070008645455	0.31008856464124	3.25939167612934	0.00111651408519497	0.00433019461806925	Dhrs13
ENSMUSG00000020877	57.3221841144781	1.21040799420714	0.286287419063061	4.22794685902885	2.35833471866188e-05	0.000122768048376722	Scrn2
ENSMUSG00000020882	230.140305120012	-1.08413109343454	0.169496197530288	-6.39619713734764	1.59294319689344e-10	1.48537544595931e-09	Cacnb1
ENSMUSG00000020908	10.3295194321593	2.33382413304873	0.844665942005058	2.76301436696823	0.00572702455458169	0.0185915465857947	Myh3
ENSMUSG00000020914	7023.93042977284	1.11272950823264	0.135770585333467	8.19565965263876	2.49222590604729e-16	3.68295606115877e-15	Top2a
ENSMUSG00000021115	1611.98205351455	1.11341110403369	0.0690437900577974	16.1261585307185	1.67095909422491e-58	1.30209671443808e-56	Vrk1
ENSMUSG00000021176	97.4754383968018	1.33788895342429	0.271432485828159	4.92899348190508	8.26543317278251e-07	5.18833383226933e-06	Efcab11
ENSMUSG00000021200	34.2016277386407	-1.08582518522325	0.456440873598252	-2.37889559859832	0.0173645932463535	0.0489345690512581	Asb2
ENSMUSG00000021253	65.081089328087	2.67932809071012	0.399437557694964	6.70775203556653	1.97645406062911e-11	1.98306839923247e-10	Tgfb3
ENSMUSG00000021298	604.573635295586	-1.13211052282165	0.107378594842348	-10.54316760695	5.46273265665992e-26	1.30758156919699e-24	Gpr132
ENSMUSG00000021356	428.708590134652	1.48831023959968	0.203646850557186	7.30828999087193	2.70563391120281e-13	3.20347779486388e-12	Irf4
ENSMUSG00000021363	14.337653144136	-1.78727045278876	0.72494497128605	-2.46538775159465	0.0136865050720711	0.0399176567551303	Mak
ENSMUSG00000021391	73.606956719503	1.0342509175057	0.320588299424969	3.22610313402208	0.00125488129581628	0.00480051800209648	Cenpp
ENSMUSG00000021403	74.0831257999803	2.59296404100181	0.378715638366894	6.84673084054106	7.55566830429323e-12	7.92247875724025e-11	Serpinb9b
ENSMUSG00000021411	188.104847799612	1.30165371431627	0.172954953511937	7.52596955383778	5.23305345140112e-14	6.61196303584531e-13	Pxdc1
ENSMUSG00000021451	8362.05071658832	-1.60805144508529	0.0559237028503775	-28.7543807567177	7.98442896335625e-182	5.04416299760031e-179	Sema4d
ENSMUSG00000021485	182.476448338196	1.43624483448313	0.212110603514848	6.77120714704203	1.27712259791174e-11	1.30659465786355e-10	Mxd3
ENSMUSG00000021553	6.26403551464713	6.8916451585002	1.41389708307128	4.87421980072985	1.09239310806201e-06	6.76114124860354e-06	Slc28a3
ENSMUSG00000021591	5496.71809335643	1.26337641876922	0.060931138778032	20.7344954337981	1.69220198513675e-95	2.82390197312113e-93	Glrx
ENSMUSG00000021614	4604.49858673283	-3.43942909188155	0.374906381459558	-9.17410122092727	4.55357097424384e-20	8.21919560851013e-19	Vcan
ENSMUSG00000021640	42.7750776090182	-1.08678415046901	0.366302043212442	-2.96690714836858	0.00300811787749819	0.0105396473772984	Naip1
ENSMUSG00000021707	352.10350106623	1.7586835656574	0.142539849511195	12.3381887359105	5.64106344454938e-35	2.00774187667271e-33	Dhfr
ENSMUSG00000021714	115.166446633757	1.47837708939052	0.236685639292981	6.24616302791616	4.2065811626648e-10	3.77525186130784e-09	Cenpk
ENSMUSG00000021719	37.0516187601172	2.67151497758298	0.390901655507378	6.83423807483097	8.24420144410721e-12	8.6138026783705e-11	Rgs7bp
ENSMUSG00000021725	1254.14976201188	-1.39748466012828	0.0707004983160407	-19.7662632288861	5.81250024658315e-87	8.29171910175882e-85	Parp8
ENSMUSG00000021728	6959.97108627244	-1.56503497589679	0.0541883296862585	-28.8814027846603	2.04454260730283e-183	1.39099669925307e-180	Emb
ENSMUSG00000021758	26.4011823385357	-1.60929869671629	0.482913885090887	-3.33247551250967	0.00086077045074165	0.00341088004103249	Ddx4
ENSMUSG00000021768	18.2905001210515	-1.4428233578516	0.579283924466504	-2.49070153151648	0.012749116909456	0.0376053241639766	Dusp13
ENSMUSG00000021806	227.028414468848	1.21946385214413	0.153487490529932	7.94503739642757	1.94132210062223e-15	2.69545107047933e-14	Nid2
ENSMUSG00000021965	298.24750770591	1.04186357932328	0.17071135517207	6.10307134093757	1.0404937081551e-09	9.04437012459734e-09	Ska3
ENSMUSG00000022021	845.224356989195	1.14038515712398	0.115798466159689	9.84801608297087	6.99102737991817e-23	1.45658755386776e-21	Diaph3
ENSMUSG00000022033	492.930157881004	1.45994244820779	0.147520182889629	9.89656072552513	4.30836993848507e-23	9.06638566337658e-22	Pbk
ENSMUSG00000022034	356.634545313892	1.61188676699449	0.25326735736306	6.36436840411235	1.9609496144823e-10	1.81323772768309e-09	Esco2
ENSMUSG00000022091	217.064166043913	-1.14104643251526	0.209298708275285	-5.45176050974224	4.98735929472428e-08	3.62752461202211e-07	Sorbs3
ENSMUSG00000022096	121.565051560323	1.97887143570139	0.451320331504008	4.38462727594583	1.16184537276984e-05	6.29267691332689e-05	Hr
ENSMUSG00000022123	15.7022976063176	-1.89476542456775	0.661238747787677	-2.86547851423879	0.00416379527502944	0.0140613544520801	Scel
ENSMUSG00000022180	21794.9255179099	1.05551186880884	0.0490535181106465	21.5175569350195	1.06635089366617e-102	2.16812424805298e-100	Slc7a8
ENSMUSG00000022218	187.945813222412	-1.2954434092113	0.162808112006478	-7.95687262290564	1.76442190018599e-15	2.4561850951289e-14	Tgm1
ENSMUSG00000022240	58.6921293261594	2.00892900533757	0.354506902174974	5.66682621131597	1.45466749043294e-08	1.12857952799422e-07	Ctnnd2
ENSMUSG00000022322	462.385093821455	1.28447142659301	0.161109375232317	7.97266716937375	1.55285972510609e-15	2.17142574524915e-14	Shcbp1
ENSMUSG00000022346	649.392169161128	2.93223934869371	0.13452255350446	21.7973809766888	2.45677894959513e-105	5.17356700468907e-103	Myc
ENSMUSG00000022422	103.812559980628	1.70010992458332	0.249778132328709	6.80648025002434	1.00015453289085e-11	1.03520968591611e-10	Dscc1
ENSMUSG00000022432	17.8436333135462	2.40538627249986	0.602182757723932	3.99444560915608	6.48458049702057e-05	0.000316429639756681	Smc1b
ENSMUSG00000022468	8.499016068697	-2.81151741200836	1.01699898543765	-2.76452332034379	0.00570060322223502	0.0185125702952295	Endou
ENSMUSG00000022494	320.409729637431	1.30256815502116	0.20150176478216	6.46430147363395	1.01767804960524e-10	9.64204982296043e-10	Shisa9
ENSMUSG00000022504	574.243936819939	-1.68788950331533	0.148469516382297	-11.3685929909623	5.99460911174053e-30	1.72701369018857e-28	Ciita
ENSMUSG00000022548	4.58109926371492	-3.97714647085002	1.5056097468206	-2.64155202186261	0.00825271322072773	0.0256219796979344	Apod
ENSMUSG00000022586	228.806131547171	-2.27185399626832	0.322615676263895	-7.0419826543394	1.89523426169373e-12	2.07583893839631e-11	Ly6i
ENSMUSG00000022637	1300.5980422617	1.74784817137606	0.0731648908655847	23.889165290865	3.96954527930965e-126	1.21064286975359e-123	Cblb
ENSMUSG00000022651	131.772747108342	-1.02994456723148	0.229998331350769	-4.47805234578297	7.5327133162494e-06	4.17830560837678e-05	Retnlg
ENSMUSG00000022769	3878.77572177592	1.34001738190709	0.0538901903504674	24.865701404884	1.74914635870663e-136	7.19549998585152e-134	Sdf2l1
ENSMUSG00000022791	387.960821631343	1.61708065813275	0.12744331200683	12.6886270661742	6.83738311599452e-37	2.5898601699963e-35	Tnk2
ENSMUSG00000022797	9023.37667726958	1.69108758341905	0.0447862164982057	37.7591079498041	0	0	Tfrc
ENSMUSG00000022841	9576.52735363034	1.29077424380548	0.0372839584823108	34.6200965870584	1.25947153454293e-262	1.71375322880999e-259	Ap2m1
ENSMUSG00000022895	1725.41014312075	1.22932094118296	0.0874517369448845	14.0571357885976	6.96485105695064e-45	3.65582345241543e-43	Ets2
ENSMUSG00000022945	424.414583049987	1.31958518978224	0.125505722450739	10.5141436104651	7.43532173880706e-26	1.76778771824944e-24	Chaf1b
ENSMUSG00000023078	27.6700104354796	1.47459505818936	0.559806587096475	2.6341152322583	0.008435685339576	0.0261237461435154	Cxcl13
ENSMUSG00000023274	273.468297539161	-1.17685557418086	0.272996483552436	-4.31088180648603	1.62604806351412e-05	8.65317815749136e-05	Cd4
ENSMUSG00000023349	4441.11096276261	-2.16156115868293	0.0514685678088855	-41.9976939461245	0	0	Clec4n
ENSMUSG00000023367	2557.95611895974	-1.50700778124305	0.0677369483808791	-22.2479432165924	1.18085094476319e-109	2.82271248134001e-107	Tmem176a
ENSMUSG00000023800	58.7382663977909	-1.03340917099932	0.28959508723815	-3.56846236880216	0.000359082414987915	0.00153648012547684	Tiam2
ENSMUSG00000023908	673.871390926813	1.38312144259298	0.106447147024556	12.9935041121761	1.33186503959219e-38	5.51741468040895e-37	Pkmyt1
ENSMUSG00000023913	16887.2446300941	-1.04395852843729	0.0860006185315003	-12.1389653500563	6.56509166666304e-34	2.24622643117219e-32	Pla2g7
ENSMUSG00000023940	321.141571748206	1.43793599215501	0.189179168605798	7.60092140562957	2.9402965088712e-14	3.77986227801036e-13	Sgo1
ENSMUSG00000023951	2299.30380547729	-1.52833342177067	0.117737995434801	-12.9808004300278	1.57228787456938e-38	6.48303035274075e-37	Vegfa
ENSMUSG00000023963	48.1480183502418	-1.30247830944127	0.407252475853005	-3.19820844971705	0.00138284283258932	0.00523120335022935	Cyp39a1
ENSMUSG00000023966	113.056616753349	-1.1247025657321	0.221455941415654	-5.07867415316316	3.80077934906807e-07	2.48455232467351e-06	Rsph9
ENSMUSG00000024078	594.990304573091	1.12472853114038	0.102440963033694	10.9792850226373	4.80713294345371e-28	1.28062311199929e-26	Ttc27
ENSMUSG00000024087	45.515734704738	1.12004397926226	0.413432719813324	2.70913240676255	0.00674594121340269	0.0214736285988627	Cyp1b1
ENSMUSG00000024174	2179.28857861016	-1.80122529572057	0.0629547393738689	-28.6114328108587	4.84262721305069e-180	2.95383561281564e-177	Pot1b
ENSMUSG00000024206	38.3483163409653	1.03796691146322	0.377229959939816	2.7515495100888	0.00593140530453709	0.0191565872616317	Rfx2
ENSMUSG00000024268	20.7542553927808	-1.68421089588565	0.487914310257854	-3.45185796045945	0.000556740723645383	0.00228761594902745	Celf4
ENSMUSG00000024269	589.153554494981	1.15159309707284	0.107289825793226	10.7334790466735	7.08764384857987e-27	1.77582623282619e-25	Tpgs2
ENSMUSG00000024347	18.6002380716526	-1.7232083466297	0.610908705022111	-2.82072973009499	0.00479145522386676	0.0159106535488979	Psd2
ENSMUSG00000024386	3.80341473232728	-4.43838770120212	1.75379749354801	-2.53072986905864	0.0113825473206046	0.0340513917730721	Proc
ENSMUSG00000024401	460.817741165875	1.13123004170496	0.108399390256199	10.4357601922974	1.70245563288185e-25	3.9939970411203e-24	Tnf
ENSMUSG00000024486	49.5958674973719	2.91983349328031	0.381697645474836	7.64959786337692	2.01608793888283e-14	2.62611042348295e-13	Hbegf
ENSMUSG00000024529	358.455755663214	1.37844675066139	0.334722635686213	4.11817607684476	3.81882873968141e-05	0.000193003604503498	Lox
ENSMUSG00000024548	12.3149087408201	-1.93068982960135	0.68490993221883	-2.81889594350998	0.00481891372140354	0.0159958275132121	Setbp1
ENSMUSG00000024579	232.728378902436	1.38177195980521	0.170593436800398	8.09979554736297	5.50516282777432e-16	7.94945512330612e-15	Pcyox1l
ENSMUSG00000024590	2106.94798002208	1.04876593953348	0.132749551634005	7.90033507928496	2.78154650365683e-15	3.82009131235914e-14	Lmnb1
ENSMUSG00000024620	49.4697289538634	-1.04450318601454	0.306044363545658	-3.41291430403588	0.000642721495140617	0.00261298564181622	Pdgfrb
ENSMUSG00000024640	699.363972830607	1.34773866054455	0.102600326341231	13.1358126100126	2.05275901605141e-39	8.7708343562641e-38	Psat1
ENSMUSG00000024742	121.731257796677	1.13831132882544	0.237943971883231	4.78394690908187	1.71886102491872e-06	1.0380653011194e-05	Fen1
ENSMUSG00000024770	380.611723346417	1.82063753458827	0.18591199661732	9.79300727072426	1.20652941641385e-22	2.47590473862466e-21	Lipn
ENSMUSG00000024791	568.735467157252	1.13804613802716	0.140283875252873	8.11245152713192	4.96085640251186e-16	7.19283515606822e-15	Cdca5
ENSMUSG00000025001	393.514451902835	1.58367772908902	0.136148532532262	11.6319853004199	2.83427981593753e-31	8.71923055028155e-30	Hells
ENSMUSG00000025006	29.9335741046101	1.20911791419032	0.457500890039481	2.64287554519507	0.00822052453886371	0.025537909829287	Sorbs1
ENSMUSG00000025007	484.237222206347	1.13969767023245	0.107053489537589	10.6460581075434	1.81905707694187e-26	4.46287110041952e-25	Aldh18a1
ENSMUSG00000025150	1097.95603111179	2.06510599032819	0.0829148410695819	24.9063492577301	6.35042248027838e-137	2.67458626794391e-134	Cbr2
ENSMUSG00000025279	28.4519274446906	4.52892277726851	0.591832056084748	7.65237828993159	1.97295816528849e-14	2.57182439099396e-13	Dnase1l3
ENSMUSG00000025395	375.034791824824	1.07294972643085	0.127238145802349	8.43261051679863	3.38038299092475e-17	5.25906725826455e-16	Prim1
ENSMUSG00000025429	1145.04557064377	-1.59615854347456	0.0807875427010572	-19.7574835192217	6.91682156378092e-87	9.78813253133765e-85	Pstpip2
ENSMUSG00000025469	91.172460751487	7.64380139857707	0.75011318426665	10.1901973714141	2.19318488808701e-24	4.8983898340115e-23	Msx3
ENSMUSG00000025489	14.6414612221534	-3.43006093954271	0.70774155511814	-4.84648797959892	1.25666198269352e-06	7.71307904644888e-06	Ifitm5
ENSMUSG00000025491	341.954494146074	-1.7011466007843	0.133815167405688	-12.7126590637288	5.02946605850206e-37	1.92985303923737e-35	Ifitm1
ENSMUSG00000025507	308.950332586073	1.11651205013782	0.143436876187722	7.78399585805669	7.02690594039277e-15	9.44520814434709e-14	Pidd1
ENSMUSG00000025573	4.56673157267024	3.44321059495536	1.32872530123538	2.59136376176027	0.00955963843340099	0.02915524900835	6030468B19Rik
ENSMUSG00000025574	2121.27289324286	1.36605360544534	0.0797287896207762	17.133755722906	8.31119832526884e-66	7.69721398825553e-64	Tk1
ENSMUSG00000025591	1001.79699444073	-1.04770243065028	0.0982189350691949	-10.6670106931233	1.45223441996915e-26	3.57779591292957e-25	Tma16
ENSMUSG00000025735	31.6614866602344	-1.16436890606634	0.368598690897729	-3.15890678621376	0.00158362132396564	0.00591608819421927	Rhbdl1
ENSMUSG00000025747	403.094979777751	1.7275300622158	0.147838806842492	11.6852273033853	1.51673258796069e-31	4.74019129831036e-30	Tyms
ENSMUSG00000025790	418.014244163235	-1.08088803277226	0.14475158445915	-7.46719310058604	8.19235059108689e-14	1.01267987145867e-12	Slco3a1
ENSMUSG00000025823	7005.59702721129	1.447460534055	0.041253735974785	35.0867745636349	1.0726037523372e-269	1.89732877750928e-266	Pdia4
ENSMUSG00000025856	840.588273827276	1.03438682029744	0.0946935621394843	10.9235178921011	8.8981175758679e-28	2.32838464200484e-26	Pdgfa
ENSMUSG00000025867	4.40060840509619	-3.5311746473206	1.16238942660526	-3.03785854077609	0.00238265773812536	0.00853866141201368	Cplx2
ENSMUSG00000025887	42.9162678149189	-1.74594234186459	0.370116562677412	-4.71727698224174	2.39022181714888e-06	1.41406801750992e-05	Casp12
ENSMUSG00000025993	4627.31549595483	-1.43456737727763	0.167063539762096	-8.58695667121919	8.93032939249689e-18	1.43217222687106e-16	Slc40a1
ENSMUSG00000026170	2511.936199085	-1.35608161957241	0.0610128893981843	-22.2261498012707	1.91905453269996e-109	4.52615408385728e-107	Cyp27a1
ENSMUSG00000026193	11377.1215134413	1.94641636431727	0.179853583035493	10.8222273444124	2.70131450450312e-27	6.84578112752947e-26	Fn1
ENSMUSG00000026196	206.980953030421	1.31583445219297	0.184058633205845	7.14899610669923	8.74148094158875e-13	9.83639035469233e-12	Bard1
ENSMUSG00000026235	26.9340934549484	-2.80964670991383	0.473445554629049	-5.93446634453084	2.94802794190338e-09	2.45863584461711e-08	Epha4
ENSMUSG00000026274	226.937765266103	1.83046322802462	0.168213933076028	10.8817575010109	1.40821293838493e-27	3.62062189928648e-26	Pask
ENSMUSG00000026355	3319.22479997874	1.58689937294442	0.0575513806524699	27.5736108318074	2.30652456194176e-167	1.27500353050587e-164	Mcm6
ENSMUSG00000026399	132.646580275642	1.23020916211673	0.209602510763607	5.86924821479922	4.37775624629607e-09	3.57673014386923e-08	Cd55
ENSMUSG00000026429	209.107593640445	1.25047248878399	0.174304254130182	7.17407899780836	7.27955692391246e-13	8.26496036117378e-12	Ube2t
ENSMUSG00000026475	36.5942047066258	1.38123990958512	0.423044123542397	3.26500200030954	0.00109463303509678	0.00425279239135228	Rgs16
ENSMUSG00000026482	2541.60100178718	1.60344087961261	0.115300568557845	13.9066172844428	5.77466477635992e-44	2.92687808679171e-42	Rgl1
ENSMUSG00000026558	1110.68742228236	-1.2813108743883	0.0765831434039762	-16.7309778292774	7.79480091371464e-63	6.7589330079754e-61	Uck2
ENSMUSG00000026579	70.7161039322691	-1.26486549778246	0.281400178474511	-4.49489941562717	6.96028401533208e-06	3.87414927461325e-05	F5
ENSMUSG00000026601	27.7153520714307	-1.46218678647846	0.468668161862087	-3.1198765042391	0.00180926876359361	0.00666198067427298	Axdnd1
ENSMUSG00000026669	671.86512131951	1.32829207551094	0.106836825473954	12.4329047556244	1.73223446960034e-35	6.26615450567698e-34	Mcm10
ENSMUSG00000026683	876.682086769459	1.22176153238268	0.121042729961638	10.0936382777379	5.89434434618172e-24	1.29040912301496e-22	Nuf2
ENSMUSG00000026712	62651.875116375	1.92169971750951	0.0800828291816862	23.9964014401851	3.03205735237836e-127	9.93223379744829e-125	Mrc1
ENSMUSG00000026768	113.039666116884	-1.83071632513584	0.223048846447658	-8.20769241487849	2.25479940311711e-16	3.34326459696049e-15	Itga8
ENSMUSG00000026773	3591.08348556693	-2.21801386583955	0.11236049323057	-19.7401577909423	9.74731551525182e-87	1.35763987519125e-84	Pfkfb3
ENSMUSG00000026873	418.992571873864	1.20834398282974	0.229024882716144	5.27603799420945	1.32006730596492e-07	9.1320573231183e-07	Phf19
ENSMUSG00000027009	6129.38853174198	-1.15322604435655	0.0587030131666065	-19.6450911486187	6.36822933522198e-86	8.80059443052669e-84	Itga4
ENSMUSG00000027068	653.637772298988	2.62903784133167	0.110532191852926	23.7852683210143	4.74468219755228e-125	1.39881138987504e-122	Dhrs9
ENSMUSG00000027074	489.236944326671	1.28050986380488	0.121199817106724	10.5652788459022	4.31683811146559e-26	1.03956947139276e-24	Slc43a3
ENSMUSG00000027199	9372.06204564758	3.07124414646172	0.0550742843869446	55.7654843934706	0	0	Gatm
ENSMUSG00000027200	534.552770091079	1.22672430402959	0.143882787744291	8.52585860519832	1.51680455294004e-17	2.40203721906502e-16	Sema6d
ENSMUSG00000027221	106.770770035747	-1.49941763631576	0.186365081170538	-8.04559323505286	8.58286289673684e-16	1.22338647687654e-14	Chst1
ENSMUSG00000027242	373.630808147134	1.28409215311778	0.140855882919784	9.11635443617973	7.7693849395881e-20	1.38820858784216e-18	Wdr76
ENSMUSG00000027254	65.376045437351	1.05821786381009	0.355443267895625	2.97717796169044	0.00290915091368962	0.0102306104398122	Map1a
ENSMUSG00000027313	14.1915240716436	2.33223038427542	0.643232385412471	3.62579751450153	0.000288071020248983	0.00125788404768804	Chac1
ENSMUSG00000027323	558.027426918529	1.64063136838082	0.127538963380419	12.8637659025595	7.1982403664931e-38	2.89385622370219e-36	Rad51
ENSMUSG00000027326	736.468402659707	1.10770107131098	0.194915031975621	5.68299458529971	1.32356461133293e-08	1.03093502465294e-07	Knl1
ENSMUSG00000027358	75.5851210946075	1.65075309756384	0.292351707136914	5.64646300078133	1.63782393072979e-08	1.26237331201216e-07	Bmp2
ENSMUSG00000027379	888.520418175872	1.09603020217807	0.16807962255141	6.52089875941287	6.98873467483523e-11	6.70047304407374e-10	Bub1
ENSMUSG00000027398	5432.24067513818	-2.44418130586436	0.38163417179451	-6.40451376345938	1.50849346566729e-10	1.41034571428059e-09	Il1b
ENSMUSG00000027454	313.837284623693	1.04601195069152	0.133657913075648	7.82603832890537	5.03483894308948e-15	6.80376364127653e-14	Gins1
ENSMUSG00000027469	2191.79297622258	1.03810199003244	0.0857398685084307	12.1075761847053	9.62978498450932e-34	3.25700318529609e-32	Tpx2
ENSMUSG00000027583	20.9226560660354	1.69906599810331	0.593831896706443	2.86119019124235	0.00422053776890108	0.0142258179485692	Zbtb46
ENSMUSG00000027605	287.063991995342	-1.22153738376092	0.133215390125259	-9.16964160531558	4.74594265835834e-20	8.54897960119152e-19	Acss2
ENSMUSG00000027670	116.211398739076	3.28376942413026	0.595044602126237	5.5185265312828	3.41853866055718e-08	2.53757995663433e-07	Ocstamp
ENSMUSG00000027715	2003.43770859689	1.11106179961921	0.125526739859851	8.8511961742948	8.65862073067845e-19	1.46847883130365e-17	Ccna2
ENSMUSG00000027765	279.980991823874	1.43586578889943	0.229906407081855	6.2454361630218	4.22619115917022e-10	3.79092775935913e-09	P2ry1
ENSMUSG00000027797	14.2297014686661	1.9482897212154	0.770490882207862	2.52863436311216	0.0114507247890875	0.0342264060145604	Dclk1
ENSMUSG00000027843	1250.48773456528	-1.07782128373739	0.0692229227430343	-15.5702943624386	1.15872744521285e-54	8.13362292792463e-53	Ptpn22
ENSMUSG00000027864	2882.60608125537	-1.09204737475	0.068342442716418	-15.979050957856	1.78848120224482e-57	1.34052728756393e-55	Ptgfrn
ENSMUSG00000027938	73.0810350321383	-1.36077654065855	0.28214729767111	-4.82292955449379	1.41464943658003e-06	8.62292690684502e-06	Creb3l4
ENSMUSG00000027955	703.57785693877	2.39367220421491	0.119946899191544	19.9560990767459	1.32673547554387e-88	1.93955568817318e-86	Gask1b
ENSMUSG00000027956	485.170581548588	1.62228594226907	0.111741669511945	14.5181824233945	9.29420891044679e-48	5.33783316288615e-46	Tmem144
ENSMUSG00000027995	7077.09137180343	-1.39177699362797	0.0421332512271388	-33.0327461824617	2.75239640938064e-239	3.24580933903561e-236	Tlr2
ENSMUSG00000028019	569.609895806749	1.19313570614868	0.0984673802536898	12.1170656015698	8.57755508508395e-34	2.91225281957869e-32	Pdgfc
ENSMUSG00000028031	13.7647205822252	-4.04072516639246	0.970243173777948	-4.16465199199354	3.11827836494281e-05	0.000159558073466802	Dkk2
ENSMUSG00000028044	671.011306171518	1.00311384125887	0.102817416940104	9.75626378401667	1.73426967113505e-22	3.53020669881564e-21	Cks1b
ENSMUSG00000028064	3260.52336405813	-1.04153123815349	0.0676335613250074	-15.3996213972601	1.64630411801314e-53	1.09479223847874e-51	Sema4a
ENSMUSG00000028076	370.81483793168	-1.63489375811118	0.12301501020789	-13.2901973128993	2.63881445983777e-40	1.1582627538479e-38	Cd1d1
ENSMUSG00000028121	691.987787397364	1.36581522593201	0.108823614846597	12.5507246552812	3.93888727368262e-36	1.45156202050358e-34	Bcar3
ENSMUSG00000028137	55.5090456164234	-1.1743007557299	0.288725122014936	-4.0671928633531	4.75828610501297e-05	0.000236638786770538	Celf3
ENSMUSG00000028167	95.4478682995813	1.60486106008756	0.301640161492581	5.32044888235823	1.03511531236083e-07	7.26593442871058e-07	Bdh2
ENSMUSG00000028184	1391.56192557152	-1.13060836216171	0.0646799703363227	-17.4800383531837	2.03362228360293e-68	2.0439059417416e-66	Adgrl2
ENSMUSG00000028212	275.631351165607	2.1637039557687	0.158992650930903	13.6088299874252	3.54879585913582e-42	1.67846657626346e-40	Ccne2
ENSMUSG00000028238	4168.33102625687	1.9182347697987	0.156891451419617	12.2265091720533	2.24375520271197e-34	7.79760034985697e-33	Atp6v0d2
ENSMUSG00000028268	865.697179304772	-1.26483652348697	0.0853403421511911	-14.8210856859017	1.07040294594278e-49	6.44025772475575e-48	Gbp3
ENSMUSG00000028270	1007.85323340584	-1.12165400875163	0.08402193144667	-13.3495385007135	1.19185001165175e-40	5.31048736929669e-39	Gbp2
ENSMUSG00000028312	2501.70146150153	1.12428290929432	0.0720687113956114	15.6001527920033	7.26201114560772e-55	5.11783725715757e-53	Smc2
ENSMUSG00000028438	273.196172308095	1.06786142304337	0.161119332004363	6.62776719440755	3.40802387574031e-11	3.35659990745937e-10	Kif24
ENSMUSG00000028441	5.69992227068702	-3.13503542023451	0.978062515733158	-3.20535279678363	0.00134897026586055	0.00512278553731371	1110017D15Rik
ENSMUSG00000028549	79.2529109215859	1.36813128563862	0.263399282622308	5.19413444113439	2.05674477258821e-07	1.38755752411567e-06	Itgb3bp
ENSMUSG00000028555	37.8784716082977	1.39686972445268	0.350687148181807	3.98323614564997	6.79831427366928e-05	0.000330190502984448	Ttc39a
ENSMUSG00000028587	77.2211205897533	1.062912019074	0.264049173265161	4.02543210391579	5.68707882086348e-05	0.000280141290064756	Orc1
ENSMUSG00000028613	757.812420282552	1.22333680330192	0.0967299765150292	12.6469254658802	1.16339058880055e-36	4.37855662240276e-35	Lrp8
ENSMUSG00000028633	233.190167230508	1.76873619711102	0.183572969587754	9.63505793409036	5.68599171590881e-22	1.13392905820418e-20	Ctps
ENSMUSG00000028654	13.8959824316212	-4.88872066374518	1.35547494284348	-3.60664775808377	0.000310178264928712	0.00134380194178888	Mycl
ENSMUSG00000028680	742.394980225823	1.18142895152295	0.108052197104553	10.9338725466155	7.93866121561574e-28	2.0865821432842e-26	Plk3
ENSMUSG00000028702	593.178570173519	1.46858400532467	0.120382976528956	12.1992664384024	3.13636674451888e-34	1.08357795593349e-32	Rad54l
ENSMUSG00000028718	488.021201578378	1.15123110399776	0.158745890912477	7.2520371858474	4.1054912564691e-13	4.76835422427327e-12	Stil
ENSMUSG00000028751	33.3540177651765	2.18033863612177	0.484255563675714	4.50245448822939	6.71731425190387e-06	3.74480213683982e-05	Pla2g2e
ENSMUSG00000028777	23.1348431172138	1.64755720993268	0.577015599949757	2.85530791555053	0.00429951220027887	0.0144562005912817	Gnat3
ENSMUSG00000028789	286.64366563278	1.53875731659875	0.14122819805248	10.8955388358559	1.21047908029955e-27	3.13501675716233e-26	Azin2
ENSMUSG00000028807	92.9294040705429	1.03084594646819	0.244842534671728	4.21024046271331	2.55099026472689e-05	0.000132252247341014	Zbtb8a
ENSMUSG00000028832	1508.26899022407	1.00713588880796	0.16067740408245	6.2680617387318	3.65569849538451e-10	3.29758545052813e-09	Stmn1
ENSMUSG00000028885	393.252133689266	-1.13699783534369	0.136875126190258	-8.30682584184982	9.82960531187173e-17	1.48105526713543e-15	Smpdl3b
ENSMUSG00000029005	40.3761553480974	-1.68288306672359	0.307980564068267	-5.46425087509925	4.64865716959322e-08	3.39934256605765e-07	Draxin
ENSMUSG00000029082	1375.70030210377	-1.31275647575562	0.0674223590895723	-19.470639910591	1.94822537910983e-84	2.61076960083892e-82	Bst1
ENSMUSG00000029084	1186.11275123529	-1.33277453791218	0.446629119096171	-2.98407443878551	0.00284437563732662	0.0100107760940451	Cd38
ENSMUSG00000029204	652.520874831369	1.01295215651702	0.18813858561374	5.38407447474212	7.28183512574912e-08	5.21069504609127e-07	Rhoh
ENSMUSG00000029283	240.704668498841	1.57376089086774	0.186068792178396	8.45795188136051	2.72114349402582e-17	4.25967320936484e-16	Cdc7
ENSMUSG00000029371	45.5855658766657	1.61004899406877	0.315012150649592	5.11106949604535	3.20340106263019e-07	2.11831631390151e-06	Cxcl5
ENSMUSG00000029372	1627.01967212226	1.19075252686269	0.272164272773331	4.37512431271389	1.21363294555223e-05	6.5551002057629e-05	Ppbp
ENSMUSG00000029414	971.925067296917	1.80624212615804	0.113417903631347	15.9255467463853	4.21314794799485e-57	3.11825832853895e-55	Kntc1
ENSMUSG00000029438	223.829239713139	1.25557027561476	0.202056553989996	6.21395471129792	5.16674252237544e-10	4.60193899689321e-09	Bcl7a
ENSMUSG00000029442	54.2612304210035	-1.13040107351788	0.284276267095647	-3.97641732483262	6.99613060791241e-05	0.000338960707541393	Wdr66
ENSMUSG00000029490	663.054363832626	-1.38178173354802	0.114631807173257	-12.0540866241388	1.84567140886185e-33	6.18334877866614e-32	Mfsd7a
ENSMUSG00000029516	787.173310204715	1.06869624038173	0.122022818167114	8.75816717261945	1.98450701955992e-18	3.28688620496212e-17	Cit
ENSMUSG00000029591	142.458087859079	3.04401324926416	0.286293623501599	10.6324870670658	2.10424816089372e-26	5.13674058237691e-25	Ung
ENSMUSG00000029648	1027.80617241783	4.19163618039074	0.155930363422015	26.8814622656034	3.61797920646411e-159	1.82852669094696e-156	Flt1
ENSMUSG00000029730	2170.48500241284	1.20005008767188	0.0695775206075173	17.247669609288	1.16504593551174e-66	1.10205869268808e-64	Mcm7
ENSMUSG00000029810	6858.86012605364	-1.79573220564723	0.0635884352376054	-28.2399181382161	1.8929286085353e-175	1.1161338052127e-172	Tmem176b
ENSMUSG00000029869	181.540918433417	1.01705816216155	0.212557762628176	4.78485541805724	1.71110459474405e-06	1.03373391995996e-05	Ephb6
ENSMUSG00000029913	3.97574109619471	4.18121330987744	1.70390971411462	2.45389369826444	0.014131875017986	0.0409868400054361	Prdm5
ENSMUSG00000030086	215.427017453498	1.01258458812216	0.152772808289957	6.62804198899264	3.40168720352624e-11	3.35222534502372e-10	Chchd6
ENSMUSG00000030091	188.366886504418	1.29794209382608	0.181281431259153	7.15981821640955	8.07841127369115e-13	9.11927358138626e-12	Nup210
ENSMUSG00000030103	1439.26318105962	1.72140492722383	0.0890440368392342	19.3320629693796	2.88642570845863e-83	3.810297340069e-81	Bhlhe40
ENSMUSG00000030137	23.1895512676326	3.19956989512079	0.591469677114764	5.40952481406747	6.31921950465727e-08	4.54577770711193e-07	Tuba8
ENSMUSG00000030162	102.157484479627	1.88453588249657	0.290213047082344	6.49362908195461	8.37929053719743e-11	7.9903649764143e-10	Olr1
ENSMUSG00000030187	479.570258990813	-1.24194819680447	0.130456627973651	-9.52000842038718	1.73165029713725e-21	3.36236686125805e-20	Klra2
ENSMUSG00000030208	6336.16784726497	1.35328500177174	0.0448953616105064	30.1430916964715	1.32127912472699e-199	1.06236847442253e-196	Emp1
ENSMUSG00000030214	437.120039376891	-1.33761141859424	0.131075584120626	-10.204886192712	1.88542061801312e-24	4.23238646091802e-23	Plbd1
ENSMUSG00000030257	163.670491267791	-1.47069242179145	0.180680314148509	-8.13974908513069	3.96097910130658e-16	5.79055862173654e-15	Srgap3
ENSMUSG00000030283	32.6416309904482	3.29854057495954	0.486245903753588	6.78368814934249	1.17146056195974e-11	1.20546631067515e-10	St8sia1
ENSMUSG00000030329	73.8226930217333	-1.56416528995935	0.300438816955634	-5.2062689695331	1.92675313071816e-07	1.30234375732799e-06	Pianp
ENSMUSG00000030346	419.411157110981	1.61361691457663	0.153328137941875	10.5239451560309	6.70077570848666e-26	1.59528965689664e-24	Rad51ap1
ENSMUSG00000030401	48.7775321220252	-1.19393512446837	0.286348094761265	-4.16952354952379	3.05237076521689e-05	0.000156502569466439	Rtn2
ENSMUSG00000030592	55.563256096465	2.08449545198836	0.644373691970602	3.23491706437242	0.00121678068996273	0.00467498558313438	Ryr1
ENSMUSG00000030691	4180.18816186356	1.50439257626918	0.0480298600871816	31.3220270377318	2.33959178699684e-215	2.2991688400104e-212	Fchsd2
ENSMUSG00000030699	63.0956480764694	-1.06602509044168	0.275209593232382	-3.87350265636106	0.00010728223678607	0.000504577369451952	Tbx6
ENSMUSG00000030785	46.8132116027944	1.4394832444985	0.368590240658372	3.90537536188509	9.40792386526019e-05	0.000447958991258648	Cox6a2
ENSMUSG00000030789	13097.0551921196	1.49847846578571	0.134952381276452	11.1037571298283	1.20279019847204e-28	3.298628809422e-27	Itgax
ENSMUSG00000030865	73.7440399148649	-1.11187993291275	0.296051349372	-3.75569959492274	0.000172857935573731	0.000783218243433331	Chp2
ENSMUSG00000030882	102.63275659551	-1.12182986330166	0.208493331462165	-5.38065105216682	7.42169337364066e-08	5.29791501559038e-07	Dnhd1
ENSMUSG00000030978	4083.99879511069	1.08307849272268	0.0731978889991013	14.7965809879568	1.54119968281027e-49	9.24145125058675e-48	Rrm1
ENSMUSG00000031016	539.170939888811	1.02327977540968	0.114303265104995	8.95232322952214	3.48077995157561e-19	6.04234706216104e-18	Wee1
ENSMUSG00000031097	67.7891579644519	-1.34686525967765	0.305926816400815	-4.40257338510996	1.0697438830042e-05	5.81699955316975e-05	Tnni2
ENSMUSG00000031099	27.0385409358303	-1.01040857835866	0.400932201873516	-2.52014822864595	0.0117305423806213	0.0349623528510211	Smarca1
ENSMUSG00000031262	382.968765362147	1.38580064638895	0.147052286863225	9.42386327985426	4.34789352794447e-21	8.34163650930691e-20	Cenpi
ENSMUSG00000031432	529.207128010619	1.32671730881206	0.10339223680676	12.8318851568295	1.08686998068314e-37	4.32036923332674e-36	Prps1
ENSMUSG00000031442	517.595062965039	1.2691378975521	0.118862738659457	10.6773401981608	1.29941409031309e-26	3.21473228581094e-25	Mcf2l
ENSMUSG00000031443	175.126553402357	1.77845818599634	0.207651315947741	8.56463720385917	1.08416664769348e-17	1.73241407687895e-16	F7
ENSMUSG00000031480	119.95570017691	-1.17413426732755	0.181377734281962	-6.47342008089202	9.5809099847193e-11	9.09209853646458e-10	Thsd1
ENSMUSG00000031502	106.731559396955	-1.07727235496991	0.220575088628238	-4.88392574913828	1.03994249184439e-06	6.44553004142796e-06	Col4a1
ENSMUSG00000031520	44.488893518739	1.26509691468523	0.434471970024084	2.9118032968044	0.00359348851222305	0.0123379693891137	Vegfc
ENSMUSG00000031530	1605.11468232609	3.4283291616368	0.0883634042809219	38.7980656645772	0	0	Dusp4
ENSMUSG00000031562	58.1110291238587	1.15841559291066	0.313438167424615	3.69583450040197	0.000219165712288124	0.000976529542736681	Dctd
ENSMUSG00000031584	4191.28975687654	-1.5892482238289	0.0534072755866914	-29.757148372963	1.40155384189104e-194	1.03300357955044e-191	Gsr
ENSMUSG00000031586	332.065644382511	-1.49416803625683	0.119419707769738	-12.5119049791836	6.42643151559847e-36	2.34870138593846e-34	Rbpms
ENSMUSG00000031596	6385.4459044947	3.32595344884568	0.0951692362871312	34.9477791206717	1.39951216485002e-267	2.06299755700267e-264	Slc7a2
ENSMUSG00000031722	1366.88228549524	-1.81227504570697	0.238902438018033	-7.58583738509266	3.30346527790954e-14	4.24056584186806e-13	Hp
ENSMUSG00000031780	18.3693003282075	2.47590418784961	0.635593353586925	3.89542177223381	9.80279976921035e-05	0.000465258183841057	Ccl17
ENSMUSG00000031785	200.071548796622	1.6223663312287	0.175762815105539	9.23042982814385	2.69548048210762e-20	4.95637778045756e-19	Adgrg1
ENSMUSG00000031825	154.960190150377	1.58652137513482	0.223309838011472	7.10457447491996	1.2069382392869e-12	1.34781332367299e-11	Crispld2
ENSMUSG00000031871	63.8744467863318	1.53707392445712	0.252207044327126	6.09449243798068	1.09785222009161e-09	9.51956270647085e-09	Cdh5
ENSMUSG00000031880	529.298364018936	-1.0478203829382	0.0935823966975359	-11.1967679811068	4.2288122612948e-29	1.17986530110479e-27	Rrad
ENSMUSG00000031906	68.9499644702057	1.23451758877099	0.298633506565123	4.13388840043566	3.56676719886949e-05	0.000180988367701671	Smpd3
ENSMUSG00000031980	5.06212567978226	-3.92402820377523	1.60138849082668	-2.45039116132872	0.0142701096931404	0.0413470876923768	Agt
ENSMUSG00000032014	162.65797117306	1.0260544630612	0.174952003557733	5.86477686563113	4.49737079068508e-09	3.66439391600315e-08	Oaf
ENSMUSG00000032024	186.323532678581	-1.45519168412747	0.151451678091085	-9.60829026438584	7.37635990076465e-22	1.46442682698795e-20	Clmp
ENSMUSG00000032035	749.686805697311	1.66373935517281	0.113894796899143	14.6076853418168	2.5089820294424e-48	1.4599139183818e-46	Ets1
ENSMUSG00000032113	130.4965129878	2.24002982280112	0.231883110839153	9.66016806784572	4.45133081642133e-22	8.90719353073269e-21	Chek1
ENSMUSG00000032221	99.5323347458895	1.10805468948372	0.260399567831971	4.25520940264662	2.08853458606952e-05	0.000109658914493867	Mns1
ENSMUSG00000032377	163.501452203958	-1.43553059015192	0.205334357870371	-6.991185523166	2.72573029561559e-12	2.95981848981855e-11	Plscr4
ENSMUSG00000032400	519.762218436495	1.29708665252536	0.111969673150267	11.5842675613122	4.95181055611602e-31	1.49987289258795e-29	Zwilch
ENSMUSG00000032561	632.078427177286	-1.59533905842283	0.194520727226993	-8.20138337525939	2.37636360629128e-16	3.51761471394865e-15	Acpp
ENSMUSG00000032578	181.357116000411	1.62111037173046	0.158342655861055	10.2379890176465	1.33992430858151e-24	3.02320422123703e-23	Cish
ENSMUSG00000032586	243.434957493666	1.17309271056943	0.174714540365559	6.71433933383532	1.88920206008415e-11	1.89875541141071e-10	Traip
ENSMUSG00000032640	1097.33976973835	-1.28668240308299	0.0781420524938504	-16.4659407069484	6.44528393178433e-61	5.35261161827854e-59	Chsy1
ENSMUSG00000032826	34.6475929456455	-1.32554571317358	0.486044251526535	-2.72721199563701	0.00638719884660198	0.0204605505971645	Ank2
ENSMUSG00000032850	52.7672808930646	1.22332755635613	0.290515622997018	4.21088388891459	2.54373469406597e-05	0.000131953439892472	Rnft2
ENSMUSG00000032911	430.590687298943	1.25098215787917	0.173758833019592	7.19953130519768	6.04198839204299e-13	6.91311336784272e-12	Cspg4
ENSMUSG00000032915	1176.64136817598	-3.85974402928917	0.173797746014241	-22.20825136002	2.85847502201926e-109	6.56669670967515e-107	Adgre4
ENSMUSG00000033066	4930.43578973322	-1.49745702544124	0.0630795828489466	-23.7391713421302	1.42153748668049e-124	3.99136136537955e-122	Gas7
ENSMUSG00000033083	2441.72659902089	1.01891381505844	0.0774293122842436	13.1592776043006	1.50518078192856e-39	6.47813694684532e-38	Tbc1d4
ENSMUSG00000033213	58.1157647045847	1.12812747538288	0.347034333134706	3.25076618556062	0.00115094469840961	0.00444812339308884	AA467197
ENSMUSG00000033227	51.7154605910075	-1.26154099610525	0.282858193204067	-4.45997685912927	8.19685027868346e-06	4.51132808275145e-05	Wnt6
ENSMUSG00000033282	202.567439282176	1.04736331631546	0.184487682849421	5.67714494614969	1.36961414649852e-08	1.06555410035937e-07	Rpgrip1l
ENSMUSG00000033688	8.2324302999609	-2.25741306796704	0.950733194124695	-2.37439176618352	0.0175778888343292	0.0494489942096772	Inhca
ENSMUSG00000034023	555.477426254407	1.3598517878045	0.125706318212249	10.8176884594492	2.83846004077972e-27	7.18305002308333e-26	Fancd2
ENSMUSG00000034206	290.777405730607	1.33401920862454	0.160077133026755	8.33360257896159	7.84188478761119e-17	1.19581982765564e-15	Polq
ENSMUSG00000034220	2867.03180705847	1.57730778519758	0.0660345698602896	23.886091611329	4.27251518023003e-126	1.28095798344219e-123	Gpc1
ENSMUSG00000034311	885.75983498048	1.07112654003128	0.114487912872969	9.355804583666	8.29658257176581e-21	1.5662566607467e-19	Kif4
ENSMUSG00000034329	522.371395437992	1.1201491015411	0.126692108374139	8.84150651462163	9.44364990470659e-19	1.59397636607209e-17	Brip1
ENSMUSG00000034353	166.642319220517	-1.7843955406623	0.260745017259978	-6.84345020055803	7.73082075287884e-12	8.10133224512286e-11	Ramp1
ENSMUSG00000034416	70.1546916930723	-1.03579668500883	0.262726302424722	-3.94249329225653	8.06389062411952e-05	0.000386459391086562	Pkd1l2
ENSMUSG00000034438	72.4900581891433	-1.42336376168148	0.245543198382823	-5.79679572089931	6.75939425795808e-09	5.41762233933033e-08	Gbp8
ENSMUSG00000034773	253.040578625182	1.20139978742785	0.185403965394393	6.4799034091435	9.17813554524266e-11	8.72391400643726e-10	Hrob
ENSMUSG00000034783	724.074899156296	1.00347595386495	0.128728232305029	7.79530593947064	6.4252612665095e-15	8.64965346600354e-14	Cd207
ENSMUSG00000034792	1628.64115330565	1.21729090717888	0.0776066661902874	15.6853910486781	1.90387025355467e-55	1.35251248655135e-53	Gna15
ENSMUSG00000034855	67.3316540663023	-1.28050970852927	0.326528632277716	-3.92158476148636	8.79684927863929e-05	0.000419993162995548	Cxcl10
ENSMUSG00000034906	1610.91193547479	1.07291428384841	0.138900971699024	7.72431085776157	1.12460091015842e-14	1.48566583269546e-13	Ncaph
ENSMUSG00000034908	7334.234871644	-1.07143641088094	0.0409809606164684	-26.1447363547251	1.13116439416519e-150	5.13055563292001e-148	Sidt2
ENSMUSG00000034997	29.340269559531	3.46075379960871	0.698912332882645	4.95162788920168	7.35952291622077e-07	4.66270060404832e-06	Htr2a
ENSMUSG00000035093	10441.6116559606	1.34926559251296	0.034349931881941	39.2800078075939	0	0	Secisbp2l
ENSMUSG00000035299	133.058474999107	1.07280036402811	0.200258275770655	5.35708379541192	8.45759020578543e-08	5.9938426742844e-07	Mid1
ENSMUSG00000035352	188.996126749883	2.45441625289851	0.189885738006424	12.9257535540425	3.22125064000047e-38	1.31595156053045e-36	Ccl12
ENSMUSG00000035356	943.328258953548	-1.22511975546093	0.0917621054777814	-13.3510423402128	1.16803006281266e-40	5.21749590431643e-39	Nfkbiz
ENSMUSG00000035373	1374.58878694793	4.97708455172144	0.203978313840317	24.4000671346745	1.70737859014345e-131	6.29204580855157e-129	Ccl7
ENSMUSG00000035385	1219.48806176642	2.75162176218432	0.207837950434887	13.2392652854146	5.20555651611339e-40	2.26800712348596e-38	Ccl2
ENSMUSG00000035390	68.4850838061242	-1.78266335319515	0.275159683333991	-6.47865025717208	9.25467414350606e-11	8.79194043633075e-10	Brsk1
ENSMUSG00000035448	596.856146217046	1.80673643034308	0.124455478992071	14.5171305030145	9.43791147183602e-48	5.40282252509085e-46	Ccr3
ENSMUSG00000035455	541.414015885375	1.67285363252537	0.144746311031871	11.557141737153	6.79324510793933e-31	2.03326079042875e-29	Fignl1
ENSMUSG00000035498	6.54484988189046	5.06719330457343	1.41919331326579	3.57047433722261	0.000356335365831283	0.00152592129368466	Cdcp1
ENSMUSG00000035539	18.2351133549037	-1.3713817290361	0.540033303884895	-2.53943917749266	0.0111030349096571	0.0333109878760048	Ccdc180
ENSMUSG00000035683	727.692409754419	1.24109997737867	0.129878470488287	9.55585612236324	1.22566298741043e-21	2.39831333897158e-20	Melk
ENSMUSG00000035799	29.2985060349171	-1.52991266086459	0.483436953177678	-3.16465808169676	0.00155265292250294	0.00581267249654064	Twist1
ENSMUSG00000035875	20.446336103413	-1.41752541778595	0.464061033394519	-3.05460988055174	0.00225353446730993	0.00814172707556487	AI182371
ENSMUSG00000036019	39.4581013141094	-1.27923529389329	0.313308808172587	-4.08298541414967	4.44608145574888e-05	0.000222291506135506	Tmtc2
ENSMUSG00000036086	1112.4469508881	1.28325769673602	0.0901591308901196	14.2332527395365	5.69690745511727e-46	3.0353191558304e-44	Zranb3
ENSMUSG00000036098	142.678218970344	2.67273370558982	0.23941027231276	11.1638221692435	6.12982666208507e-29	1.704882135623e-27	Myrf
ENSMUSG00000036223	168.265051193011	1.12546620136688	0.214391165642094	5.24959224880443	1.5243624873604e-07	1.04553889255208e-06	Ska1
ENSMUSG00000036304	115.031942645521	-1.52347991317969	0.196467819513435	-7.75434835563749	8.87982634983148e-15	1.18190555532106e-13	Zdhhc23
ENSMUSG00000036362	522.532534082485	-1.01101899722173	0.0935805132850105	-10.8037342576071	3.30483349009876e-27	8.35131422947957e-26	P2ry13
ENSMUSG00000036478	9808.56378618903	-1.15441802984216	0.0391739697920954	-29.4690080165197	7.18688126775749e-191	5.08514970981449e-188	Btg1
ENSMUSG00000036552	2135.51145415256	-1.01302745286455	0.0581223932908465	-17.4292109376041	4.95246387970523e-68	4.89408567419585e-66	Ermard
ENSMUSG00000036560	12.9579129524355	-2.48373931408162	0.67230516262872	-3.69436299487895	0.000220438708994893	0.000981459935416729	Lgi4
ENSMUSG00000036611	1257.4703177448	-1.0814352761687	0.0775878005103965	-13.9382128254015	3.71117079262907e-44	1.89730925291375e-42	Eepd1
ENSMUSG00000036777	1737.62336774409	1.01153981774027	0.142410177546971	7.10300229354493	1.22075378168909e-12	1.36153301666446e-11	Anln
ENSMUSG00000036949	27.1926721997168	1.17454037519868	0.369901044768939	3.1752826649418	0.00149690607332904	0.0056265982854053	Slc39a12
ENSMUSG00000036995	69.3812658266695	-1.08263066259822	0.295826873727372	-3.65967651605565	0.000252533838409158	0.00111453868952585	Asap3
ENSMUSG00000037032	34.2125010599032	-1.31263602051553	0.37062355556283	-3.54169615183296	0.000397563144111629	0.00168442980986601	Apbb1
ENSMUSG00000037071	15.2657084450137	-1.75895727848892	0.67958653959109	-2.58827562939562	0.00964577634729929	0.029388249030952	Scd1
ENSMUSG00000037108	132.54968663224	1.14314498261872	0.20774770362132	5.50256374771982	3.74307816530097e-08	2.76341025317232e-07	Zcwpw1
ENSMUSG00000037126	538.350679253117	-1.1419897242688	0.111114737475656	-10.2775720864121	8.8939834787888e-25	2.02739270304504e-23	Psd
ENSMUSG00000037318	601.322417902434	-1.20283332273343	0.0975069663147058	-12.3358706377066	5.80579498464951e-35	2.06222304183665e-33	Traf3ip3
ENSMUSG00000037418	47.6635506346861	-1.64963875843109	0.329886688618156	-5.00062238140364	5.71455407204261e-07	3.65190559900151e-06	Best1
ENSMUSG00000037466	387.400327671895	1.16780148575776	0.146373837967224	7.97821183058171	1.48468436909718e-15	2.08102866917275e-14	Tedc1
ENSMUSG00000037474	379.120698655349	1.96579654070904	0.145823877795012	13.4806217639638	2.03385626166234e-41	9.36898005535032e-40	Dtl
ENSMUSG00000037572	652.635628286342	1.05697067940257	0.0890600045274792	11.8680734973065	1.73415034285619e-32	5.63885761301162e-31	Wdhd1
ENSMUSG00000037762	34.1383310796633	-1.2795186174046	0.383706269449859	-3.33463046939296	0.00085412821359173	0.00338759506058837	Slc16a9
ENSMUSG00000037788	712.452525125682	-1.00022333897284	0.0939908315279855	-10.6417117788242	1.90595182761396e-26	4.6695819776542e-25	Vopp1
ENSMUSG00000037820	10281.9034468645	1.17782611863338	0.0544955323196093	21.6132601793038	1.34787466907545e-103	2.77239011875297e-101	Tgm2
ENSMUSG00000037846	26.9615297623982	1.36615893949494	0.53282152738308	2.56400852684153	0.0103471002564093	0.0313192772819343	Rtkn2
ENSMUSG00000037868	1417.71975574335	3.17551122881114	0.129368299603447	24.5462855934958	4.73861258310699e-133	1.78343229750169e-130	Egr2
ENSMUSG00000037922	138.397780305252	-1.31090539234837	0.21215958891838	-6.1788646887541	6.45642010293219e-10	5.70467608395442e-09	Bank1
ENSMUSG00000037972	447.458145460953	1.67593751507208	0.163005689877914	10.2814663483668	8.54180129277008e-25	1.94962481377819e-23	Snn
ENSMUSG00000037989	46.4063815021801	-1.94456890081992	0.695863379161125	-2.7944693729452	0.00519849646992041	0.0170795326999298	Wnk2
ENSMUSG00000037991	120.315367920083	2.57069866347572	0.221060395620656	11.6289426527902	2.93713070222751e-31	9.01994878328168e-30	Rmi2
ENSMUSG00000037999	177.003220937666	2.63086836354638	0.213386548680763	12.3291199928553	6.31324157197935e-35	2.22904052229027e-33	Arap2
ENSMUSG00000038026	45.7316605910161	-2.62562388129784	0.451686499305067	-5.8129341597268	6.13872104169278e-09	4.94255059201199e-08	Kcnj9
ENSMUSG00000038037	539.411487192594	2.46989180979009	0.102382694818421	24.1241140816866	1.39617665400633e-128	4.84254290837606e-126	Socs1
ENSMUSG00000038065	613.147975679078	-1.0940792891805	0.108048845997856	-10.1257841217685	4.24561966179918e-24	9.34089131810518e-23	Mturn
ENSMUSG00000038173	36.0379149662614	1.28260306020368	0.393771398001277	3.25722758614255	0.0011250618935759	0.00435665933350789	Enpp6
ENSMUSG00000038349	26.8393979200198	-1.37292487149833	0.422159456257401	-3.25214762135098	0.00114536518217665	0.00442946320671684	Plcl1
ENSMUSG00000038352	1602.59284285424	-1.51418870708178	0.0819840604484057	-18.4693060919408	3.6474246832436e-76	4.18956462479844e-74	Arl5c
ENSMUSG00000038379	402.50661169029	1.08361752868104	0.159439473451769	6.79641938863301	1.07251271306614e-11	1.10740118841796e-10	Ttk
ENSMUSG00000038390	663.030954401696	-1.92099654276874	0.212434949870269	-9.04275188212609	1.52776358691219e-19	2.68901592924275e-18	Gpr162
ENSMUSG00000038400	820.448896402645	2.57318815955377	0.0945420270643921	27.2173999167713	4.04284167142249e-163	2.16708564623613e-160	Pmepa1
ENSMUSG00000038422	37.3565933593332	1.08267524529121	0.366986857491532	2.95017443592292	0.00317594563364348	0.0110458720268925	Hdhd3
ENSMUSG00000038521	56.8183364543137	-1.89972530210227	0.320457156641011	-5.92817249586476	3.06324624553063e-09	2.55111877764554e-08	C1s1
ENSMUSG00000038668	73.6841307234402	-1.42933892743668	0.343084238933805	-4.16614570193782	3.09792747228843e-05	0.000158654426917516	Lpar1
ENSMUSG00000038777	27.155004953986	-1.39510166493536	0.408176545115043	-3.41788787629177	0.000631090995105997	0.00256747208197562	Sema6c
ENSMUSG00000038859	63.0708828739944	1.835761501763	0.2874849748384	6.38559111757028	1.70736643453463e-10	1.58455429488369e-09	Baiap2l1
ENSMUSG00000039055	292.528823025375	1.09510550053522	0.151982988095708	7.20544788766494	5.78533670442972e-13	6.64524811458814e-12	Eme1
ENSMUSG00000039187	364.460271689938	1.32035322148553	0.150378987320174	8.78017098675062	1.63226320308539e-18	2.70854632264329e-17	Fanci
ENSMUSG00000039328	53.1255188711226	-1.19961337763747	0.295936639697022	-4.05361559442462	5.04320620870708e-05	0.000249955938990808	Rnf122
ENSMUSG00000039396	615.136603274213	1.19532960523554	0.129121700433119	9.25738741997658	2.09495333192402e-20	3.87632107619289e-19	Neil3
ENSMUSG00000039748	201.050929730882	1.70088201433225	0.171120034919622	9.93970118771412	2.79664773071032e-23	5.93164289071162e-22	Exo1
ENSMUSG00000039891	44.6587077376324	1.07949154054633	0.337408522774658	3.19936061978872	0.00137732767421034	0.00521480077677799	Txlnb
ENSMUSG00000039959	5934.88993156747	1.74865162567345	0.0499679890142954	34.9954372823204	2.63970115127277e-268	4.24487942407855e-265	Hip1
ENSMUSG00000039976	2376.40983635004	1.60309523524152	0.0688062961470891	23.2986706887193	4.57296491847553e-120	1.22562388549869e-117	Tbc1d16
ENSMUSG00000039994	645.605859911032	1.33252048498309	0.103228853349521	12.9084111829793	4.03541633787856e-38	1.63721283487922e-36	Timeless
ENSMUSG00000040010	255.903918380569	1.04879829060145	0.153882137214735	6.81559477652628	9.38745604608106e-12	9.76792411759575e-11	Slc7a5
ENSMUSG00000040037	34.8223030304133	1.45402095813306	0.564871725622788	2.57407282428583	0.0100509115363983	0.0305010420599331	Negr1
ENSMUSG00000040065	72.4226676745774	-1.2404835742883	0.264581592497085	-4.68847270356485	2.75251621553656e-06	1.61597276258302e-05	Pfpl
ENSMUSG00000040093	2029.45242062294	-1.01356960838957	0.0553920086414137	-18.2981197694243	8.56542776575775e-75	9.52917306594269e-73	Bmf
ENSMUSG00000040134	5.85646627618627	-5.59002815054291	1.62040560005247	-3.44977094028922	0.000561062398449629	0.00230323341057681	Rdh7
ENSMUSG00000040152	30997.7117578558	-2.47446788142762	0.252061150315681	-9.81693481255879	9.51940349929752e-23	1.96945881285466e-21	Thbs1
ENSMUSG00000040197	3.93072500152678	6.15508965218282	1.54457367776402	3.98497639885535	6.74868329454978e-05	0.000328050175315447	Cd209e
ENSMUSG00000040204	1728.47318496467	1.55470279008129	0.136763421511934	11.3678260816663	6.04750278883967e-30	1.73659540311339e-28	Pclaf
ENSMUSG00000040229	501.280606927162	-1.58602685235662	0.152485308474073	-10.4011781084228	2.4488655129675e-25	5.69224468579265e-24	Gpr34
ENSMUSG00000040260	78.1699664490019	-1.07847766995696	0.264450638626456	-4.07818137841722	4.53893515033251e-05	0.000226677650689531	Daam2
ENSMUSG00000040269	347.418229918212	1.34094097772429	0.123054489071796	10.8971317327718	1.18947930770439e-27	3.08514655043739e-26	Mrps28
ENSMUSG00000040312	293.893046037278	1.09945505418241	0.144012908230566	7.63442018976638	2.26838957973202e-14	2.93960023999119e-13	Cchcr1
ENSMUSG00000040428	24.4620180483716	-1.20436245943428	0.457998379011999	-2.62962166379791	0.00854799392305406	0.0264391439945625	Plekha4
ENSMUSG00000040498	2.99003540521765	4.67904587392799	1.83128422260319	2.55506262554737	0.0106168694420883	0.032026228438114	Igsf23
ENSMUSG00000040524	2078.7977364611	1.07709037384832	0.071315781464164	15.1031139494637	1.54463098357009e-51	9.65476235631497e-50	Zfp609
ENSMUSG00000040564	45.6845262479102	-1.68358910744	0.432964028799144	-3.88851958928216	0.000100857531172865	0.000477151342315276	Apoc1
ENSMUSG00000040627	7.84462030390336	-2.62743944695252	1.07722509298571	-2.43908117631212	0.0147246601614755	0.042531762507567	Aicda
ENSMUSG00000040658	201.513391221905	1.1978705120455	0.161724368101349	7.40686469273956	1.29320284453957e-13	1.56681267925071e-12	Dnph1
ENSMUSG00000040724	4.04489906910254	-4.65533621041919	1.61905241210927	-2.87534620596644	0.00403584704914801	0.0136893765009356	Kcna2
ENSMUSG00000040809	4753.2846895176	1.85548611283524	0.0960305704736984	19.3218274522636	3.51966929881928e-83	4.61180964643069e-81	Chil3
ENSMUSG00000040896	38.3267538321085	8.95745960992615	1.22580253454719	7.30742461161173	2.7231101103551e-13	3.22201302622551e-12	Kcnd3
ENSMUSG00000040950	285.087539765933	3.2644605169164	0.276104118915668	11.8232952472306	2.95847720175005e-32	9.51500058577395e-31	Mgl2
ENSMUSG00000040957	160.014531264788	1.38038739729935	0.184143456916348	7.49626090666055	6.56640250968124e-14	8.214504525725e-13	Cables1
ENSMUSG00000041193	36.4151233361485	6.31244301289378	1.06908571929745	5.90452467837846	3.53664930620846e-09	2.91790063327992e-08	Pla2g5
ENSMUSG00000041293	8.23742970856539	-3.14188224888843	0.933362541904777	-3.36619706472961	0.000762122410216777	0.00305142220785979	Adgrf1
ENSMUSG00000041313	514.36868206805	1.11526715908355	0.106263882938763	10.4952607437303	9.08266010512437e-26	2.150778776433e-24	Slc7a1
ENSMUSG00000041362	4077.30858751426	-1.00743416099206	0.0482927310153317	-20.8609896315914	1.21138900421617e-96	2.04078667576951e-94	Shtn1
ENSMUSG00000041406	270.612893866315	1.07727777701589	0.150810356246943	7.14326127081032	9.11421492386846e-13	1.02362760500514e-11	BC055324
ENSMUSG00000041481	18.5731357396025	3.93090917535866	0.731735280679903	5.37203723689009	7.78520265203529e-08	5.53284249545409e-07	Serpina3g
ENSMUSG00000041695	879.662324383435	-1.23911828844907	0.114167885514979	-10.8534749755569	1.91984655073222e-27	4.88635476775573e-26	Kcnj2
ENSMUSG00000041782	50.8969080308193	3.27454841418648	0.857808336255927	3.81734272772272	0.000134896722099524	0.000623188330430525	Lad1
ENSMUSG00000042035	52.0686970318224	1.75497679123194	0.32643517935078	5.37618768517004	7.60794871465267e-08	5.41775381696824e-07	Igsf3
ENSMUSG00000042064	8.99912359679397	2.48236999426789	0.857809168984857	2.89384875333702	0.00380551419409505	0.0129777791747344	Myo3b
ENSMUSG00000042066	795.881165768458	1.13749666317025	0.0919551932888905	12.3701187772685	3.7926015562414e-35	1.35804309571567e-33	Tmcc2
ENSMUSG00000042333	1138.94235991447	-1.22796326527737	0.0723704206989716	-16.9677508216394	1.42277953540294e-64	1.26470086440918e-62	Tnfrsf14
ENSMUSG00000042377	33.6594952906407	1.74249665391313	0.354917477818255	4.90958254472163	9.12704760902805e-07	5.68880708795268e-06	Fam83g
ENSMUSG00000042489	933.173577820552	1.78619650070497	0.100971891986836	17.6900369554118	5.00425937886042e-70	5.14653163678267e-68	Clspn
ENSMUSG00000042613	5589.2378866109	-1.05184573492775	0.0423621507445271	-24.8298473151446	4.26934542330261e-136	1.67823224872889e-133	Pbxip1
ENSMUSG00000042678	8.92390869233549	2.77149558312094	1.0510638065143	2.63684808281259	0.00836802980139318	0.025936933442587	Myo15
ENSMUSG00000042700	1793.38724079492	-1.34346334147623	0.0610715976516285	-21.9981692494728	2.99838349457429e-107	6.39016935367767e-105	Sipa1l1
ENSMUSG00000042745	1400.92992143836	2.77574002734889	0.353523326304022	7.8516460465803	4.10611976251019e-15	5.58287105911166e-14	Id1
ENSMUSG00000042766	26.3892639694069	-1.22843164896687	0.42181434140802	-2.91225671670232	0.00358827596860827	0.0123232892693923	Trim46
ENSMUSG00000042784	7.83788936355872	-2.16133784254766	0.786525684282142	-2.74795583378857	0.00599680864248276	0.0193395712081819	Muc1
ENSMUSG00000042807	12.1793705859843	-2.24210723011725	0.688265649994872	-3.25761895880458	0.0011235115668082	0.00435256156488618	Hecw2
ENSMUSG00000043154	801.653120575001	1.43465058307154	0.0840920367735692	17.0604808506965	2.92140551269328e-65	2.67755140487209e-63	Ppp2r3a
ENSMUSG00000043953	251.333567225271	-1.0749588425491	0.138850345589797	-7.74185212131073	9.7978909882441e-15	1.30018674937022e-13	Ccrl2
ENSMUSG00000044026	139.888536462149	1.10658134307994	0.201071538300897	5.50342108301762	3.72491308047519e-08	2.75114770273594e-07	Slc35g1
ENSMUSG00000044156	5.41845849133926	-3.08357990345843	1.2537300252479	-2.45952465152831	0.0139121142931026	0.0404878973622152	Hepacam2
ENSMUSG00000044244	165.485028083268	1.9508043236277	0.179692244996677	10.8563634655674	1.86009799564724e-27	4.74110568371815e-26	Il20rb
ENSMUSG00000044258	265.475310476841	1.31589418484341	0.137342311333652	9.58112741853198	9.59913022519926e-22	1.89296560260367e-20	Ctla2a
ENSMUSG00000044309	48.9232677163593	2.15667556791133	0.36200805621448	5.95753473130873	2.56071304810765e-09	2.15185050394186e-08	Apol7c
ENSMUSG00000044337	2.48259407042121	-5.41375381995691	1.7864685608365	-3.03042210685306	0.0024421217034699	0.00872877163319439	Ackr3
ENSMUSG00000044349	21.8928740751635	-1.5087158561177	0.492994106149631	-3.06031215646983	0.00221106409648755	0.00800809025445707	Snhg11
ENSMUSG00000044468	564.201123464181	1.15151231533661	0.105367498268277	10.9285342658961	8.41974027716211e-28	2.20647090018845e-26	Tent5c
ENSMUSG00000044667	8.98475537927527	4.55703909309447	1.89796781772383	2.40100967494779	0.0163499042121187	0.0464898658749666	Plppr4
ENSMUSG00000044674	720.44978813935	-1.29626605665889	0.0873561293596493	-14.8388678179879	8.21304092337257e-50	4.95837818749275e-48	Fzd1
ENSMUSG00000044708	1012.1453012438	-1.11372868125001	0.111435187336999	-9.99440758224699	1.61248494783844e-23	3.46576503551813e-22	Kcnj10
ENSMUSG00000044749	124.067541810875	-1.62028121429864	0.202125549291818	-8.01621180486868	1.09056384257712e-15	1.54204506885265e-14	Abca6
ENSMUSG00000044966	81.4224007284279	1.15979090422754	0.256130864811528	4.52811848771511	5.95112103827435e-06	3.34400826067455e-05	Fbxo48
ENSMUSG00000045094	163.492389588932	-2.86269742633468	0.208023381024194	-13.7614214913743	4.34891008866169e-43	2.14283762000937e-41	Arhgef37
ENSMUSG00000045273	194.123573269869	1.34079531030347	0.196682312409512	6.81706094400497	9.29218528781206e-12	9.67448296386743e-11	Cenph
ENSMUSG00000045322	1023.42924644608	-1.0068378599703	0.103244914958878	-9.75193655175483	1.80982364127272e-22	3.67976671154865e-21	Tlr9
ENSMUSG00000045348	36.0357142990868	-1.36528830347368	0.368645828116618	-3.70352300051468	0.000212625893423502	0.000949542900471679	Nyap1
ENSMUSG00000045551	1552.81626449718	-1.46014767459184	0.171239578110074	-8.52692870834599	1.50284422905958e-17	2.38206196844398e-16	Fpr1
ENSMUSG00000045671	611.427130313221	1.15750292332407	0.0995589562701519	11.6263063283146	3.02923719611841e-31	9.28668574733771e-30	Spred2
ENSMUSG00000045875	363.948558787946	-1.77383136230341	0.193490836778615	-9.16752127302524	4.84020257910948e-20	8.70105116075891e-19	Adra1a
ENSMUSG00000046031	307.639894159655	-1.44806456396455	0.145172512555334	-9.9747847473027	1.9652711872768e-23	4.19851232267383e-22	Calhm6
ENSMUSG00000046245	3053.98623983834	-1.06469759517642	0.062041887716728	-17.1609477783404	5.2057140689101e-66	4.8465197981553e-64	Pilra
ENSMUSG00000046295	472.643894524277	1.19112504094227	0.163663300841466	7.27789941189114	3.39057980044242e-13	3.97455043671478e-12	Ankle1
ENSMUSG00000046314	49.8835742837829	1.53021983974466	0.341733000876177	4.47782284947985	7.54081351278463e-06	4.18039553702471e-05	Stxbp6
ENSMUSG00000046456	373.830100462327	-1.47795673846733	0.125026605404486	-11.821137858505	3.03545022316699e-32	9.72718822420305e-31	Tmem150b
ENSMUSG00000046546	751.419237651388	-1.44749031130096	0.114520712982916	-12.6395502926784	1.27782700335503e-36	4.788873275921e-35	Fam43a
ENSMUSG00000046591	361.062991114668	1.25775694431915	0.148688860043227	8.45898572329826	2.69713054975588e-17	4.22582305532611e-16	Ticrr
ENSMUSG00000046768	92.7342874219702	1.44986438553269	0.244905091134246	5.92010716811904	3.21731899171677e-09	2.67188524152478e-08	Rhoj
ENSMUSG00000046805	105502.537945248	-1.11851040752566	0.0412178949666847	-27.1365242797995	3.65203572051671e-162	1.90002529000647e-159	Mpeg1
ENSMUSG00000046826	37.4010164181252	-2.05217709897992	0.360901688225785	-5.68624965172246	1.29859519865792e-08	1.01282409475573e-07	Fam187b
ENSMUSG00000047221	67.1170903595757	1.01877415901388	0.325274319430904	3.13204608588933	0.00173592623975203	0.00641998729980631	Fam185a
ENSMUSG00000047222	165.808846897221	1.86672685206285	0.750315555975886	2.48792236439097	0.0128491778993795	0.0378702731914601	Rnase2a
ENSMUSG00000047250	5581.28311224275	1.01288855237806	0.0458726726527714	22.080434685919	4.87377185432705e-108	1.05136768696575e-105	Ptgs1
ENSMUSG00000047344	34.82832786109	1.80790266798091	0.429652030066988	4.20782992157406	2.57834804055251e-05	0.000133411932411777	Lancl3
ENSMUSG00000047414	1760.66644773286	2.2133065018838	0.0706793329896111	31.3147621555672	2.93800978549406e-215	2.73528711029497e-212	Flrt2
ENSMUSG00000047415	413.759992487331	-1.36236779998409	0.167618342387472	-8.12779663955151	4.37163818074754e-16	6.3646014633122e-15	Gpr68
ENSMUSG00000047473	51.697593299407	-1.44569808135688	0.317298901294454	-4.55626563930416	5.20710771602845e-06	2.95219642271882e-05	Zfp30
ENSMUSG00000047507	7.21124303552079	2.28309704757524	0.894002688693314	2.553792149006	0.0106556844401146	0.0321323563009182	Baiap3
ENSMUSG00000047604	641.215734097462	-1.21444903649466	0.104078150523924	-11.6686262234791	1.84376481094898e-31	5.721816796645e-30	Frat2
ENSMUSG00000047678	72.1077077780605	-2.80947591374883	0.305413720438681	-9.19891846939109	3.61570514091391e-20	6.59362971521919e-19	Gpr82
ENSMUSG00000047712	838.921478702995	1.08237477377665	0.0797840832745754	13.5662995594207	6.34451318197713e-42	2.98478972542536e-40	Ust
ENSMUSG00000047749	27.1057477332464	1.79023680410051	0.579871698643238	3.08729811834108	0.00201984917444871	0.00736834647284456	Zc3hav1l
ENSMUSG00000047757	92.5777256182445	1.29031571360887	0.235690653029721	5.47461554805976	4.38462467595708e-08	3.21557321281115e-07	Fancb
ENSMUSG00000047842	35.1745264408068	-2.64254142864017	0.431611261536597	-6.12250342873899	9.2116433849151e-10	8.04268311134073e-09	Diras2
ENSMUSG00000047878	10.6792394963241	1.59987239304598	0.607323702691806	2.63429928052364	0.00843111365041648	0.0261141602805493	A4galt
ENSMUSG00000047881	1495.37609256613	-1.01789525889062	0.0671152265872678	-15.1663834073045	5.90416537896609e-52	3.78401381842504e-50	Rell1
ENSMUSG00000047996	138.214597627152	1.69837405674361	0.218550872276798	7.77106967842523	7.78260699867897e-15	1.04056338019374e-13	Prrg1
ENSMUSG00000048078	9.15074201879398	2.25088103196599	0.7808808726453	2.88248964831337	0.00394546099490036	0.013416235974393	Tenm4
ENSMUSG00000048329	27.3383914805896	-1.5110782573916	0.408963696553357	-3.69489583091748	0.000219976953932055	0.000979650638999024	Mfsd6l
ENSMUSG00000048480	3.91971341019697	3.96361706153832	1.49034182827971	2.65953554166395	0.00782484736734708	0.0244374514620414	Cxcr1
ENSMUSG00000048521	6.36953130765465	2.27207402424942	0.932130332070945	2.43750680143782	0.0147889360088898	0.0426825728603772	Cxcr6
ENSMUSG00000048534	44.5333621338755	-1.13842352882861	0.350217867982708	-3.25061521100007	0.00115155599378813	0.00444854203409438	Jaml
ENSMUSG00000048772	10.8897898502901	-1.58116663549942	0.664842713151058	-2.37825669774644	0.0173947119318933	0.0490116373627367	Tmem53
ENSMUSG00000048827	68.9580534296002	-1.16904233257928	0.242606461819056	-4.8186776387316	1.44512825452573e-06	8.79961228719643e-06	Pkd1l3
ENSMUSG00000048922	826.928603787593	1.21127310491057	0.1200013226587	10.09383128514	5.88276198470273e-24	1.28946935250814e-22	Cdca2
ENSMUSG00000048924	920.765265700709	-1.11372789903768	0.0776635137830233	-14.340426344206	1.22301797457406e-46	6.65660460068942e-45	Ccdc125
ENSMUSG00000049092	34.183513458488	1.14434240359952	0.386524579526435	2.96059413608715	0.00307046271450954	0.0107253978982937	Gpr137c
ENSMUSG00000049093	10.1163129042924	-2.42208343986767	0.676373696681724	-3.58098407988123	0.000342302513441584	0.00147108580181443	Il23r
ENSMUSG00000049103	1747.02211581089	-1.38489327331344	0.0916980927987753	-15.1027489345115	1.55320694939099e-51	9.67418229851309e-50	Ccr2
ENSMUSG00000049281	18.3150221688257	1.39729673501115	0.568137669705727	2.45943335483264	0.0139156531535244	0.0404878973622152	Scn3b
ENSMUSG00000049313	2776.58306451943	-1.79506640477391	0.0743739016162489	-24.1357030593341	1.05508140971661e-128	3.73266701129542e-126	Sorl1
ENSMUSG00000049353	5.91929198925372	2.63225470842928	1.0497413063746	2.50752703779949	0.0121579279691287	0.0360841590345498	Rd3
ENSMUSG00000049526	50.8382821289495	1.15782840127492	0.40861711512865	2.83352889149144	0.00460371462088929	0.0153680143289131	Tmem202
ENSMUSG00000049719	8.68408022303346	1.91490487654463	0.780685320215339	2.45285113855661	0.0141728976940556	0.0410990798869099	Prss46
ENSMUSG00000049872	5.45029320327785	-3.20563356581794	1.3328267856951	-2.40513891244025	0.0161663193450489	0.0460492790490451	Calhm5
ENSMUSG00000049897	64.3545523776281	-1.26699685395953	0.285803854155464	-4.4330992585927	9.28880756934793e-06	5.07598755311077e-05	Stkld1
ENSMUSG00000049916	46.7142810488825	1.4231209605759	0.395657270249284	3.59685280060508	0.000322090630206575	0.00139166125005474	2610318N02Rik
ENSMUSG00000050075	17.646382375544	-1.78191539841046	0.558686560815414	-3.18947245806256	0.00142532720177098	0.00537811708023184	Gpr171
ENSMUSG00000050106	357.848765294228	1.13918834441788	0.132184104993401	8.61819463448159	6.8017994014583e-18	1.09379117829451e-16	Tmc8
ENSMUSG00000050195	4.40919771002913	-5.46246125800616	1.47237365039923	-3.70996944731049	0.00020728426103919	0.000927327084856408	Scd4
ENSMUSG00000050212	1141.30150075398	-1.21482858958788	0.0663937758449419	-18.2973264304929	8.69104749351402e-75	9.6084961945481e-73	Eva1b
ENSMUSG00000050248	4.0196848146614	3.93747801228519	1.59303871297397	2.47167754318694	0.0134480756019044	0.0393363478340753	Evc2
ENSMUSG00000050350	183.831364190754	-1.82892551345333	0.152232443893947	-12.0140324011842	2.99858938600355e-33	9.98908618625551e-32	Gpr18
ENSMUSG00000050370	82.8677595621976	3.95855753516683	0.326878537850729	12.1101787874936	9.32905946942479e-34	3.16133588035738e-32	Ch25h
ENSMUSG00000050377	46.0915320101938	5.81131614267097	1.23240269956609	4.71543607030155	2.41193617800292e-06	1.42643728026392e-05	Il31ra
ENSMUSG00000050382	246.247558098057	1.00040821115554	0.147664853635477	6.77485661974194	1.24529697181583e-11	1.27772959016532e-10	Kif7
ENSMUSG00000050410	526.129575183351	2.31531676934512	0.133842707759701	17.2987890644144	4.80380151556832e-67	4.61817635917869e-65	Tcf19
ENSMUSG00000050967	434.564496772964	-1.49020670740789	0.119980443840036	-12.4204133583196	2.02512434717979e-35	7.31069889331904e-34	Creg2
ENSMUSG00000051212	1192.42862203674	1.73485502285453	0.0831200679404937	20.8716747452195	9.68795975768061e-97	1.64779153993858e-94	Gpr183
ENSMUSG00000051220	507.697502520308	1.22774600355069	0.109517150228217	11.2105364410254	3.61992767231449e-29	1.01317880689195e-27	Ercc6l
ENSMUSG00000051278	240.054695829478	1.11880727540145	0.159111816465822	7.03157879943993	2.04209480669817e-12	2.22979105158543e-11	Zgrf1
ENSMUSG00000051314	46.510888116834	1.97835858819285	0.333980371767701	5.92357741780373	3.15012323817984e-09	2.62100329069441e-08	Ffar2
ENSMUSG00000051323	34.7858987980925	2.00256907506005	0.450846568835904	4.44179730641121	8.92105766242423e-06	4.88710402572382e-05	Pcdh19
ENSMUSG00000051378	645.632534921427	1.0064657923544	0.129571271761394	7.76766160177701	7.99483064325784e-15	1.06732497546104e-13	Kif18b
ENSMUSG00000051379	334.944564611836	1.00607861803197	0.116189253077806	8.65896450300999	4.76069031449095e-18	7.72585788743398e-17	Flrt3
ENSMUSG00000051435	132.952726198666	1.3308331237645	0.199811584252856	6.66044027797894	2.73008490002468e-11	2.71764050627668e-10	Fhad1
ENSMUSG00000051439	11509.1705971252	-1.17047764478338	0.0548957829821491	-21.3218134654167	7.12436061548173e-101	1.38486609810172e-98	Cd14
ENSMUSG00000051682	136.392730162831	-1.52921664458086	0.213363871596757	-7.16717705362497	7.65599927703224e-13	8.6590135045667e-12	Treml4
ENSMUSG00000051811	35.9433841673405	-1.03535759292431	0.365576445096764	-2.83212336793271	0.00462400044732451	0.0154290703484052	Cox6b2
ENSMUSG00000052270	1139.78391172047	-1.75782830568074	0.0873814920151786	-20.1167119620182	5.26883898653891e-90	7.83197418763755e-88	Fpr2
ENSMUSG00000052336	8373.24086360877	-1.00541342371423	0.039191086100456	-25.6541352576224	3.80189919162701e-145	1.68129487001725e-142	Cx3cr1
ENSMUSG00000052397	2126.55380867786	1.250070019449	0.0659446178890191	18.9563615570993	3.91294785184466e-80	4.84028912946015e-78	Ezr
ENSMUSG00000052563	121.77994867006	-1.17759160650495	0.258154012406201	-4.56158552613172	5.07687886044347e-06	2.88483489117843e-05	D930048N14Rik
ENSMUSG00000052675	29.7442151321626	-1.14511138018772	0.430230462667505	-2.66162319861737	0.00777648770227607	0.0243164735664772	Zfp112
ENSMUSG00000053101	351.09645249517	-2.07514956764681	0.135103693367112	-15.3596805233747	3.05074259300741e-53	2.01360394506374e-51	Gpr141
ENSMUSG00000053113	2752.14714931108	-1.00538155253634	0.126876123823658	-7.9241193869833	2.29768789520968e-15	3.17529696705969e-14	Socs3
ENSMUSG00000053318	395.81447798877	-1.38538785591477	0.124655991186604	-11.1136885016695	1.07620297825466e-28	2.96064610922965e-27	Slamf8
ENSMUSG00000053338	1247.41499349967	1.48937519256464	0.0754163984868731	19.7486915637303	8.23231661248348e-87	1.1557257822081e-84	Tarm1
ENSMUSG00000053398	45.4520004091752	1.34369501646379	0.374020086926424	3.59257447241895	0.000327427035590079	0.00141195924733128	Phgdh
ENSMUSG00000053687	478.256171037192	-1.42701232717405	0.102095996892882	-13.9771623824905	2.14886339015974e-44	1.10497803803883e-42	Dpep2
ENSMUSG00000053846	29.3937046239772	1.98461636847331	0.416904105710462	4.76036657180733	1.93241653710071e-06	1.15755218844478e-05	Lipg
ENSMUSG00000053897	474.472636975349	1.03631746444751	0.101082261000174	10.252218877907	1.15657502432865e-24	2.61619636897052e-23	Slc39a8
ENSMUSG00000054008	2872.72832595576	-1.10909322513415	0.0488869294014129	-22.6869070877275	6.03340253716591e-114	1.52464082114183e-111	Ndst1
ENSMUSG00000054057	15.0683346303777	-1.51320851897169	0.569000227964573	-2.65941636681718	0.00782761611246279	0.0244417831268057	A930004D18Rik
ENSMUSG00000054074	16.5771133220506	-1.4057713573145	0.565884056520568	-2.48420385963534	0.0129841453513197	0.0381966650789113	Skida1
ENSMUSG00000054169	38.2578370220971	1.34986543080428	0.374427779492294	3.60514231244976	0.000311981918760148	0.00135062363214593	Ceacam10
ENSMUSG00000054545	58.4647208677278	-1.17695094904392	0.292687510337737	-4.0211861028365	5.79058331852401e-05	0.000284922470991297	Ugt1a6a
ENSMUSG00000054843	3440.09732769846	-1.24703025578268	0.052073461261074	-23.9475200146694	9.80661413012679e-127	3.0976642383538e-124	Atrnl1
ENSMUSG00000054855	109.030121585775	-1.28481700325137	0.22704967321341	-5.65874852435369	1.52480789621676e-08	1.17937590188799e-07	Rnd1
ENSMUSG00000055322	935.221169508831	1.06893840365481	0.0815194090824607	13.1126858705947	2.7855576578605e-39	1.17598399546287e-37	Tns1
ENSMUSG00000055612	108.00284592928	2.37852615078672	0.280438684369995	8.48144811451413	2.22408243079054e-17	3.49394263927654e-16	Cdca7
ENSMUSG00000055639	45.0322429534671	1.96483278922282	0.373452668041586	5.26126322654635	1.43069040068819e-07	9.85877775526818e-07	Dach1
ENSMUSG00000055760	130.580183909392	1.05504290366575	0.22525811409265	4.68370654666766	2.81733279032782e-06	1.65128561060665e-05	Gemin6
ENSMUSG00000055833	10.8897237868474	-1.8139162863982	0.65933427990641	-2.75113298622314	0.00593895277993841	0.0191774617970665	1700034H15Rik
ENSMUSG00000055994	366.573096918156	-1.45805428811386	0.125679725081548	-11.6013484845531	4.05635651462194e-31	1.24139948766691e-29	Nod2
ENSMUSG00000056290	66.9908881727621	-1.03375185363389	0.267288163560137	-3.86755567423885	0.000109931735356904	0.000515941222268049	Ms4a4b
ENSMUSG00000056394	2492.79860989775	1.47724004246124	0.0733937950961275	20.1275876322573	4.23096593839065e-90	6.34250478679594e-88	Lig1
ENSMUSG00000057182	23.7460425325045	6.07533029766106	1.2566476422	4.83455353246438	1.33444791990191e-06	8.15654777302867e-06	Scn3a
ENSMUSG00000057315	661.812628783353	-1.39083514626014	0.0831722677017947	-16.7223424909711	9.01067483183099e-63	7.77511351708577e-61	Arhgap24
ENSMUSG00000057329	126.695406072973	2.22516098230766	0.244058363441981	9.11733140764357	7.69968471734797e-20	1.37714583382374e-18	Bcl2
ENSMUSG00000057337	293.373931545546	1.12586460632415	0.260940669997888	4.31463829050973	1.59864435744306e-05	8.51759639723199e-05	Chst3
ENSMUSG00000057914	20.171289900538	3.58513032587942	0.613630089548333	5.84249434136824	5.14249338968286e-09	4.16508999863095e-08	Cacnb2
ENSMUSG00000058818	25617.6317621181	-1.0822514932339	0.035704166997462	-30.3116298249118	8.05529156634013e-202	6.78524059604717e-199	Pirb
ENSMUSG00000059108	240.15326828666	-1.65939676255533	0.176418859529618	-9.40600549725661	5.15350733833183e-21	9.85517743867586e-20	Ifitm6
ENSMUSG00000059325	24.0142012686997	-1.42405113552638	0.479065374276594	-2.97256118265017	0.00295326343608381	0.0103733671407638	Hopx
ENSMUSG00000059412	285.921184266094	-1.13979942495248	0.363018115187626	-3.13978663120814	0.00169070927168822	0.00626717441468837	Fxyd2
ENSMUSG00000059900	20.2628847738619	1.55112428797712	0.541668936064007	2.8636020726022	0.00418853837531957	0.0141287290848642	Tmem40
ENSMUSG00000059994	265.328647263355	-1.250479404231	0.195676921714944	-6.39053084682446	1.65310851217993e-10	1.53742568201634e-09	Fcrl1
ENSMUSG00000060044	1730.55414477336	2.36935118769892	0.0768760401098275	30.8204114612822	1.3962631647513e-208	1.23492495606429e-205	Tmem26
ENSMUSG00000060098	649.634508747756	1.04757054335848	0.0996600129966541	10.511442973559	7.65137621555338e-26	1.81427873829656e-24	Prmt7
ENSMUSG00000060212	18.7250656377809	-1.73034509726425	0.493629742817118	-3.50535015858094	0.000456007106647834	0.00190557753590681	Pcnx2
ENSMUSG00000060429	45.7097691577699	-1.72401664055292	0.332435196351557	-5.18602319932977	2.14832059556457e-07	1.44713035091172e-06	Sntb1
ENSMUSG00000060512	55.9598398800513	-1.74794323769004	0.31363272025208	-5.57321709381962	2.50077614089775e-08	1.89043714343334e-07	0610040J01Rik
ENSMUSG00000060550	53.4864785511126	1.02585574681339	0.359143621689122	2.8563941689639	0.00428482823310241	0.0144150488047449	H2-Q7
ENSMUSG00000060803	362.566166413857	-1.01967247743469	0.135009728638504	-7.55258519306352	4.26702345320183e-14	5.418476515699e-13	Gstp1
ENSMUSG00000061126	6.5423742836429	3.91321262916024	1.49325066765126	2.62059995279651	0.00877751951451915	0.0270544594341051	Cyp4f39
ENSMUSG00000061451	29.2895069588185	1.28329529831141	0.478311026921946	2.6829724302401	0.00729710056333945	0.0230168352112895	Tmem151a
ENSMUSG00000061578	205.178999511565	1.4074544190655	0.20217032072679	6.9617262019756	3.36128302852965e-12	3.62989838166428e-11	Ksr2
ENSMUSG00000061702	12.3332832888774	-1.50935790203488	0.626371781286462	-2.40968374873931	0.0159663537942868	0.0456045264439107	Tmem91
ENSMUSG00000061815	25.729396809293	1.27519445134845	0.391262817742156	3.25917616886564	0.00111736260439827	0.00433146396098528	Rufy4
ENSMUSG00000061991	24.5034255397454	1.65937067341067	0.598745626811344	2.77141176336895	0.0055813797053889	0.0181888403847871	H2ac10
ENSMUSG00000062017	2.91678579917573	-4.64863635125479	1.80359815159681	-2.57742355032862	0.00995398975735984	0.0302380430736627	Abca14
ENSMUSG00000062075	1382.41976254391	1.04317787201754	0.0792379843431755	13.1651237807815	1.39309137057994e-39	6.01033981809477e-38	Lmnb2
ENSMUSG00000062345	110.905555292511	-1.64630100877333	0.610170814906891	-2.69809857920613	0.00697367864552652	0.022099140372755	Serpinb2
ENSMUSG00000062464	27.0646889362091	-1.07908813033332	0.413217747427904	-2.61142735773128	0.0090165141081367	0.0276705617728713	Cyp4f37
ENSMUSG00000062510	484.55521650358	1.13667887932221	0.123279841783259	9.22031422883088	2.96230821725771e-20	5.43007979845302e-19	Nsl1
ENSMUSG00000062939	14.2256538626246	-1.74941322244978	0.56682356797561	-3.08634524266122	0.00202633396402957	0.00738591005351721	Stat4
ENSMUSG00000062980	43.7384858346751	-1.02367796527376	0.377228486198077	-2.71368150266425	0.0066540106012792	0.0212344927883867	Cped1
ENSMUSG00000063779	102.468016019616	1.94447662178187	0.236539497754425	8.22051555973378	2.02630194543974e-16	3.00698448933587e-15	Chil4
ENSMUSG00000063873	143.803365529235	1.23560940480962	0.188449395320772	6.55671726994086	5.50051570130838e-11	5.32851162324446e-10	Slc24a3
ENSMUSG00000065599	20.3101950854476	-1.45904224487048	0.577910733635586	-2.52468445375945	0.0115802215894472	0.0345635216882633	Mir23b
ENSMUSG00000065601	4.00051740027079	4.06888923916362	1.49946460779272	2.71356137251763	0.00665642370485101	0.0212383619976749	Mir146
ENSMUSG00000066554	1518.61856534395	1.07117251041661	0.0760653407196915	14.082267959122	4.88175809819999e-45	2.57004223211487e-43	Gm10167
ENSMUSG00000066682	552.946321904797	-1.24344027124089	0.0952359543917589	-13.0564163417308	5.84134598413812e-39	2.44852059510472e-37	Pilrb2
ENSMUSG00000066684	595.612021753582	-1.0770097607948	0.0939359133880346	-11.4653674185914	1.96922051485932e-30	5.80559028122442e-29	Pilrb1
ENSMUSG00000067591	19.3766696762905	-1.47863231511857	0.492993559006066	-2.99929337433874	0.00270606602179037	0.00957926793264958	Klra3
ENSMUSG00000068101	232.187870861536	1.41152801135271	0.208677927812399	6.76414619480824	1.34097625751312e-11	1.36954555537815e-10	Cenpm
ENSMUSG00000068129	83.3656786277615	3.2719186896386	0.288964994187551	11.3228894691479	1.01084215018087e-29	2.89333119652902e-28	Cst7
ENSMUSG00000068747	5098.10568875934	-1.78030096798359	0.0481305373941139	-36.9890108104488	1.72002815153075e-299	3.38061977471416e-296	Sort1
ENSMUSG00000069170	18.1456902387825	-1.47595609512768	0.499612589500632	-2.95420116735431	0.0031347958891273	0.0109285385263644	Adgrv1
ENSMUSG00000069274	3.96188096470285	4.02381785594522	1.62807124710213	2.47152442689923	0.0134538359656372	0.0393363478340753	H4c6
ENSMUSG00000069310	10.4758521236172	3.75796509275396	1.26175952582016	2.97835286031324	0.00289802137382257	0.0101934977294785	H3c3
ENSMUSG00000069814	18.5855648861257	-1.45907422117742	0.560551845041902	-2.60292466090867	0.00924322631555672	0.0282877907086303	Ccdc92b
ENSMUSG00000070044	47.1396117810364	1.06921886702865	0.303183015314255	3.52664500654955	0.000420860634034766	0.00177210277444441	Fam149a
ENSMUSG00000070348	1355.67340968724	2.66940479188822	0.111032824595986	24.0415823122699	1.0224153320452e-127	3.41235939783915e-125	Ccnd1
ENSMUSG00000070369	97.1227926004833	1.60724975204034	0.331096405224531	4.85432558819353	1.20797130259559e-06	7.44004330487931e-06	Itgad
ENSMUSG00000070594	21.230598139709	-1.1456190441055	0.433410943189901	-2.6432628481269	0.00821112643030375	0.0255180549498007	Cfhr4
ENSMUSG00000070858	163.334295989953	-1.52851683034353	0.199392315687795	-7.66587631559912	1.77614289798899e-14	2.32383074870763e-13	Gm1673
ENSMUSG00000070868	27.9636633093365	-1.80938625366327	0.495023817865778	-3.65514989049247	0.00025703176069745	0.00113269427378604	Skint3
ENSMUSG00000070942	619.897875676187	2.50236862806234	0.106167063737462	23.570103005301	7.81094666649752e-123	2.12565900897961e-120	Il1rl2
ENSMUSG00000070997	34.2518047707602	1.28596880723093	0.33701087736482	3.81580801571235	0.000135738014684491	0.000626420490935029	1700055D18Rik
ENSMUSG00000071042	359.526729883277	1.09719526300714	0.377925725968257	2.90320342759439	0.00369366625031986	0.0126426591141463	Rasgrp3
ENSMUSG00000071637	2280.58372063659	-1.0510409870327	0.0496074065421125	-21.1871786955937	1.25388995286671e-99	2.31042285169366e-97	Cebpd
ENSMUSG00000071669	1771.37088405382	1.04375453693941	0.0604873468001314	17.2557500395627	1.01297747501314e-66	9.63363363199323e-65	Snx29
ENSMUSG00000071847	16.400873148512	-3.18733671917432	0.618632862299843	-5.15222664913888	2.57411664578011e-07	1.71889578509643e-06	Apcdd1
ENSMUSG00000072437	530.404224890649	2.02094312937241	0.185728795405235	10.8811513312354	1.41760991194906e-27	3.63949226886313e-26	Nanos1
ENSMUSG00000072596	393.527448799521	2.33123335216472	0.217986471122197	10.694394657446	1.08123357898968e-26	2.68246013727186e-25	Ear2
ENSMUSG00000072618	9.58046172302306	-1.95043337303101	0.779606336291503	-2.50181826677936	0.0123557330898404	0.0365608167658393	Gm10384
ENSMUSG00000072653	17.3757956316424	2.5317110855625	0.721272849501495	3.51006014896066	0.000448005338645319	0.00187568436338392	Zfp783
ENSMUSG00000072844	56.1437120393044	1.12040739936638	0.281324861465684	3.982610685487	6.81623624211945e-05	0.000330953493074171	G530011O06Rik
ENSMUSG00000072874	2.67990980046885	5.29442808669184	1.82284073197277	2.90449296739268	0.00367848467301297	0.0126004483696604	Gm6116
ENSMUSG00000072980	173.626091944329	1.27679802955682	0.223317083979101	5.71742209241956	1.08152233661277e-08	8.51025294143386e-08	Oip5
ENSMUSG00000073418	59.1199554716129	-1.25347789400478	0.364269680411387	-3.44107116625565	0.000579416115964962	0.00237582097248591	C4b
ENSMUSG00000073529	40.6279470825751	-1.96097786684056	0.339645703019544	-5.77359833911316	7.75962844109892e-09	6.19964171158982e-08	F830208F22Rik
ENSMUSG00000073678	2555.62481836178	-1.09705902038697	0.0687992939356095	-15.9457889409988	3.04766821199603e-57	2.26513457991587e-55	Pgap1
ENSMUSG00000073705	128.775767484879	1.04817861993819	0.198763023686542	5.27350912909842	1.33839593034862e-07	9.25161610470372e-07	Cenps
ENSMUSG00000073771	338.324959040166	1.18327912951393	0.126618519055176	9.34522957892352	9.16903369705015e-21	1.72911553376461e-19	Btbd19
ENSMUSG00000073795	20.593442620413	1.38167322907279	0.55824237359613	2.47504183563174	0.0133220569489706	0.0390220012204572	Spef1l
ENSMUSG00000074170	432.788640221928	2.03056849336775	0.128943653129834	15.7477195975142	7.12029731050146e-56	5.09922830467451e-54	Plekhf1
ENSMUSG00000074419	177.032512920022	-1.68429582546932	0.173708880538199	-9.69608358680855	3.13294203181586e-22	6.3047339705109e-21	Pira6
ENSMUSG00000074420	8.30992171888926	-2.70428468915884	0.850514213578449	-3.17958788458202	0.00147484639030638	0.0055483959587685	Gm10693
ENSMUSG00000074476	414.27648946568	1.26646597051415	0.164741145434407	7.68761178134698	1.49906858775033e-14	1.97299287564848e-13	Spc24
ENSMUSG00000074604	100.786743670256	-1.05586294470649	0.21246493001675	-4.9695869554719	6.70956760998903e-07	4.26159933404294e-06	Mgst2
ENSMUSG00000074677	3348.83940323788	-1.1602722886866	0.0714286728676193	-16.2437889730496	2.4717435448723e-59	1.98739416205664e-57	Sirpb1c
ENSMUSG00000074818	5.05847355837723	-3.57639119114731	1.37543356275672	-2.60019188711617	0.00931716455401112	0.0284992778481589	Pdzd7
ENSMUSG00000074867	34.5065298870704	1.03249109769311	0.37694846155125	2.73907762733431	0.0061611824087854	0.0198226910929438	Zfp808
ENSMUSG00000075266	161.028988549489	1.08924342858169	0.201868537291539	5.39580582093685	6.82166913929766e-08	4.89726077130829e-07	Cenpw
ENSMUSG00000075705	8640.72978432625	-1.02956199903793	0.0482360903253875	-21.3442257051263	4.41211079407369e-101	8.6717586484855e-99	Msrb1
ENSMUSG00000076617	239.189800589788	-1.31851597776913	0.283887353374535	-4.64450410381472	3.40894273182134e-06	1.97707501584222e-05	Ighm
ENSMUSG00000078521	100.287888873797	1.45070269611237	0.262574852354903	5.52491102290165	3.29652631726678e-08	2.45318695945023e-07	Aunip
ENSMUSG00000078627	3.33741708225635	5.39117623289828	1.53743270191646	3.50660957463569	0.000453854530302293	0.00189792737269912	Marchf10
ENSMUSG00000078773	166.12935769827	1.72751333728135	0.217262292566102	7.95128007201596	1.84594092534226e-15	2.56704787958956e-14	Rad54b
ENSMUSG00000078783	82.6562023099763	-1.80697360067557	0.252641099257322	-7.15233430343461	8.5314484044812e-13	9.61227967050114e-12	Gm9733
ENSMUSG00000078796	33.2115814700131	-2.29557458172955	0.41682329181592	-5.50730879680145	3.64360807709858e-08	2.69848147458231e-07	Zfp541
ENSMUSG00000079293	14172.3137645893	1.7208264525694	0.0405075949635414	42.4815754704325	0	0	Clec7a
ENSMUSG00000079339	63.820934124793	-1.47584949738597	0.358982347691623	-4.11120353654206	3.93602030433012e-05	0.000198642690908118	Ifit1bl1
ENSMUSG00000079363	31.6377422632757	-1.16824707713194	0.404314927431021	-2.8894482935737	0.00385918468331475	0.0131405424183166	Gbp4
ENSMUSG00000079445	346.322196876603	2.48849872792105	0.145868407817815	17.0598881906567	2.95119518194524e-65	2.69091193677471e-63	B3gnt7
ENSMUSG00000079710	21.9095172409511	-1.54664308146664	0.441560009726501	-3.5026792449448	0.000460603759341248	0.00192115536406209	Dynlt2a2
ENSMUSG00000080797	88.9798394415045	1.87244987792727	0.257022415935065	7.28516176737027	3.21284553727421e-13	3.77120270131675e-12	Gm15760
ENSMUSG00000080928	3.35006770315834	4.41468807543521	1.58688868315878	2.78197716215831	0.00540288419264891	0.0176657335459827	Hmgb1-ps6
ENSMUSG00000081665	505.880670346973	-1.80214839313011	0.113416110884123	-15.8897036680385	7.46797659611373e-57	5.48137087172846e-55	Pira1
ENSMUSG00000081723	131.046123327267	-1.05316860490486	0.239356293148225	-4.40000382297312	1.08248971082171e-05	5.88088467282714e-05	Gm15931
ENSMUSG00000082229	7.84762847574284	-2.35504583924853	0.853951769557347	-2.75782066763476	0.00581881104797872	0.0188514557926182	Nap1l2
ENSMUSG00000083668	94.5163935728776	2.20065916325177	0.304481149423032	7.22757112360434	4.91708644272851e-13	5.67373399122144e-12	Gm5648
ENSMUSG00000083849	9.10089883117388	2.53371656369736	0.977328724867863	2.59249165529226	0.00952834928414197	0.0290648336760109	Gm13477
ENSMUSG00000084799	30.5803431146817	-1.14762074637529	0.390765552963415	-2.93685238545767	0.00331561885961342	0.0114707572868574	Ino80dos
ENSMUSG00000086015	10.9666416149247	-2.90131281712973	0.868826732908277	-3.33934570293204	0.000839759875845733	0.00333509484594413	4833417C18Rik
ENSMUSG00000086564	178.210342397186	-1.31846769174651	0.167591691462138	-7.86714234007462	3.62833739689791e-15	4.95228859673821e-14	Cd101
ENSMUSG00000086841	994.863841572957	-1.01342729365341	0.0843871981063912	-12.009253967358	3.17698076156477e-33	1.05436421559698e-31	2410006H16Rik
ENSMUSG00000087203	35.9815332291255	-1.81361631941224	0.404432519741233	-4.48434839159978	7.31370840903043e-06	4.05937207553622e-05	Gm13986
ENSMUSG00000087213	14.674255768232	2.50702877234993	0.620209704244285	4.04222758075787	5.29458075132072e-05	0.000261827897428326	2810408I11Rik
ENSMUSG00000087231	46.0009421791298	-1.17635216278035	0.374649458874957	-3.13987418082184	0.00169020409811158	0.00626661502651348	E230016M11Rik
ENSMUSG00000087281	16.3155032717831	-1.48200399941734	0.495670333477056	-2.98989852594424	0.00279070139240063	0.00984537633230449	Gm16015
ENSMUSG00000087385	153.881627966371	1.07464340652998	0.167034401776507	6.43366513185623	1.24563128076891e-10	1.17264351918687e-09	Frg2f1
ENSMUSG00000087579	9.18954017686595	3.4510728536505	1.23075068540288	2.80403894515876	0.00504668087550352	0.0166394665436685	Hectd2os
ENSMUSG00000089296	5.33707709195807	-3.49470041805257	1.32695097967716	-2.63363189113648	0.00844770190796241	0.0261563800192451	Gm23205
ENSMUSG00000089665	86.0454320313412	-2.55250564960482	0.261902366904806	-9.74601978504679	1.91842895525792e-22	3.89163873733456e-21	Fcor
ENSMUSG00000089809	3450.26398936397	1.10955960854314	0.126406212711485	8.77773002404277	1.6680710025664e-18	2.76537094324246e-17	A930011G23Rik
ENSMUSG00000089872	3115.76563054973	1.15991919234217	0.0540751968031076	21.4501150419394	4.55524240671358e-102	9.15655487867688e-100	Rps6kc1
ENSMUSG00000089929	492.06286987367	1.18339450946772	0.106213649419013	11.1416424907803	7.86551841706079e-29	2.17735767260389e-27	Bcl2a1b
ENSMUSG00000089942	787.209471133031	-1.76168102584405	0.0836167037754759	-21.068529926442	1.54658670825605e-98	2.70867052300409e-96	Pira2
ENSMUSG00000090307	199.498440094079	-1.52533849055839	0.147195447576202	-10.3626743603516	3.66566893826407e-25	8.47608076456905e-24	1700071M16Rik
ENSMUSG00000090626	39.7496200695161	1.08625838083505	0.36222176376804	2.99887662611755	0.00270977010410334	0.00958828758580807	Tex9
ENSMUSG00000090659	62.2692023664996	1.34583216723096	0.310899681279956	4.32883096467082	1.49902930278035e-05	8.01824292013355e-05	Zfp493
ENSMUSG00000090799	361.390493608866	2.06162510425022	0.150510245988818	13.6975731499595	1.04974594178618e-42	5.12954584647948e-41	Klhl33
ENSMUSG00000092035	109.885131331362	2.94963023610006	0.249966405481182	11.8001066200158	3.89817234663439e-32	1.2424282998129e-30	Peg10
ENSMUSG00000095028	853.042917138368	-1.02465944840454	0.0848654404089752	-12.0739307245282	1.45037288075253e-33	4.89611562741059e-32	Sirpb1b
ENSMUSG00000095687	27.298924406652	-1.23204048682426	0.482140341294314	-2.55535656592606	0.0106079070462726	0.0320046508172464	Rnaset2a
ENSMUSG00000095788	661.375669198561	-1.21507459610678	0.098639548284898	-12.3183309051387	7.21725961028041e-35	2.53809354366303e-33	Sirpb1a
ENSMUSG00000096971	35.2330481980582	1.27916533331816	0.408659601436279	3.1301487321536	0.00174717817233655	0.00645485269224338	4930556M19Rik
ENSMUSG00000097039	114.149698700978	1.01284618292375	0.254425319185129	3.98091741092313	6.8649800262879e-05	0.000332971296092697	Pvt1
ENSMUSG00000097711	3.85994676408715	3.85880162438723	1.44701128536409	2.66673913563591	0.00765910958404644	0.0239876043612248	Gm5523
ENSMUSG00000097848	12.0882683933458	5.57888796964763	1.13170397870674	4.92963537693215	8.23832314120377e-07	5.17315222026104e-06	Gm807
ENSMUSG00000098090	141.572939235234	1.07637160056009	0.217068423436635	4.95867424436468	7.09758632327286e-07	4.50158495777604e-06	2700099C18Rik
ENSMUSG00000098098	317.69599683845	-1.03762931229507	0.129890788698212	-7.98847495418551	1.36618214480334e-15	1.91796793328781e-14	Bvht
ENSMUSG00000098188	1787.56832060176	-1.19831533093183	0.0753561887735989	-15.9020161506849	6.1357850580514e-57	4.52232924549463e-55	Sowahc
ENSMUSG00000098318	51.2182926987997	1.7591283192409	0.387644058495107	4.53799892114974	5.67905509052415e-06	3.19926132153763e-05	Lockd
ENSMUSG00000099632	36.7317934442552	-1.03586505652178	0.41328798831979	-2.50640010306871	0.0121967517261455	0.0361872427513901	2900093K20Rik
ENSMUSG00000102418	172.746600088867	-1.6975469975219	0.188690633203974	-8.99645609693224	2.33121210672769e-19	4.07881414005006e-18	Sh2d1b1
ENSMUSG00000102428	17.661763984617	1.45910310452636	0.56758787840713	2.57070871319727	0.0101490650978532	0.0307514238636393	Pcdhga12
ENSMUSG00000102918	118.022821467414	1.43865020613147	0.202498776422815	7.10448839022901	1.20769072192983e-12	1.34781332367299e-11	Pcdhgc3
ENSMUSG00000103567	19.9325895170851	1.34957467861802	0.478125922418695	2.82263440516032	0.00476308524346682	0.0158245112650568	Pcdhga5
ENSMUSG00000103711	40.1981217898103	-1.2715727904148	0.404751270078318	-3.14161531888153	0.00168018628107914	0.00623470004741115	Tstd1
ENSMUSG00000104713	119.257882011727	-1.15248603040752	0.433246824018676	-2.66011420399434	0.00781141598858646	0.024404121763	Gbp6
ENSMUSG00000104835	59.9932415633678	-1.09341181758105	0.293202093960203	-3.72920876114024	0.000192081970612102	0.000865445231318764	Gm5547
ENSMUSG00000105283	26.3315692171381	1.19097693047948	0.445639179096644	2.67251396722728	0.00752852403345319	0.0236456075333369	Gm33370
ENSMUSG00000105504	451.871670696014	-1.2468028986384	0.119683605349131	-10.4174911425949	2.06323997544516e-25	4.80851804027002e-24	Gbp5
ENSMUSG00000105987	2714.95227125795	1.14787721407665	0.157534171713573	7.28652838676616	3.18043804102042e-13	3.73917193993555e-12	AI506816
ENSMUSG00000106038	3.85641131303175	3.97875715762807	1.43786315008928	2.76713201627082	0.00565518493083502	0.018388707029695	Gm4962
ENSMUSG00000106357	18.8699769483169	1.75080664845191	0.518972292979569	3.37360331589192	0.000741911989579982	0.00297791721889728	Gm8013
ENSMUSG00000106820	51.9326511751062	2.17689147295738	0.308489861936987	7.05660620186618	1.70618252913453e-12	1.8745753265752e-11	D5Ertd605e
ENSMUSG00000107465	7.57021246343658	2.72235013355988	1.03897243759795	2.62023325647966	0.00878696418979923	0.0270741350902906	Gm5990
ENSMUSG00000108239	6.56461489295441	4.34320736584319	1.24170406068335	3.49777978776438	0.000469148331669785	0.00195311010565	Gm19434
ENSMUSG00000109293	12.2863496898208	-3.13655788675442	0.742162662414185	-4.22624048015497	2.37628039513023e-05	0.000123629482086643	Dcst2
ENSMUSG00000109663	33.6746853005371	-1.21084063849031	0.387669544550589	-3.12338344734817	0.00178784659495636	0.00659642319140194	Gm5331
ENSMUSG00000110391	8.72247085799065	-3.61485580318149	1.20957502924752	-2.98853375423126	0.00280319535015158	0.00988157085468939	Gm7269
ENSMUSG00000112714	338.600450694003	2.05402354876621	0.133007118954833	15.4429594814675	8.41488053192251e-54	5.6597270619459e-52	Gm4798
ENSMUSG00000113136	4.5676275150303	5.25221337576861	1.52048834035088	3.45429375312183	0.000551736048910111	0.00226863295424708	Gm19951
ENSMUSG00000114177	4.8036307213341	-4.02510459136695	1.53667403913747	-2.61936135371053	0.00880945749655845	0.0271245419767837	Gm18362
ENSMUSG00000115727	5.61414049609333	-2.34964448530638	0.927311388981491	-2.5338246820058	0.0112825163890775	0.03377499279174	4930432J09Rik
ENSMUSG00000116912	304.836745277846	1.31464470313541	0.141516712412978	9.28967809327691	1.54755655130296e-20	2.88155029852611e-19	Gm5487
ENSMUSG00000117640	6.13467731756121	-3.12107555458193	1.09794827466955	-2.84264352573555	0.00447410811751904	0.0149720958174034	Gm7411
ENSMUSG00000117666	4.96810239821126	4.08705612448623	1.45693940583286	2.80523411483258	0.00502800449848827	0.0165964492580256	Gm550
ENSMUSG00000117935	253.739735681901	1.26016651883297	0.157067583236159	8.02308466756155	1.03122219073614e-15	1.46047152377355e-14	Gm8717
