# Supplementary material for: Thrombocyte-derived Dickkopf1 promotes macrophage polarization in the Bleomycin-induced lung injury model
Source: Front Immunol. 2023 Dec 15;14:1247330. doi: 10.3389/fimmu.2023.1247330 (PMC10757334; doi:10.3389/fimmu.2023.1247330)
Supplement: Supplementary file 3 [file DataSheet_3.csv]

	baseMean	log2FoldChange	lfcSE	stat	pvalue	padj	gene_symbols
ENSMUSG00000000028	423.197538557443	-1.13511530485221	0.110090182881181	-10.3107768117464	6.29900951987681e-25	8.05662902365155e-24	Cdc45
ENSMUSG00000000154	76.6357712274969	-1.38971013826827	0.280064088276237	-4.9621147317451	6.97297838133246e-07	3.41960118068727e-06	Slc22a18
ENSMUSG00000000202	15.8886390694288	-3.93120363830628	0.676704104152853	-5.80933913978199	6.27199236682541e-09	3.66397863199388e-08	Btbd17
ENSMUSG00000000204	375.516601276721	2.59221925542329	0.247854719868336	10.4586237324846	1.33784725815408e-25	1.74908944194291e-24	Slfn4
ENSMUSG00000000223	8.72026694817725	-2.56112201241686	0.744688773426379	-3.43918439999157	0.000583469655033373	0.00202253473013626	Drp2
ENSMUSG00000000247	6.96479868853905	-2.01351566893386	0.824753690379667	-2.44135393684259	0.0146323061340295	0.037873992274634	Lhx2
ENSMUSG00000000320	9.31998354259813	2.0812718907321	0.733615345242814	2.83700702858559	0.00455386095139841	0.0133344225077448	Alox12
ENSMUSG00000000386	976.688666701124	1.46931508249348	0.21682997336586	6.77634673696282	1.2325267688748e-11	8.79474224067219e-11	Mx1
ENSMUSG00000000392	33.8185226161159	2.02528771708919	0.423723267441766	4.77974157359092	1.75520659098081e-06	8.30378427062304e-06	Fap
ENSMUSG00000000440	914.271607977749	-3.5113015407978	0.117412901761054	-29.9055852306898	1.66481264191277e-196	3.20096421986901e-194	Pparg
ENSMUSG00000000489	3362.91351519122	-2.06345245163386	0.065536439237525	-31.4855746763301	1.36879635490404e-217	3.31679982491747e-215	Pdgfb
ENSMUSG00000000562	49.3304546604235	1.2350919941545	0.365447190713812	3.37967297475198	0.000725721245700825	0.00246942500356331	Adora3
ENSMUSG00000000791	14.1362445999334	2.23691279060988	0.639473108543185	3.49805607260938	0.000468662587823585	0.00165175782347308	Il12rb1
ENSMUSG00000000881	147.338544465091	-1.18313238198235	0.210619366792984	-5.61739596883911	1.93856819195547e-08	1.09290150800343e-07	Dlg3
ENSMUSG00000000901	36.5679187260782	1.26242699866898	0.345584931757758	3.65301517125722	0.000259178911666747	0.000949195811278073	Mmp11
ENSMUSG00000000957	15448.2941844267	1.88787291204372	0.050173064658901	37.6272194030467	0	0	Mmp14
ENSMUSG00000000958	2247.70314726616	1.00743415878408	0.0567929176315478	17.7387287147309	2.10646985380259e-70	8.0131925255729e-69	Slc7a7
ENSMUSG00000000983	20.9017058998363	2.31140744292934	0.513330025653124	4.50277078569186	6.70732123204505e-06	2.98315607584246e-05	Wfdc18
ENSMUSG00000001020	63.1258696913062	-1.87751832288845	0.27466976558715	-6.83554784005788	8.16922304454868e-12	5.91024075398861e-11	S100a4
ENSMUSG00000001123	6335.94080661954	1.29602143673921	0.0475511397839622	27.2553180139821	1.43736052552532e-163	1.94087559816926e-161	Lgals9
ENSMUSG00000001128	37154.8291083506	1.7764984638807	0.0428073231753912	41.4998727344382	0	0	Cfp
ENSMUSG00000001131	645.236485524583	3.02135258030738	0.196999897416431	15.336823114789	4.3391703457184e-53	1.1918568982207e-51	Timp1
ENSMUSG00000001228	1562.90688690985	-1.16081906793648	0.0780378925253888	-14.8750694101435	4.78488622908813e-50	1.22135429302078e-48	Uhrf1
ENSMUSG00000001270	10038.9738862244	-1.01918190336596	0.0456979532733672	-22.3025722239499	3.48860703733403e-110	2.51877428095517e-108	Ckb
ENSMUSG00000001403	1526.29228706965	-1.83364383916794	0.153619853688516	-11.9362425828493	7.66062917082308e-33	1.2512360979011e-31	Ube2c
ENSMUSG00000001493	3.71621440153401	4.32944584440235	1.68035855362817	2.57650120865834	0.00998058565619306	0.0269619089298105	Meox1
ENSMUSG00000001517	1250.87740496697	-1.5488301172642	0.098656494809267	-15.6992210219769	1.53110594066442e-55	4.46926286871499e-54	Foxm1
ENSMUSG00000001761	208.338854342638	-1.9708796248057	0.202663713440488	-9.72487670016197	2.3619137198849e-22	2.77422920259256e-21	Smo
ENSMUSG00000001763	165.119647847583	-1.45439720949115	0.178335078574566	-8.15541855879484	3.47972647649106e-16	3.12451175851017e-15	Tspan33
ENSMUSG00000001827	21.212571655284	-1.64647505159689	0.512476075620655	-3.21278422529844	0.00131455008411316	0.00427918226681592	Folr1
ENSMUSG00000001930	365.879080348234	-2.92427285023065	0.149506524690725	-19.5594998698545	3.42419315444326e-85	1.65493313412423e-83	Vwf
ENSMUSG00000001986	18.0589742595298	-1.22099713115038	0.476793550599505	-2.56085076992995	0.0104416196772444	0.0280659186249469	Gria3
ENSMUSG00000001995	3252.86150765645	1.20557402746658	0.0525940588511066	22.9222473754982	2.78811262727843e-116	2.21161095353938e-114	Sipa1l2
ENSMUSG00000002055	1084.16017878518	-1.76972271989266	0.107465642557204	-16.4678001059794	6.25022902736789e-61	2.05502418708384e-59	Spag5
ENSMUSG00000002228	28.1758339314625	-2.77110828868001	0.438982672641777	-6.31256872168465	2.74441526472378e-10	1.77889196107362e-09	Ppm1j
ENSMUSG00000002233	1926.57681723816	-1.99709621547774	0.0885298503347474	-22.5584501490329	1.10941988241372e-112	8.38655055556248e-111	Rhoc
ENSMUSG00000002289	122.148979338334	-2.4883280574125	0.233505496177553	-10.6564003766336	1.62776159098607e-26	2.19128423005728e-25	Angptl4
ENSMUSG00000002413	1885.59920443172	1.0050123960659	0.0694648390565445	14.4679295268765	1.93200743237497e-47	4.67514083054456e-46	Braf
ENSMUSG00000002504	30.4080119716225	-2.05618904505407	0.402636852705265	-5.10680786231761	3.27646600522156e-07	1.65073788568397e-06	Slc9a3r2
ENSMUSG00000002602	4697.73798351014	-2.15393540367012	0.174399022588677	-12.3506162574673	4.83397127292888e-35	8.35040213348037e-34	Axl
ENSMUSG00000002885	1352.22867586585	-2.15039107811	0.0727904695845752	-29.5422064232112	8.26974611569208e-192	1.50807772206677e-189	Adgre5
ENSMUSG00000002908	58.5554855622389	1.24191840212295	0.296353066203991	4.19067168101474	2.78129873313892e-05	0.000116225828704215	Kcnn1
ENSMUSG00000002944	52613.0563856554	-1.43413200673121	0.045694883529356	-31.3849581389101	3.24608176098122e-216	7.5552552986838e-214	Cd36
ENSMUSG00000002957	13413.8853670377	1.16978105830187	0.0431528623247544	27.1078439594222	7.95827499224573e-162	1.0427698247247e-159	Ap2a2
ENSMUSG00000003273	29.0809158194714	2.22057655211361	0.517433866782103	4.2915176115612	1.774561254744e-05	7.57485859921972e-05	Car11
ENSMUSG00000003352	102.706876627016	1.25469498875114	0.275549653138102	4.55342612288574	5.27792117644001e-06	2.37681129557147e-05	Cacnb3
ENSMUSG00000003420	8240.1992427281	1.16705972743134	0.0457960399006882	25.4838569003387	2.97670374389796e-143	3.11567529738527e-141	Fcgrt
ENSMUSG00000003484	306.400618709773	-1.27288458711045	0.16059070602444	-7.92626558922236	2.25834329275451e-15	1.95918756770645e-14	Cyp4f18
ENSMUSG00000003541	5123.19052451733	2.34216561823218	0.0605770266548476	38.6642552064702	0	0	Ier3
ENSMUSG00000003545	11.8947433897926	1.60319957631226	0.644373624885579	2.48799689248134	0.0128464855526633	0.0337353745458819	Fosb
ENSMUSG00000003559	234.638648511593	1.11643558989627	0.145315922177115	7.68281667397418	1.55628225531357e-14	1.2973174747522e-13	As3mt
ENSMUSG00000003617	1413.91682013735	2.76925455052894	0.0953480854709747	29.0436303660438	1.85194648326628e-185	3.14991166754781e-183	Cp
ENSMUSG00000003746	8575.10426798496	1.24872779678667	0.0394328247459932	31.6672164581249	4.3944980580638e-220	1.11048965927272e-217	Man1a
ENSMUSG00000003779	1516.79971511214	-2.01756988574857	0.0981051057744778	-20.5653912690999	5.60460243709529e-94	3.08846767943235e-92	Kif20a
ENSMUSG00000003849	274.639319146853	-1.4995331675508	0.13796615961615	-10.8688476342519	1.62236992204119e-27	2.26683266595471e-26	Nqo1
ENSMUSG00000003865	1066.70988783217	1.08166057849081	0.0752901145095681	14.3665683806783	8.38859428596903e-47	1.989086385047e-45	Gys1
ENSMUSG00000003882	1760.32249151389	-2.4091482409323	0.0864583988495362	-27.8648260086906	7.12312355270032e-171	1.07693104721125e-168	Il7r
ENSMUSG00000004032	111.635746738488	1.26605474754686	0.248795566896652	5.08873515448435	3.60459607968422e-07	1.81141193333904e-06	Gstm5
ENSMUSG00000004040	8753.87228008076	1.21189284191152	0.0473778382002025	25.579319106762	2.5918510897981e-144	2.74534454655321e-142	Stat3
ENSMUSG00000004044	123.132554437697	-1.78666743054199	0.20616098075338	-8.66637044513914	4.46113822904999e-18	4.36949469178656e-17	Cavin1
ENSMUSG00000004105	1728.32421216719	-3.09079198269342	0.0674385357857576	-45.8312439124185	0	0	Angptl2
ENSMUSG00000004113	29.024775502962	-1.14630621855352	0.462987718518538	-2.47588904133667	0.0132904875659147	0.0347620042220117	Cacna1b
ENSMUSG00000004151	453.685186111178	1.84846084022625	0.127360943865913	14.5135610974454	9.94221163470013e-48	2.40914769323576e-46	Etv1
ENSMUSG00000004207	292273.740096344	-1.05965918888554	0.0348210865065259	-30.4315371861514	2.1026498202731e-203	4.42783007985843e-201	Psap
ENSMUSG00000004317	4001.59466189084	1.35536491510976	0.0609532890877826	22.2361243403586	1.53670484278519e-109	1.09607951467852e-107	Clcn5
ENSMUSG00000004347	22.7834511817305	-4.6488687405876	0.71683832657697	-6.48524021139714	8.85905251213725e-11	5.9926493264702e-10	Pde1c
ENSMUSG00000004609	2535.73122920835	1.07325020655319	0.0599594147129387	17.899611123482	1.18748179512326e-71	4.5963600599421e-70	Cd33
ENSMUSG00000004631	20.1627828950565	1.99423104797102	0.510275734972446	3.90814399214711	9.30078714391886e-05	0.000363905383297458	Sgce
ENSMUSG00000004633	568.043699372423	-2.02669489317035	0.0992446189173333	-20.4212068652156	1.08354128858425e-92	5.91566723881694e-91	Chn2
ENSMUSG00000004707	7838.16323565776	-1.64020812702047	0.0566065097565919	-28.9756095910765	1.33542314760145e-184	2.24974286265924e-182	Ly9
ENSMUSG00000004709	112.648221877839	1.03617034302633	0.224363272673867	4.61827076543184	3.86951131506455e-06	1.77004876266297e-05	Cd244a
ENSMUSG00000004791	10.1297481575407	2.01300704306416	0.749977403264574	2.6840902596555	0.00727274688760093	0.0203234786247666	Pgf
ENSMUSG00000004814	111.238587755677	1.48362870273028	0.263275439110785	5.63527197121483	1.74782276171912e-08	9.88402712022042e-08	Ccl24
ENSMUSG00000004891	330.922098864948	-4.37915720167841	0.374292571447471	-11.699823976584	1.27718148361076e-31	2.01895114062473e-30	Nes
ENSMUSG00000004933	1748.09409275588	-2.55585947861545	0.076942072554827	-33.2179702697014	5.92411620345558e-242	1.97720172684766e-239	Matk
ENSMUSG00000005045	66.3102937873255	-1.63298837089651	0.295615543262713	-5.52402743398805	3.31315695879801e-08	1.82404087905938e-07	Chd5
ENSMUSG00000005107	1468.68810545144	1.26634327672847	0.0704964671133094	17.9632161522799	3.78242952517051e-72	1.49346865782904e-70	Slc2a9
ENSMUSG00000005220	4.47822420263412	-4.26464390775688	1.50465195834083	-2.83430588988797	0.00459253488077026	0.0134321014394751	Corin
ENSMUSG00000005233	571.366497677944	-1.44474031190117	0.203262159343253	-7.10776819733281	1.17934412754442e-12	8.89612719493954e-12	Spc25
ENSMUSG00000005237	100.778022377752	1.95802816460299	0.271620958798783	7.20867849543782	5.64974782390683e-13	4.33948715836248e-12	Dnah2
ENSMUSG00000005410	2491.81653506564	-1.10576703586792	0.0617016381578584	-17.9211941348933	8.05797221906431e-72	3.14652252942668e-70	Mcm5
ENSMUSG00000005465	153.083350702819	-2.68977211228653	0.182631922778868	-14.7278311007179	4.27197606831725e-49	1.07645277311202e-47	Il27ra
ENSMUSG00000005470	1133.79870113441	-1.15096529766377	0.0905647424309403	-12.7087569264765	5.28681540888058e-37	9.68100183930524e-36	Asf1b
ENSMUSG00000005533	613.624129913585	1.00215419513334	0.0884875944797795	11.3253637532473	9.82700852991265e-30	1.48066400243292e-28	Igf1r
ENSMUSG00000005656	6008.86567048046	1.85629394799997	0.0494931616919625	37.5060692132227	7.33451280213276e-308	4.47379989506643e-305	Snx6
ENSMUSG00000005672	20.694419242294	-1.2414722836039	0.503407810210834	-2.46613631815518	0.0136579344872793	0.035612500463662	Kit
ENSMUSG00000005824	635.118508284977	3.71225925415394	0.170393889564296	21.786340247566	3.12662355224381e-105	2.07920466224213e-103	Tnfsf14
ENSMUSG00000005950	23.7823803045921	-1.85712958112638	0.45359915680694	-4.09420862728104	4.23612754533803e-05	0.000173616450763402	P2rx5
ENSMUSG00000006179	52.1010728210019	1.33941261613337	0.320732219477285	4.17610871248385	2.96538142218489e-05	0.000123538935414575	Prss16
ENSMUSG00000006310	10.3056247222609	-2.15387843873211	0.710532220466169	-3.03135927786495	0.00243455372847242	0.00754728722449154	Zbtb32
ENSMUSG00000006342	57.9644962747448	1.08942119470482	0.298907230941123	3.6446799606511	0.000267724747069052	0.000978063414065359	Susd2
ENSMUSG00000006360	2947.87758354122	-2.37986652030374	0.112949186602418	-21.0702404496359	1.49172009964479e-98	8.85471034987135e-97	Crip1
ENSMUSG00000006362	35.4846426487669	-2.88870594999185	0.418476140638174	-6.90291672444357	5.09454982397791e-12	3.72386329902253e-11	Cbfa2t3
ENSMUSG00000006398	1604.29491254242	-2.22121087504597	0.139101739735261	-15.968246545826	2.12681135375271e-57	6.43096855325327e-56	Cdc20
ENSMUSG00000006494	2672.93530087604	1.01410899762972	0.0613283615247211	16.5357262515637	2.0291770761706e-61	6.73435521583147e-60	Pdk1
ENSMUSG00000006651	109.869044942683	1.29365097151752	0.216879382350305	5.96484072159521	2.44872789102809e-09	1.48188668027355e-08	Aplp1
ENSMUSG00000006800	4300.68762948021	-1.62702587353999	0.0461496955557136	-35.2553977647759	2.83600561791098e-272	1.32016061513756e-269	Sulf2
ENSMUSG00000006818	7029.3441181502	1.26828293401331	0.0488950010704613	25.9389079915476	2.42565999219042e-148	2.76822578076493e-146	Sod2
ENSMUSG00000007080	771.747515660571	-1.17438274138178	0.108395910910456	-10.8341978172214	2.37033736756729e-27	3.29112226804535e-26	Pole
ENSMUSG00000007613	7452.07736252013	-1.34279840266919	0.0522568446724226	-25.6961248059783	1.29147260573376e-145	1.39297920261125e-143	Tgfbr1
ENSMUSG00000007617	549.366983123565	1.00052176487783	0.0915938763164561	10.9234569505611	8.90409184823838e-28	1.25401656611058e-26	Homer1
ENSMUSG00000007646	62.9013560871438	-1.07607383044303	0.288336099503585	-3.73201216322082	0.000189956326954012	0.000711290742482963	Rad51c
ENSMUSG00000007655	2829.5776404327	-1.74627649933288	0.0599856124412178	-29.1115890671972	2.5610416985192e-186	4.44139868677512e-184	Cav1
ENSMUSG00000008305	1307.46632302956	-2.31182827441609	0.0706612662111351	-32.7170513405233	8.93657895328426e-235	2.67930754414653e-232	Tle1
ENSMUSG00000008318	553.735224732337	1.93205201611909	0.121210625577299	15.9396258118226	3.36361853236958e-57	1.01361240577659e-55	Relt
ENSMUSG00000008845	1327.52761990211	2.19329308258479	0.0765247570786858	28.6612224110631	1.16175478853329e-180	1.88534683067572e-178	Cd163
ENSMUSG00000009090	24147.3153573818	1.03401312991478	0.0328988672425224	31.4300526608495	7.86399240288874e-217	1.85474882152932e-214	Ap1b1
ENSMUSG00000009185	441.87128713637	5.66421286364901	0.450387846149393	12.5763004310072	2.8507039981823e-36	5.11940132221794e-35	Ccl8
ENSMUSG00000009292	2420.22317598758	1.26031552873853	0.0711629518089551	17.710276157768	3.4935419717254e-70	1.32328188303748e-68	Trpm2
ENSMUSG00000009614	115.957755388498	-2.45404044230117	0.259924778409243	-9.44134859831396	3.68011924452097e-21	4.0993469342778e-20	Sardh
ENSMUSG00000009654	255.768970604367	-2.61253976890762	0.163723661392425	-15.9570079650595	2.54649970563773e-57	7.68686574966309e-56	Oit3
ENSMUSG00000009876	8.38663874280247	2.42249022979189	0.857205613095387	2.82603169272799	0.00471286008655719	0.0137521910377945	Cox4i2
ENSMUSG00000010021	137.92721325728	1.02568500932359	0.199894130667301	5.13114119909161	2.87990765789573e-07	1.45717066820703e-06	Kif19a
ENSMUSG00000011008	1478.17528485629	1.27492222661794	0.0813412697103009	15.6737438591579	2.28701754355819e-55	6.61030283137268e-54	Mcoln2
ENSMUSG00000011148	3459.47527255435	-1.27813457357931	0.0517085218242431	-24.7180644212511	6.83924565795677e-135	6.64722068371414e-133	Adssl1
ENSMUSG00000011154	3.86624035977999	-5.62932795585905	1.56899716320091	-3.58785094574337	0.000333414793454584	0.00120117602472874	Cfap161
ENSMUSG00000012017	54.0992357539649	1.21632836299317	0.354707452538045	3.42910292493138	0.0006055798292374	0.00209016616573276	Scarf2
ENSMUSG00000012443	2205.49345010015	-1.73894795986355	0.0749360664640914	-23.2057544773428	3.98312048545603e-119	3.29240272276784e-117	Kif11
ENSMUSG00000013033	45.741127072581	-1.63951280647592	0.379240660374182	-4.32314616491353	1.53819750842682e-05	6.59936350389572e-05	Adgrl1
ENSMUSG00000013076	42.0585703760274	-1.35474293641267	0.383517866719491	-3.53241153534979	0.000411787976730909	0.00146267420088214	Amotl1
ENSMUSG00000013089	2427.18580701311	1.36671093029736	0.118956066975283	11.4892074448068	1.49476978833837e-30	2.30322149703114e-29	Etv5
ENSMUSG00000013367	9.00207469779335	-3.2942303361514	0.913396331106313	-3.60657277018116	0.000310267875377801	0.00112373637337386	Iglon5
ENSMUSG00000013483	27.8177157278565	1.26935461128777	0.476554493622133	2.66360852384336	0.0077307471136848	0.0215048255533842	Card14
ENSMUSG00000013523	18.333892136272	-1.58408802458357	0.493864151499599	-3.20753798341821	0.00133876380442018	0.0043521665068325	Bcas1
ENSMUSG00000013584	15.8681057410941	-3.22170709172653	0.651881674263209	-4.94216545566781	7.72596046729617e-07	3.77422023490754e-06	Aldh1a2
ENSMUSG00000014164	49.7627448154139	-1.39165396425178	0.313401123776128	-4.44048811147813	8.975506345072e-06	3.94846385819395e-05	Klhl3
ENSMUSG00000014599	299.085825388888	1.07602815014614	0.361572014496028	2.97597188666813	0.00292061634536321	0.00890584080902082	Csf1
ENSMUSG00000014602	100.37179098325	2.03069443667666	0.235295417310318	8.63040368524684	6.11358145924217e-18	5.95829985854186e-17	Kif1a
ENSMUSG00000014686	31.3315472045919	-1.50320180629216	0.405846521021121	-3.70386766531856	0.000212337058076693	0.000788460418261331	Ceacam16
ENSMUSG00000014846	224.315581294498	2.51760502699881	0.162613780955837	15.4821135834886	4.58169243446361e-54	1.29672891957163e-52	Tppp3
ENSMUSG00000015053	29.6832543695473	-1.54511024686532	0.443345888829237	-3.48511238244603	0.000491930383902941	0.00172825353740995	Gata2
ENSMUSG00000015112	1028.58939276801	-2.02525852123452	0.0797686797209225	-25.3891443147869	3.32377200018236e-142	3.41826761111778e-140	Slc25a13
ENSMUSG00000015217	160.397449787121	-1.10460780210019	0.172108358121296	-6.41809505452201	1.37990091853148e-10	9.17979215791775e-10	Hmgb3
ENSMUSG00000015222	55.3268484655782	-5.85346457906771	0.720404936939997	-8.12524217828236	4.46470058809758e-16	3.98869134862919e-15	Map2
ENSMUSG00000015243	35309.0275311509	1.06138033054115	0.0859287505577609	12.3518650469344	4.7595085541327e-35	8.22980907273249e-34	Abca1
ENSMUSG00000015314	418.178246172803	1.48541908640233	0.136699244053853	10.8663299251102	1.66775319330098e-27	2.32473492799851e-26	Slamf6
ENSMUSG00000015316	5.0609056650832	2.84292205770645	1.20161715618536	2.36591333859742	0.0179856539054082	0.0453784384442684	Slamf1
ENSMUSG00000015354	9.45765818180922	1.9177692728426	0.739579026650142	2.59305524323609	0.00951274890790172	0.0258878485279805	Pcolce2
ENSMUSG00000015396	378.514078102553	-2.17442949868941	0.148696646855423	-14.6232584572239	1.99613518208961e-48	4.93151330111497e-47	Cd83
ENSMUSG00000015476	74.1104341910367	-1.63703939907156	0.269979430634502	-6.063570825467	1.33132114866488e-09	8.20262619252282e-09	Prrt1
ENSMUSG00000015568	44355.8208471419	-3.72637142171111	0.0860174335116026	-43.3211184010561	0	0	Lpl
ENSMUSG00000015749	2819.66698929149	-1.32180735222037	0.106919689488614	-12.3626186957935	4.1636820422496e-35	7.22072271032875e-34	Anp32e
ENSMUSG00000015766	1229.27344704046	2.53583816575632	0.0975626081616346	25.9919062593645	6.11369930237724e-149	7.02241733504877e-147	Eps8
ENSMUSG00000015850	276.106673277027	1.6622703333763	0.154794829659537	10.7385391167934	6.70976905974325e-27	9.14399883650218e-26	Adamtsl4
ENSMUSG00000015854	641.929463130996	-2.25408074608964	0.204908728230573	-11.0004135282771	3.8038351119287e-28	5.42629349152473e-27	Cd5l
ENSMUSG00000015880	798.740049492718	-1.4483517142312	0.114919232038073	-12.6032143492863	2.02711718224565e-36	3.66268394655192e-35	Ncapg
ENSMUSG00000015947	11046.2346417113	1.89036334869204	0.0910579868167138	20.7599949743789	9.95770965782223e-96	5.66372752852789e-94	Fcgr1
ENSMUSG00000015981	17.2182745107511	-1.60512885933345	0.67862071705559	-2.36528125209293	0.0180163829935039	0.045443005671195	Stk32c
ENSMUSG00000016239	1133.18916274879	-1.36687203929826	0.0703623460890608	-19.42618623842	4.63550927641456e-84	2.21614928622965e-82	Lonrf3
ENSMUSG00000016283	83.5997531962418	-1.03995334767322	0.246631505507209	-4.21662814543707	2.4798239329561e-05	0.000104169094158301	H2-M2
ENSMUSG00000016349	194.430269805504	-1.993894725331	0.199323073019102	-10.0033312507675	1.47354990631635e-23	1.80634956984269e-22	Eef1a2
ENSMUSG00000016494	153.868582236158	-1.58574868949423	0.208704874775455	-7.59804336722051	3.00641591024937e-14	2.46092045517821e-13	Cd34
ENSMUSG00000016498	161.398871720529	-1.05691270911817	0.16969800680248	-6.2281975435832	4.71831910402719e-10	3.00440412639082e-09	Pdcd1lg2
ENSMUSG00000016526	11.7967886750344	-2.11829329944785	0.680065732318858	-3.11483610889345	0.00184047139728231	0.00584002679072415	Dyrk3
ENSMUSG00000017002	767.170661588383	3.31055820316126	0.327517898816914	10.1080222336548	5.09014343166589e-24	6.35423762616358e-23	Slpi
ENSMUSG00000017009	6452.24827688225	1.26966357977812	0.0568660875294636	22.3272539915864	2.00898447686361e-110	1.46846803352233e-108	Sdc4
ENSMUSG00000017057	1046.69112884554	1.27299382268035	0.0898855998862133	14.1623777812224	1.56604224922689e-45	3.58830587390862e-44	Il13ra1
ENSMUSG00000017144	925.076856690855	1.1593572962497	0.0850590186673959	13.6300337625937	2.65457470235779e-42	5.55701442721977e-41	Rnd3
ENSMUSG00000017146	763.533612466861	-1.05318550476597	0.178356821265435	-5.90493538342773	3.52784996910412e-09	2.10611333457586e-08	Brca1
ENSMUSG00000017309	30.2087139325797	-1.68155042909124	0.460513739405388	-3.6514663628982	0.000260747254723014	0.000953952055593672	Cd300lg
ENSMUSG00000017400	223.959508380756	-2.59657358533337	0.181600988884801	-14.2982348349464	2.24430104393381e-46	5.25820412796625e-45	Stac2
ENSMUSG00000017446	5.50176518937448	-5.40851335038788	1.47002719237432	-3.67919272408309	0.000233973409857486	0.000862779997283526	C1qtnf1
ENSMUSG00000017639	109.968606521655	-1.23911616918209	0.186133076379934	-6.65715193280754	2.79184551487145e-11	1.94428957923469e-10	Rab11fip4
ENSMUSG00000017716	1395.28397189546	-1.7816128544952	0.146471423194195	-12.1635525595535	4.85983270695642e-34	8.15612720620039e-33	Birc5
ENSMUSG00000017740	80.6098423560411	1.59181546017118	0.297380186807321	5.35279595208055	8.66054919868983e-08	4.58946838752619e-07	Slc12a5
ENSMUSG00000017756	6001.86801562722	1.0659270659055	0.0452223229829451	23.5708162605335	7.68049702876727e-123	6.50049339434757e-121	Slc12a7
ENSMUSG00000017830	2859.89860209349	1.47142869838699	0.0688901262143333	21.3590652136277	3.2117414551021e-101	2.00750864308484e-99	Dhx58
ENSMUSG00000017832	16.7456936699236	1.5323279245736	0.557757498699323	2.7473013417963	0.00600878981770324	0.0171241313171182	Hspb9
ENSMUSG00000017861	292.565103278897	-1.16257803937229	0.127605835016749	-9.11069653844352	8.18547384321776e-20	8.62375502160089e-19	Mybl2
ENSMUSG00000018341	94.9916714366177	-2.26869786651915	0.276244700270556	-8.21263852047541	2.16380210269819e-16	1.96587033357105e-15	Il12rb2
ENSMUSG00000018417	184.643427270551	2.11450449554251	0.219207650875102	9.64612542993442	5.10481294271828e-22	5.91736803038949e-21	Myo1b
ENSMUSG00000018459	1520.0054300619	1.15382681428425	0.0893722605831898	12.9103460822751	3.93528377239836e-38	7.421240367799e-37	Slc13a3
ENSMUSG00000018476	1126.58943431201	1.33975223373202	0.0798791028714531	16.7722493815189	3.89481189161128e-63	1.33002562839212e-61	Kdm6b
ENSMUSG00000018500	629.905778289766	2.02136917786251	0.0978602861955547	20.655663869848	8.6819637343372e-95	4.85997647141426e-93	Adora2b
ENSMUSG00000018800	75.6979013705446	-1.16286296097577	0.295583950933611	-3.9341207711137	8.35017922796669e-05	0.000329113904553259	Abca5
ENSMUSG00000018819	739.76754721357	-1.03040366280533	0.0946775889181213	-10.8832900645203	1.38472945031685e-27	1.94092545536091e-26	Lsp1
ENSMUSG00000018906	171.429378674484	1.02572182155741	0.215690157969435	4.75553373048559	1.97922808875427e-06	9.3137977286444e-06	P4ha2
ENSMUSG00000018927	12842.4982472355	1.20546920675997	0.0953250732621079	12.6458775798198	1.17900693793859e-36	2.14562281123412e-35	Ccl6
ENSMUSG00000018983	807.020073458827	-1.53590752038413	0.111034841379651	-13.8326628047547	1.61914009503616e-43	3.51854657753005e-42	E2f2
ENSMUSG00000019055	14486.9269677063	1.05576753190995	0.0414703030642383	25.4583992375109	5.69875862565242e-143	5.92972596053916e-141	Plod1
ENSMUSG00000019214	488.837433516478	-1.03925038359105	0.126682144072816	-8.20360589250599	2.33281990262038e-16	2.1150820736777e-15	Chtf18
ENSMUSG00000019256	1110.38581308784	2.00195945830922	0.0898097832147644	22.2911066773414	4.50712804501497e-110	3.24091821090528e-108	Ahr
ENSMUSG00000019773	637.045426919349	-1.3062732750012	0.10224571493026	-12.7758241594006	2.23764830022238e-37	4.14903152857795e-36	Fbxo5
ENSMUSG00000019818	6738.82748685656	2.10516249141594	0.0517834702834096	40.6531752293626	0	0	Cd164
ENSMUSG00000019823	1000.50136200536	-2.15997058790443	0.0989866063596401	-21.8208368519755	1.47142063188628e-105	9.8218715311081e-104	Mical1
ENSMUSG00000019853	38.6085812398695	-3.43866409667162	0.38722837538642	-8.88019658487097	6.6742304302345e-19	6.78508402761023e-18	Hebp2
ENSMUSG00000019874	1972.87762303467	-1.88762803462545	0.065643486739483	-28.7557551919326	7.67465701836166e-182	1.25700933331296e-179	Fabp7
ENSMUSG00000019876	1615.93049484755	-1.19435596907185	0.0827038869430119	-14.4413523138862	2.84210542227303e-47	6.83070690415593e-46	Pkib
ENSMUSG00000019942	1964.80016123794	-1.26790452290337	0.0829032998975029	-15.2937762968536	8.41272399761717e-53	2.30004134148146e-51	Cdk1
ENSMUSG00000019944	1914.01848482791	1.61500103850116	0.0673850775206554	23.9667460203799	6.18209585134912e-127	5.41361849081755e-125	Rhobtb1
ENSMUSG00000019960	1961.69493905602	1.68267716395574	0.0746033155086156	22.5549917250182	1.1996150096427e-112	9.02978293854033e-111	Dusp6
ENSMUSG00000019961	5175.91562816888	-1.15989988407559	0.104775023402291	-11.0703853495893	1.74647978408382e-28	2.51575577366927e-27	Tmpo
ENSMUSG00000019966	277.428412206978	-2.37694095125696	0.154399576868403	-15.3947374692799	1.77543619709536e-53	4.9225220831379e-52	Kitl
ENSMUSG00000019987	33931.8840009673	2.05154065909251	0.289852292912494	7.07788314688911	1.46373064342231e-12	1.10084742140719e-11	Arg1
ENSMUSG00000019989	3.16645911388041	-3.91699112451918	1.57336080764004	-2.4895695288066	0.0127897899345413	0.0336064459524808	Enpp3
ENSMUSG00000019990	808.620647110179	1.9460472768737	0.108964267331965	17.8594994902776	2.43815768350308e-71	9.39620288964835e-70	Pde7b
ENSMUSG00000019992	326.842893445311	-1.8652852934739	0.138290156796434	-13.488200004138	1.83526620372243e-41	3.76612806005175e-40	Mtfr2
ENSMUSG00000020010	157.839758373261	2.51958681901538	0.248121984713143	10.1546294735966	3.16008243877453e-24	3.97572533851229e-23	Vnn3
ENSMUSG00000020053	30038.5294187274	-1.3401189662801	0.041161283421647	-32.5577546392862	1.62628763531315e-232	4.63990354533133e-230	Igf1
ENSMUSG00000020061	9.07697800558501	-4.11446712538851	1.2177622667909	-3.37871129496494	0.000728264439875974	0.00247640708899771	Mybpc1
ENSMUSG00000020108	289.521653151609	1.37524900594404	0.152996199588804	8.98877886928032	2.49992449933133e-19	2.57999792699369e-18	Ddit4
ENSMUSG00000020125	54.1280668437783	1.00428067408991	0.341322438212403	2.94232245424472	0.00325760525501768	0.00983676670467869	Elane
ENSMUSG00000020142	31.2435592021153	1.07432732138057	0.369769331837134	2.9053986604107	0.00366785601193869	0.0109429423166105	Slc1a4
ENSMUSG00000020178	42.5778850143509	-1.29284799699857	0.324706226354142	-3.98159287401073	6.84549626484154e-05	0.00027284809244881	Adora2a
ENSMUSG00000020185	319.515774684766	-1.53275484535704	0.124981682582594	-12.2638358972653	1.41633108437315e-34	2.41363011093223e-33	E2f7
ENSMUSG00000020186	142.66441545708	-1.17306005524125	0.211591731825128	-5.54397870428482	2.95674811345582e-08	1.63648051873968e-07	Csrp2
ENSMUSG00000020227	2640.28452690894	1.24950175489153	0.0653054414991046	19.1331951244623	1.33627422440985e-81	6.12366703512587e-80	Irak3
ENSMUSG00000020234	120.13689415789	-1.62159716218315	0.221265042606683	-7.32875443440777	2.32301592365848e-13	1.82306249661024e-12	4930404N11Rik
ENSMUSG00000020250	10218.6486225364	-1.02209942114332	0.0375227508953346	-27.2394586418876	2.21558267354205e-163	2.94672495581092e-161	Txnrd1
ENSMUSG00000020264	136.034640502926	-3.11710877621722	0.28480678722409	-10.9446435831062	7.04944356071955e-28	9.95192395415548e-27	Slc36a2
ENSMUSG00000020277	5396.28427724501	1.77204589570696	0.0404303486514304	43.8295971915709	0	0	Pfkl
ENSMUSG00000020284	821.698569100859	1.05452290656576	0.073966220100277	14.2568175734291	4.06577044320895e-46	9.45064564650763e-45	Cfap410
ENSMUSG00000020312	14.7813692941482	-2.81002084783063	0.657496230532369	-4.27382046822592	1.92151774733579e-05	8.17257211652387e-05	Shc2
ENSMUSG00000020330	1202.55665447843	-1.85055260572122	0.15963201313599	-11.5926158504606	4.49200687997185e-31	7.01935598054965e-30	Hmmr
ENSMUSG00000020393	1725.8788679757	1.13072769816406	0.0606376712809292	18.6472810429262	1.32864527783925e-77	5.67690973905762e-76	Kremen1
ENSMUSG00000020407	76.556376220384	3.32140639732694	0.289416083822327	11.4762329496724	1.73684126118759e-30	2.66461275534669e-29	Upp1
ENSMUSG00000020432	6474.98371808686	1.37714004918971	0.0425346928790791	32.3768659410507	5.81046210577402e-230	1.58125021829287e-227	Tcn2
ENSMUSG00000020439	160.020093235974	-1.30252425061585	0.170045568044473	-7.6598541531832	1.86144352179325e-14	1.54225173100706e-13	Smtn
ENSMUSG00000020475	121.363629159413	1.66467093126582	0.229175140821963	7.26375000925181	3.76503564358515e-13	2.92232187360148e-12	Pgam2
ENSMUSG00000020492	206.032018542184	-1.75360386548087	0.160182425078527	-10.9475422451694	6.82750355997644e-28	9.64630275338844e-27	Ska2
ENSMUSG00000020493	853.06108294319	-1.80044572476818	0.0986360273614084	-18.2534290251901	1.94320343730649e-74	7.93841237933362e-73	Prr11
ENSMUSG00000020577	178.200416485818	-1.76101943658562	0.206751546498218	-8.51756355109439	1.62944942541728e-17	1.55214490501918e-16	Tspan13
ENSMUSG00000020589	1803.25981001266	-1.85714690820878	0.0762545549999651	-24.3545701395757	5.18574798059721e-131	4.75288580460021e-129	Cyria
ENSMUSG00000020592	2230.05041885833	-1.90327780963882	0.0723009786885358	-26.3243713178202	1.00898722248596e-152	1.20594425530771e-150	Sdc1
ENSMUSG00000020638	987.790995285035	1.22075312085811	0.205522877070882	5.93974324540565	2.85468814937432e-09	1.71680566699326e-08	Cmpk2
ENSMUSG00000020641	772.405277990611	1.55020731913861	0.193860863352929	7.99649445652377	1.28011532071796e-15	1.11987932285756e-14	Rsad2
ENSMUSG00000020649	1529.68509856914	-1.24716455171808	0.0646617701742918	-19.2875101989387	6.83884254160925e-83	3.18348120311911e-81	Rrm2
ENSMUSG00000020656	48.0932879693812	-1.79365506528233	0.340550193282461	-5.26693304148159	1.38721775213951e-07	7.22145227121713e-07	Grhl1
ENSMUSG00000020658	231.259992552975	-2.58509097168187	0.174872579502939	-14.7827119553551	1.89384392269733e-49	4.8063422020937e-48	Efr3b
ENSMUSG00000020661	5393.86277419629	-1.25575521374561	0.0478438189502133	-26.2469686011553	7.74049434875383e-152	9.18936943188634e-150	Dnmt3a
ENSMUSG00000020689	446.034496116376	-1.08172458702456	0.11694611752259	-9.24976912393524	2.24978096657457e-20	2.42217745086656e-19	Itgb3
ENSMUSG00000020717	1218.71373637268	2.63945634803184	0.0744324758872321	35.4610849171632	1.95738209151349e-275	9.61781439355061e-273	Pecam1
ENSMUSG00000020785	66.9473721251538	3.62516809318874	0.37074798938626	9.77798449882326	1.39970004449871e-22	1.64951992585861e-21	Camkk1
ENSMUSG00000020798	49.5068356623921	1.12681577399098	0.361629066438542	3.11594359681394	0.00183357339586846	0.00581986000350209	Spns3
ENSMUSG00000020808	941.464381807291	-2.21968369594342	0.104279813560193	-21.2858425822	1.53561893035409e-100	9.46465618781653e-99	Pimreg
ENSMUSG00000020826	16.8540960875085	5.01303698256237	0.840074040906393	5.96737518177991	2.4110059329533e-09	1.46055766945243e-08	Nos2
ENSMUSG00000020838	6.70028861048026	-6.17282207681983	1.39599164019331	-4.42181879825947	9.78735222426186e-06	4.29279626816187e-05	Slc6a4
ENSMUSG00000020897	1442.5338728132	-1.31149106727626	0.0818151807128984	-16.0299232471107	7.8980246505189e-58	2.4297070964005e-56	Aurkb
ENSMUSG00000020914	7023.93042977284	-1.47822250480202	0.134783133011516	-10.9674146295124	5.48174403597777e-28	7.76975723176369e-27	Top2a
ENSMUSG00000020961	253.292884033227	-1.33049732820289	0.156022369980714	-8.5276061911337	1.49407156624549e-17	1.42626184216495e-16	Ston2
ENSMUSG00000021087	73.5676993604798	-1.08812580825713	0.27881556064118	-3.90267245398647	9.51364082202864e-05	0.000371658110646786	Rtn1
ENSMUSG00000021109	10211.2156373621	2.71241881875036	0.0541134249094952	50.1246931475301	0	0	Hif1a
ENSMUSG00000021125	413.364038011904	2.42521884210601	0.151783714281293	15.9781229072539	1.81530471580133e-57	5.49844608181672e-56	Arg2
ENSMUSG00000021175	290.327983019979	-1.27066579801931	0.117431883947898	-10.8204497390425	2.75422515692752e-27	3.80918598912361e-26	Cdca7l
ENSMUSG00000021176	97.4754383968018	-1.46553675289445	0.22164236598699	-6.61216887109243	3.78729594955935e-11	2.62308058150961e-10	Efcab11
ENSMUSG00000021190	59833.8767346767	1.00149220888661	0.0351725428422342	28.4736936245634	2.48067478443964e-178	3.95321227585161e-176	Lgmn
ENSMUSG00000021196	2475.40598652756	-1.28891389310534	0.0481682198451157	-26.7585951328453	9.80800709131161e-158	1.2663783754614e-155	Pfkp
ENSMUSG00000021214	3.73381509463891	3.63248277713707	1.41390876213761	2.569106914399	0.0101960994713995	0.0274624087382981	Akr1c18
ENSMUSG00000021215	217.540245859391	-1.31993238725552	0.15595244357896	-8.4636851912309	2.5905852094622e-17	2.4518385109779e-16	Net1
ENSMUSG00000021263	97.5405819837917	-1.02665149487984	0.244420521491392	-4.20034900758524	2.66503850169037e-05	0.000111578381198582	Degs2
ENSMUSG00000021306	4103.58686213372	-1.0219237525144	0.0474157792383639	-21.55239814529	5.02744481557122e-103	3.2575264228073e-101	Gpr137b
ENSMUSG00000021322	8462.92633406004	2.47551245955039	0.0512958458472977	48.2595114411355	0	0	Aoah
ENSMUSG00000021356	428.708590134652	-3.94255243409086	0.136420440401222	-28.9000125090899	1.19349190564212e-183	1.99166776593429e-181	Irf4
ENSMUSG00000021360	217.987081152295	3.04599339044059	0.185709495951957	16.4019258941319	1.85270312663375e-60	6.02435029540891e-59	Gcnt2
ENSMUSG00000021363	14.337653144136	-1.79336678846309	0.720472562097236	-2.48915348454457	0.0128047672983681	0.0336408033181098	Mak
ENSMUSG00000021391	73.606956719503	-1.74851218216069	0.270244133048949	-6.47012078461656	9.7924609927363e-11	6.60132783919635e-10	Cenpp
ENSMUSG00000021403	74.0831257999803	-1.67580045772838	0.258921862268345	-6.47222464355515	9.65704014645368e-11	6.51761806462042e-10	Serpinb9b
ENSMUSG00000021411	188.104847799612	2.30387028431273	0.183169826993035	12.5777827174578	2.79772557082726e-36	5.02936662828896e-35	Pxdc1
ENSMUSG00000021451	8362.05071658832	-1.33807429202661	0.0559809133596683	-23.902330485923	2.89652092841772e-126	2.51159601484221e-124	Sema4d
ENSMUSG00000021485	182.476448338196	-1.32302330859213	0.182575126108461	-7.24645978229352	4.27806130574562e-13	3.31179984408465e-12	Mxd3
ENSMUSG00000021508	4116.41920946289	-1.25588766918752	0.060030597436429	-20.9207924428452	3.46311703435152e-97	1.99540968145421e-95	Cxcl14
ENSMUSG00000021553	6.26403551464713	5.2016649419366	1.28813909885887	4.03812363629411	5.38804546461504e-05	0.000217551098433178	Slc28a3
ENSMUSG00000021565	24.9802964743104	1.85528256143756	0.542617985968739	3.41913207710082	0.000628212254846414	0.00216027344012018	Slc6a19
ENSMUSG00000021569	351.00527428903	-1.4338128207739	0.13015546659657	-11.0161552047456	3.19412646642423e-28	4.56020202296838e-27	Trip13
ENSMUSG00000021572	253.050633488968	-1.12789515733473	0.14218038847673	-7.93284622034443	2.14179579196181e-15	1.85899046928422e-14	Cep72
ENSMUSG00000021575	1913.16852407932	1.10414865908734	0.0586272932864364	18.8333555447082	4.0243411475127e-79	1.75336380685596e-77	Ahrr
ENSMUSG00000021614	4604.49858673283	3.59811105949152	0.382021558895894	9.41860734218945	4.57110455666804e-21	5.05996673985613e-20	Vcan
ENSMUSG00000021624	5000.46232507958	-1.63881015975402	0.0556641109553486	-29.4410551363805	1.638812704345e-190	2.95805693134273e-188	Cd180
ENSMUSG00000021640	42.7750776090182	-1.19095630348374	0.362874079763325	-3.28200984832123	0.00103070005224438	0.00343154647584496	Naip1
ENSMUSG00000021665	4984.10730594813	-1.18982152611873	0.044585148490781	-26.6864991234637	6.7523693771228e-157	8.59299725985074e-155	Hexb
ENSMUSG00000021675	19.3275693583898	-3.69616558495186	0.610752696948156	-6.05182032502038	1.43218159326559e-09	8.79953463121744e-09	F2rl2
ENSMUSG00000021687	2223.08410795324	1.25242346294844	0.0581600907206118	21.5340699684395	7.46785048780142e-103	4.82112435323793e-101	Scamp1
ENSMUSG00000021697	168.164068748246	-1.56618635948704	0.18417510066463	-8.5037898925271	1.83499517692692e-17	1.74324541808058e-16	Depdc1b
ENSMUSG00000021701	2120.20624182664	-1.68018084043982	0.0823437635072349	-20.4044698575406	1.52607719301982e-92	8.30608598994698e-91	Plk2
ENSMUSG00000021719	37.0516187601172	2.13815253962023	0.366049443467863	5.8411577391401	5.1839290533407e-09	3.05458098016468e-08	Rgs7bp
ENSMUSG00000021728	6959.97108627244	1.63998185881005	0.0572839285131574	28.6290047030096	2.92686976093831e-180	4.70667265465798e-178	Emb
ENSMUSG00000021756	4064.49799185144	-1.35645914301812	0.0530261105640349	-25.5809662181436	2.48475680080927e-144	2.64776283430815e-142	Il6st
ENSMUSG00000021758	26.4011823385357	-2.62230443773203	0.467394155782054	-5.61047759218199	2.01768998245129e-08	1.13556850460009e-07	Ddx4
ENSMUSG00000021768	18.2905001210515	-1.82805598412856	0.56634738495845	-3.22779981453022	0.00124746239545687	0.004084094449979	Dusp13
ENSMUSG00000021806	227.028414468848	2.22630154651624	0.162821282541406	13.6732834416169	1.46626687542159e-42	3.09508290684158e-41	Nid2
ENSMUSG00000021822	2830.88021421819	-1.71366404851394	0.061713059542106	-27.7682562042599	1.04904144190021e-169	1.5725842428621e-167	Plau
ENSMUSG00000021831	1913.04875180257	1.01827631889805	0.0580980459782093	17.5268600131573	8.93704781411511e-69	3.32815660597647e-67	Ero1a
ENSMUSG00000021838	170.144297523052	-1.11363402005528	0.231218345378294	-4.81637396995156	1.46190426054106e-06	6.97965572596784e-06	Samd4
ENSMUSG00000021880	157.730352247177	-2.53675599006112	0.192136864695405	-13.2028592955477	8.44669694878023e-40	1.67316486368391e-38	Rnase6
ENSMUSG00000021948	20530.3441914469	-1.06623827552003	0.0411684139500229	-25.8994256328265	6.75965786969599e-148	7.6160247170097e-146	Prkcd
ENSMUSG00000021965	298.24750770591	-1.65334856509149	0.149870324947728	-11.0318608147954	2.68256314605492e-28	3.83914720797455e-27	Ska3
ENSMUSG00000021986	14.7275199411398	1.68984308666808	0.645571602251009	2.6175920390176	0.00885526037228815	0.0242703285908592	Amer2
ENSMUSG00000022021	845.224356989195	-1.73325568931916	0.103329272079094	-16.7741014181579	3.77526735492067e-63	1.2916964069863e-61	Diaph3
ENSMUSG00000022033	492.930157881004	-1.41945830453199	0.131186953466793	-10.8201179082286	2.76421536721509e-27	3.82001606489592e-26	Pbk
ENSMUSG00000022034	356.634545313892	-1.26977007079118	0.240534904886325	-5.27894307643735	1.29931157787744e-07	6.77780079654204e-07	Esco2
ENSMUSG00000022070	397.138461635234	-1.06712033383568	0.145231795550791	-7.34770461102293	2.01639491452966e-13	1.58665523323466e-12	Bora
ENSMUSG00000022094	1620.18867606747	2.56099778987738	0.0703610227984236	36.3979613715161	4.58515285152297e-290	2.53458652470593e-287	Slc39a14
ENSMUSG00000022096	121.565051560323	-4.18952058630268	0.274516824790034	-15.2614346661887	1.38176555742056e-52	3.74878081981785e-51	Hr
ENSMUSG00000022098	225.51120272557	1.1101390111119	0.198060269849712	5.6050565413966	2.08186991623443e-08	1.17057205811414e-07	Bmp1
ENSMUSG00000022114	261.176793035873	1.11308824382435	0.141661298960533	7.85739119993856	3.92216429296056e-15	3.35976581976656e-14	Spry2
ENSMUSG00000022122	871.506473312334	1.82090000403744	0.097461109673005	18.6833498012366	6.76382608702841e-78	2.90401261294771e-76	Ednrb
ENSMUSG00000022123	15.7022976063176	-2.15793816914315	0.652086438824589	-3.30928239058753	0.000935354445514432	0.00313242801717243	Scel
ENSMUSG00000022126	959.450793486769	2.06395163744962	0.200044447237315	10.3174652731107	5.87537554710507e-25	7.53112449657548e-24	Acod1
ENSMUSG00000022150	34069.6154704944	1.44243840386649	0.0337878336783387	42.6910590835314	0	0	Dab2
ENSMUSG00000022156	21.7259484221138	1.51639621038215	0.513054991288692	2.95562120265756	0.00312040066846484	0.00945960024412589	Gzme
ENSMUSG00000022218	187.945813222412	2.87141409016055	0.22311116824482	12.8698805745562	6.65049006563478e-38	1.2488377788855e-36	Tgm1
ENSMUSG00000022235	78.4361373093473	-2.53840420347865	0.266621188930816	-9.52063942726371	1.72116708890175e-21	1.95164901510148e-20	Cmbl
ENSMUSG00000022265	3934.73958395559	-1.54082395572502	0.0427237874871748	-36.0647790458081	8.09083740190873e-285	4.33693402431405e-282	Ank
ENSMUSG00000022272	2368.01367508316	-1.28930823210602	0.0598786171107277	-21.5320308704163	7.80378987977375e-103	5.01968142484792e-101	Myo10
ENSMUSG00000022303	227.223629204754	-2.51391675572757	0.187903659160552	-13.3787535961691	8.04857263109309e-41	1.62709944310178e-39	Dcstamp
ENSMUSG00000022322	462.385093821455	-1.32472544444192	0.147395127098974	-8.98757964740846	2.5273457946122e-19	2.60677666244287e-18	Shcbp1
ENSMUSG00000022324	13.9600073537091	-2.15428058918758	0.725920060608388	-2.96765540186628	0.0030008054772746	0.00913461505549997	Matn2
ENSMUSG00000022353	3869.20264778612	-1.01522932260656	0.049009179750133	-20.7150849653591	2.53258567738891e-95	1.42671681679403e-93	Mtss1
ENSMUSG00000022385	767.06068758675	-1.35775363024586	0.177859699274501	-7.63384642942843	2.27851310086165e-14	1.8798795821428e-13	Gtse1
ENSMUSG00000022408	351.236993335354	-1.8586154659641	0.147343407961244	-12.6141745442251	1.76396175605655e-36	3.19699994906602e-35	Fam83f
ENSMUSG00000022422	103.812559980628	-1.1575432009009	0.204004420337329	-5.67410842856669	1.39412812638676e-08	7.96278089365691e-08	Dscc1
ENSMUSG00000022425	6.81351521834362	2.59122527246145	1.06233103872296	2.43918814193398	0.014720302100627	0.038085040786601	Enpp2
ENSMUSG00000022432	17.8436333135462	1.61424068347472	0.563349105492861	2.86543577993695	0.00416435729844598	0.0122751735131163	Smc1b
ENSMUSG00000022490	27.6166707915132	-1.2458836563105	0.428008141277528	-2.91088775225574	0.00360403466945613	0.0107779829700777	Ppp1r1a
ENSMUSG00000022494	320.409729637431	-2.90051406590934	0.14969726329695	-19.3758656773549	1.23369236229115e-83	5.83496903651556e-82	Shisa9
ENSMUSG00000022504	574.243936819939	-2.71469088816873	0.145839452155607	-18.6142422235119	2.4632003965045e-77	1.04739307244635e-75	Ciita
ENSMUSG00000022528	22.895814103872	-2.06035052102684	0.56443638093617	-3.65027944798589	0.000261955157476584	0.000957776928607542	Hes1
ENSMUSG00000022534	3001.58128408665	1.66778047866426	0.0741840236026534	22.4816665054092	6.27394684854868e-112	4.64350819263504e-110	Mefv
ENSMUSG00000022562	385.703077586414	1.20333828736408	0.146067173286446	8.23825271818095	1.74743779573389e-16	1.59332098807922e-15	Oplah
ENSMUSG00000022574	534.752489064892	1.00411134980332	0.100769778182234	9.96440964658542	2.18166104704555e-23	2.6559808851472e-22	Naprt
ENSMUSG00000022586	228.806131547171	2.27674069284714	0.35471212263196	6.418559016122	1.37570276210511e-10	9.15530705751592e-10	Ly6i
ENSMUSG00000022587	34577.0458478371	1.00225836190104	0.156804810822745	6.39175773142578	1.63989582489314e-10	1.0827964631032e-09	Ly6e
ENSMUSG00000022636	4184.76993527734	-1.77859206269035	0.053405544778675	-33.3035094026518	3.43478595361072e-243	1.19133193594941e-240	Alcam
ENSMUSG00000022651	131.772747108342	-1.28175724921646	0.226884903909021	-5.64937211393505	1.61034932373295e-08	9.1387453280437e-08	Retnlg
ENSMUSG00000022788	4594.08386322993	-1.17194341960633	0.0431798648810744	-27.1409700524557	3.23642287548787e-162	4.27231971973918e-160	Fgd4
ENSMUSG00000022833	244.055534923709	-1.04450925791604	0.136324780437777	-7.6619177713826	1.83176913810477e-14	1.51908880843578e-13	Ccdc14
ENSMUSG00000022861	275.707357004091	-2.66157323235551	0.185289464191239	-14.3644067619974	8.65445930964663e-47	2.04938059877295e-45	Dgkg
ENSMUSG00000022864	179.459931979656	1.64833239755963	0.175129920050587	9.41205475959502	4.86531116251795e-21	5.38226949054284e-20	D16Ertd472e
ENSMUSG00000022895	1725.41014312075	2.32716047152035	0.0899282503355562	25.8779689678921	1.17903774773824e-147	1.31169803268816e-145	Ets2
ENSMUSG00000022901	689.129389372976	1.79558901101213	0.201318484956816	8.91914625424133	4.69896481008287e-19	4.80184797952374e-18	Cd86
ENSMUSG00000023009	621.787315859765	1.19877300006264	0.0921676162881312	13.0064446531315	1.12453493869306e-38	2.16687347827249e-37	Nckap5l
ENSMUSG00000023015	2591.17194452647	-1.74937561894342	0.0822709717856649	-21.2635827798528	2.46834069446898e-100	1.51605828279381e-98	Racgap1
ENSMUSG00000023031	357.60891905538	1.19426679565722	0.116303079732632	10.2685741289286	9.76370290620931e-25	1.24341354001394e-23	Cela1
ENSMUSG00000023045	99.4319279376039	2.54102940297253	0.265854125817207	9.55798370689823	1.20073126896763e-21	1.37385093252059e-20	Soat2
ENSMUSG00000023046	12.0145631983072	3.44391355164586	0.828883897873191	4.15488050917926	3.25457580689928e-05	0.000134986345207675	Igfbp6
ENSMUSG00000023078	27.6700104354796	1.70463671296969	0.561339920617894	3.03672810423552	0.00239161077578514	0.00742717749523585	Cxcl13
ENSMUSG00000023191	442.166295294949	1.02334475132901	0.121957314456782	8.3910075905423	4.81993210982805e-17	4.51109942279092e-16	P3h3
ENSMUSG00000023232	89.8565340313024	-2.33635508593149	0.24356868269188	-9.59218180313862	8.6241693614438e-22	9.91891624412089e-21	Serinc2
ENSMUSG00000023243	5.96215787908581	2.63472880268938	0.912551145907034	2.88721220120827	0.00388672000236753	0.011525932962595	Kcnk5
ENSMUSG00000023249	990.879013021694	1.44648828570855	0.0841173981742878	17.196065464501	2.84185447151583e-66	1.02590946421721e-64	Parp3
ENSMUSG00000023262	164.919217329836	1.80146389276228	0.175446269971188	10.2678950829682	9.83265766031507e-25	1.25129411045549e-23	Acy1
ENSMUSG00000023328	4.5377408361408	3.6126738594853	1.32514864193168	2.7262404723285	0.00640603082086226	0.0181219061554826	Ache
ENSMUSG00000023341	322.992645509972	1.94309204283097	0.135659422200627	14.3233106208968	1.56487310334171e-46	3.67610097277709e-45	Mx2
ENSMUSG00000023349	4441.11096276261	2.1832528655296	0.061076936289269	35.7459459850672	7.64834704403662e-280	3.97916502535188e-277	Clec4n
ENSMUSG00000023495	362.036475212771	1.314909768761	0.117850786263973	11.1574119311835	6.5881605003092e-29	9.61534414933741e-28	Pcbp4
ENSMUSG00000023505	1349.05264521169	-1.75584150627354	0.147492366964892	-11.9046262691783	1.11963799841644e-32	1.82201256246444e-31	Cdca3
ENSMUSG00000023905	199.05837578493	-1.09911767577224	0.169416330460639	-6.48767254481177	8.71724824979614e-11	5.90576040944634e-10	Tnfrsf12a
ENSMUSG00000023908	673.871390926813	-1.43833260070506	0.0904211235910255	-15.9070418900194	5.6626527882385e-57	1.69774008764662e-55	Pkmyt1
ENSMUSG00000023913	16887.2446300941	1.63144982407134	0.0865926529705738	18.8405109221649	3.51555740829782e-79	1.53547395050321e-77	Pla2g7
ENSMUSG00000023919	249.302421296703	-1.32002974924987	0.163394456010359	-8.07879154214499	6.54117318654455e-16	5.80274887145369e-15	Cenpq
ENSMUSG00000023940	321.141571748206	-1.52098444037017	0.167388884373326	-9.08653191676656	1.02248489703645e-19	1.07085466806855e-18	Sgo1
ENSMUSG00000023963	48.1480183502418	-2.42086911738908	0.38691991108738	-6.25677058227786	3.93030915340223e-10	2.51713391073614e-09	Cyp39a1
ENSMUSG00000023990	2657.56186276508	-1.41968393496885	0.0500609308986913	-28.3591197663078	6.46074680320806e-177	1.02039419823167e-174	Tfeb
ENSMUSG00000024011	150.681699350315	1.57188255166151	0.183300799751119	8.57542658731318	9.87202055206106e-18	9.51641261827837e-17	Pi16
ENSMUSG00000024030	4398.72030896389	-2.21071998426581	0.11663628895032	-18.9539636776976	4.09541894433641e-80	1.83867679457784e-78	Abcg1
ENSMUSG00000024044	213.34956360886	1.61920549649967	0.19545138724527	8.28444105371198	1.18665070622122e-16	1.08929238932782e-15	Epb41l3
ENSMUSG00000024053	16924.8340528303	1.54902746926582	0.0512787651092019	30.207971388684	1.86127328475354e-200	3.87341919223592e-198	Emilin2
ENSMUSG00000024056	899.991822792519	-1.62935521709734	0.163594721710981	-9.95970530134757	2.2873973639801e-23	2.78087779872467e-22	Ndc80
ENSMUSG00000024079	3318.94426192034	1.07674619442171	0.0661555091403828	16.2759868136884	1.46144403773063e-59	4.67477099157634e-58	Eif2ak2
ENSMUSG00000024084	205.250384599599	-2.45082033727528	0.17927091092263	-13.6710430301378	1.51212063575781e-42	3.18806935946603e-41	Qpct
ENSMUSG00000024180	7075.60213192645	1.92599538486245	0.0570784804155624	33.742933778898	1.3572483945099e-249	5.00174309385119e-247	Pgap6
ENSMUSG00000024186	376.58247480693	1.38519328404489	0.139310661242439	9.94319653421405	2.70020538528303e-23	3.27374455519339e-22	Rgs11
ENSMUSG00000024209	30.3834929455497	-1.099758822099	0.362382549917457	-3.03480071639624	0.00240694669986958	0.00746955792526193	Acsbg3
ENSMUSG00000024232	322.304380004785	-1.00388839561339	0.139493089851983	-7.19668907383596	6.16922217993989e-13	4.73027183099076e-12	Bambi
ENSMUSG00000024245	7.97898859284208	-3.71009621653112	1.01504525877073	-3.65510422759298	0.000257077514420173	0.00094188984104773	Tmem178
ENSMUSG00000024277	3789.86440775359	-1.00141614424665	0.0471485602899167	-21.2395911580108	4.11455286223205e-100	2.50973536482837e-98	Mapre2
ENSMUSG00000024301	367.034612005249	-1.65093483171208	0.109636334898706	-15.0582818482339	3.04600726754707e-51	7.98234408231707e-50	Kifc5b
ENSMUSG00000024340	19.7653457873874	1.9905566252237	0.487159145390155	4.08604999836247	4.38779267080553e-05	0.00017933379055887	Btnl2
ENSMUSG00000024421	101.967193268912	-1.87033033485833	0.230245440688893	-8.12320248019814	4.54040897721858e-16	4.05428038354464e-15	Lama3
ENSMUSG00000024451	2740.59806444962	-1.0212885283706	0.0594057267000221	-17.1917521273285	3.06139025066162e-66	1.09990559894284e-64	Arap3
ENSMUSG00000024486	49.5958674973719	2.09845005932969	0.346454190556571	6.05693369146028	1.3874074492078e-09	8.53036161593216e-09	Hbegf
ENSMUSG00000024521	92.8159330920243	-1.04735556694708	0.272983609461409	-3.83669762815976	0.000124699851885353	0.000479212617857921	Pmaip1
ENSMUSG00000024534	28.323419101705	-4.1135872115073	0.819400175223433	-5.02024204520778	5.1606410339098e-07	2.56135183077526e-06	Sncaip
ENSMUSG00000024590	2106.94798002208	-1.63591864313379	0.1292109279942	-12.6608381235929	9.74533272325379e-37	1.77900093438221e-35	Lmnb1
ENSMUSG00000024600	22.6038396961465	-1.84607811811918	0.442932023533338	-4.16785876846909	3.07474335703653e-05	0.000127884164689911	Slc27a6
ENSMUSG00000024610	23311.0029156786	-1.0561964399351	0.175765258472556	-6.00913086643922	1.86520524525596e-09	1.13928230605431e-08	Cd74
ENSMUSG00000024617	68.0057738709989	-1.84606994931349	0.277155679471282	-6.66076896867191	2.72398556484692e-11	1.89777789116097e-10	Camk2a
ENSMUSG00000024640	699.363972830607	-1.17559858163832	0.0887793139458023	-13.2418074592916	5.03229932175189e-40	1.00356643407519e-38	Psat1
ENSMUSG00000024659	16858.6403743074	-1.92573405157821	0.0506437868659831	-38.025080088782	0	0	Anxa1
ENSMUSG00000024665	234.934691400209	-1.46035675434826	0.184394053714192	-7.91976056132369	2.37968386778072e-15	2.05940449790475e-14	Fads2
ENSMUSG00000024675	291.954183364698	2.1937957432109	0.281842045191719	7.78377740524345	7.03905624655624e-15	5.966165114774e-14	Ms4a4c
ENSMUSG00000024677	6744.57112152791	2.48966036830803	0.126512204870589	19.6792109571938	3.25023138901272e-86	1.5970373066735e-84	Ms4a6b
ENSMUSG00000024679	16532.4781604299	1.8854549630047	0.0406613094931773	46.3697550941162	0	0	Ms4a6d
ENSMUSG00000024681	30.4792238988629	1.28606389302782	0.399467395250358	3.2194464637641	0.00128438341071385	0.00419410340633512	Ms4a3
ENSMUSG00000024730	18.5739489335791	1.12237117246563	0.47944941117833	2.34095849592809	0.0192343051921401	0.0481170449079008	Ms4a8a
ENSMUSG00000024754	1046.3169364553	2.25043756344759	0.0837338670729129	26.8760734708213	4.18271157233465e-159	5.4402930149285e-157	Cemip2
ENSMUSG00000024769	832.468295199935	1.29769404171117	0.0799273817864903	16.2359133091297	2.81033796746789e-59	8.90981282925848e-58	Cdc42bpg
ENSMUSG00000024770	380.611723346417	-2.7910810823698	0.140660033037814	-19.8427443964802	1.27315347296352e-87	6.43451765235765e-86	Lipn
ENSMUSG00000024772	7991.29693904059	2.30735754132325	0.057227809604851	40.318816275779	0	0	Ehd1
ENSMUSG00000024781	50856.6916969145	-2.17900527900198	0.032686888052963	-66.6629773832037	0	0	Lipa
ENSMUSG00000024786	14.0113962935009	1.51491010914589	0.586928383305378	2.58108169963504	0.00984912700319981	0.0266393283730277	Majin
ENSMUSG00000024791	568.735467157252	-1.23539627807042	0.129901798346071	-9.51023229700947	1.90237245566741e-21	2.15573775581683e-20	Cdca5
ENSMUSG00000024795	1115.44699916013	-1.56005033784065	0.20478396655381	-7.61802969291897	2.57577056122754e-14	2.11624735055987e-13	Kif20b
ENSMUSG00000024924	50.448138781565	1.58150436498483	0.327670333936375	4.82651067609899	1.38945948765094e-06	6.64453876103203e-06	Vldlr
ENSMUSG00000024968	28.540120619105	1.28344955821831	0.417373979470115	3.07505887129749	0.00210461006502143	0.006613687589299	Rcor2
ENSMUSG00000024989	633.02535724063	-1.85650119335386	0.116658822567029	-15.9139373474061	5.0720868349183e-57	1.52585278950459e-55	Cep55
ENSMUSG00000025026	1486.04511913496	-1.08266593768338	0.0825224856221799	-13.1196476877859	2.54113530443176e-39	4.93957608792236e-38	Add3
ENSMUSG00000025141	26.1124859577422	-1.9646564555741	0.570138980096885	-3.44592550967177	0.00056910721143581	0.0019754586858493	Myadml2
ENSMUSG00000025161	3812.00809969469	1.77031187941998	0.0560072867186377	31.6085992223378	2.81269752999739e-219	7.0075783955104e-217	Slc16a3
ENSMUSG00000025213	126.435014606406	-1.79252211674741	0.211612099530265	-8.47079217458001	2.43729752949633e-17	2.31046923897431e-16	Kazald1
ENSMUSG00000025279	28.4519274446906	1.84530777076537	0.412443314475546	4.47408821042916	7.67380597985972e-06	3.39864681967298e-05	Dnase1l3
ENSMUSG00000025395	375.034791824824	-1.04306834635029	0.112447857072719	-9.27601800073205	1.75930887567215e-20	1.90805730850795e-19	Prim1
ENSMUSG00000025469	91.172460751487	2.16730101440228	0.230510683404955	9.40217165811278	5.34483258628766e-21	5.90904647617765e-20	Msx3
ENSMUSG00000025491	341.954494146074	2.16853762787376	0.166710995496147	13.0077660529828	1.10526105018997e-38	2.13205700292371e-37	Ifitm1
ENSMUSG00000025492	15907.4329466248	2.52539395834838	0.158702376239053	15.9127671443582	5.16780047022393e-57	1.55200717347693e-55	Ifitm3
ENSMUSG00000025498	13442.2164805775	2.41495326318326	0.347256875711676	6.95437133745444	3.54137671970915e-12	2.6123191323993e-11	Irf7
ENSMUSG00000025507	308.950332586073	-1.03371598732096	0.127004110573185	-8.13923252291343	3.97791365358127e-16	3.56460560375882e-15	Pidd1
ENSMUSG00000025574	2121.27289324286	-1.25415641745883	0.0739856855142609	-16.9513387453454	1.88120931902003e-64	6.55053378821759e-63	Tk1
ENSMUSG00000025582	260.553433813736	-3.1335436358246	0.195859156995942	-15.9989641734725	1.29918655340403e-57	3.96913833215265e-56	Nptx1
ENSMUSG00000025584	2501.19828583839	1.03114043282639	0.0515478272286426	20.0035673327747	5.12707128951411e-89	2.65183520585424e-87	Pde8a
ENSMUSG00000025591	1001.79699444073	1.72903700120188	0.106685557591721	16.2068516135876	4.51093220602929e-59	1.4248907105795e-57	Tma16
ENSMUSG00000025701	339.341175262843	1.09871363306316	0.147624511012316	7.44262335251016	9.87052173313357e-14	7.87904598092959e-13	Alox5
ENSMUSG00000025746	9.36398954687036	4.31674460335821	0.938440785287324	4.59991154586973	4.22670377053176e-06	1.9244829600241e-05	Il6
ENSMUSG00000025747	403.094979777751	-1.15633317102156	0.127542743608573	-9.06624037013294	1.23194490722488e-19	1.28565625155757e-18	Tyms
ENSMUSG00000025790	418.014244163235	2.03902263469751	0.162468398859244	12.5502722314881	3.9614575040636e-36	7.09253256977541e-35	Slco3a1
ENSMUSG00000025804	2408.74244742999	3.0264224806021	0.119560523486985	25.3128908467145	2.30393105555888e-141	2.35573621050758e-139	Ccr1
ENSMUSG00000025823	7005.59702721129	1.04438362016619	0.04064239958396	25.6968985802297	1.2660094669239e-145	1.37389211413601e-143	Pdia4
ENSMUSG00000025854	14748.1893533532	-1.28339460015172	0.0349437714017158	-36.72742090136	2.66665381664471e-295	1.57234797875427e-292	Fam20c
ENSMUSG00000025887	42.9162678149189	1.44715467729371	0.429750159945262	3.36743255075934	0.000758715832967957	0.0025730299787903	Casp12
ENSMUSG00000025912	116.570480460326	-1.29099068113037	0.228589189100893	-5.64764539481594	1.62660253981026e-08	9.22210651496912e-08	Mybl1
ENSMUSG00000025932	308.074790726573	-1.27416200102924	0.183082813131576	-6.95948450449873	3.41520077316875e-12	2.52450841941421e-11	Eya1
ENSMUSG00000025934	382.203766361574	-1.98665396261454	0.149814920981762	-13.2607216263618	3.91113977586793e-40	7.81741824805965e-39	Gsta3
ENSMUSG00000025959	1418.27238683346	1.61181159964265	0.0737215080405659	21.8635191070119	5.78110024447333e-106	3.88828449522771e-104	Klf7
ENSMUSG00000025993	4627.31549595483	-1.12216198796532	0.167134570172862	-6.71412255887397	1.89201238652606e-11	1.33072791671012e-10	Slc40a1
ENSMUSG00000026039	205.269172549783	-1.69412959594178	0.170407140346339	-9.94165850385493	2.74222958161273e-23	3.32241774446216e-22	Sgo2a
ENSMUSG00000026069	34.9358888092751	-3.19403843000899	1.1230189885305	-2.84415353847976	0.00445295843099314	0.013051927371307	Il1rl1
ENSMUSG00000026072	98.073385075988	1.88506456306682	0.278317344172616	6.77307613965187	1.26072557882307e-11	8.99232853379084e-11	Il1r1
ENSMUSG00000026073	43.0131298999128	4.01997375308789	0.451909143080504	8.89553534076598	5.81383517150068e-19	5.92401672515412e-18	Il1r2
ENSMUSG00000026077	17.528153798563	-2.23171397752607	0.611016218428609	-3.6524627501141	0.000259737282781575	0.000950548089747346	Npas2
ENSMUSG00000026090	40.0348289718358	-3.69534877765621	0.42904572710764	-8.61294856044357	7.1205048479318e-18	6.92438758961328e-17	Cracdl
ENSMUSG00000026094	4642.2175921444	1.21923692144149	0.0583682450858468	20.8887027466435	6.78371005174728e-97	3.89600802290122e-95	Stk17b
ENSMUSG00000026104	1636.56322590717	1.09027167296158	0.078661126625457	13.8603617788603	1.10117845653557e-43	2.40478342193304e-42	Stat1
ENSMUSG00000026121	838.539661763583	1.07017775334234	0.094861718619338	11.2814501878968	1.62052278233861e-29	2.41902341745044e-28	Sema4c
ENSMUSG00000026131	4823.07246838435	1.42633287627148	0.0602474037937594	23.6745948614506	6.58872891971584e-124	5.6303394135678e-122	Dst
ENSMUSG00000026141	83.1045847520842	1.29119820630087	0.25610003107309	5.04177293884189	4.61238386950398e-07	2.29956195793844e-06	Col19a1
ENSMUSG00000026180	336.150913120079	1.93033818084068	0.155111553388798	12.4448381739957	1.49186433873502e-35	2.62061452709869e-34	Cxcr2
ENSMUSG00000026185	26.4587083030992	1.14688626283333	0.402976543014971	2.84603727614668	0.00442670126450683	0.0129846713951608	Igfbp5
ENSMUSG00000026196	206.980953030421	-1.29879587879852	0.15867573548809	-8.18522047371261	2.71805576908502e-16	2.45429752421362e-15	Bard1
ENSMUSG00000026207	726.468486120127	-1.145513388247	0.0817184370435876	-14.01780833909	1.21303195107614e-44	2.72993920898038e-43	Speg
ENSMUSG00000026222	5639.69842267025	1.00772828743911	0.0626370213516542	16.088381370844	3.07779148682721e-58	9.53468539588206e-57	Sp100
ENSMUSG00000026271	312.793909663491	2.47667444455931	0.154923102627796	15.9864758873927	1.58761816955096e-57	4.8170459350235e-56	Gpr35
ENSMUSG00000026274	226.937765266103	-1.16471776289924	0.133136406625285	-8.74830403209964	2.1658308750311e-18	2.15124227664278e-17	Pask
ENSMUSG00000026278	10.6028294237836	-1.9805051732115	0.791117656570933	-2.5034268376665	0.0122997107346231	0.032435836921131	Bok
ENSMUSG00000026315	2115.90293395757	1.17692032152021	0.0862410627255223	13.6468670993303	2.10745803317901e-42	4.42216193937171e-41	Serpinb8
ENSMUSG00000026347	5.58354131190884	-4.28393772179439	1.30961689037401	-3.27113811167397	0.00107115584346993	0.00355224516594293	Tmem163
ENSMUSG00000026390	9494.60938995252	2.72269516708026	0.169038864082042	16.1069182632393	2.28112577100982e-58	7.10402002876632e-57	Marco
ENSMUSG00000026399	132.646580275642	2.89760551545282	0.233163750442525	12.4273413425261	1.85708498492593e-35	3.25247290082721e-34	Cd55
ENSMUSG00000026429	209.107593640445	-1.24424993801599	0.148674701216373	-8.36894191033337	5.81378999641932e-17	5.41834200456593e-16	Ube2t
ENSMUSG00000026437	2215.70836121508	-1.67265236427199	0.0699486398032172	-23.9125788432424	2.26612430596761e-126	1.97465383488971e-124	Cdk18
ENSMUSG00000026458	938.450999914114	-1.09136562533811	0.0852132189502153	-12.8074685921175	1.48913672300825e-37	2.77862230941909e-36	Ppfia4
ENSMUSG00000026482	2541.60100178718	1.63943646293697	0.115158723893926	14.2363201631782	5.45234583105197e-46	1.26238933776804e-44	Rgl1
ENSMUSG00000026536	1966.18083805007	1.56686918409513	0.16231248133478	9.65341156274584	4.75470505462537e-22	5.51514607942742e-21	Ifi211
ENSMUSG00000026548	588.119794667519	-1.20022298533459	0.106304209154242	-11.2904558990052	1.4627597282706e-29	2.1927760028287e-28	Slamf9
ENSMUSG00000026558	1110.68742228236	1.56833935899423	0.0861534018044088	18.2040328779446	4.79445802987873e-74	1.94071322861613e-72	Uck2
ENSMUSG00000026594	392.421050542437	1.50165976440569	0.11866253533597	12.6548767911795	1.05140391599738e-36	1.9153742399668e-35	Ralgps2
ENSMUSG00000026605	1759.23503551299	-2.17830359386712	0.13854788363836	-15.7223880774171	1.06242533930644e-55	3.12180096793882e-54	Cenpf
ENSMUSG00000026622	755.277823238109	-1.74549542400478	0.108479246311335	-16.0905932089094	2.96978191471892e-58	9.21622320867772e-57	Nek2
ENSMUSG00000026628	7319.15809644739	-2.37492912702604	0.0486230043429947	-48.8437347530584	0	0	Atf3
ENSMUSG00000026630	200.077726066489	-2.50993108373805	0.192128629352381	-13.0638057024527	5.30100289042216e-39	1.02592385261135e-37	Batf3
ENSMUSG00000026640	591.747160963317	-1.12191402896539	0.0949319347103925	-11.81808874314	3.14764176069499e-32	5.06629982756448e-31	Plxna2
ENSMUSG00000026656	17023.9053449072	1.78293869179472	0.0879484682120324	20.2725383175098	2.24759646637039e-91	1.21212603334225e-89	Fcgr2b
ENSMUSG00000026669	671.86512131951	-1.25406436797835	0.0935778909977852	-13.4012890716679	5.94220056548359e-41	1.21235969784128e-39	Mcm10
ENSMUSG00000026683	876.682086769459	-1.45812746841217	0.110905024281801	-13.1475330162427	1.75817650746189e-39	3.44411785609008e-38	Nuf2
ENSMUSG00000026688	644.162175756778	-1.13212419882139	0.100490627584645	-11.2659680413259	1.9321676547102e-29	2.87211039026627e-28	Mgst3
ENSMUSG00000026700	9.6847216532084	-2.03274664482425	0.676466097950494	-3.00494976907625	0.00265624712530081	0.00817154006946888	Tnfsf4
ENSMUSG00000026708	423.103687622664	-1.15218148872703	0.113099695400926	-10.1873085037291	2.25932715879884e-24	2.85465986514233e-23	Cenpl
ENSMUSG00000026712	62651.875116375	1.08408822602255	0.0800146512178697	13.5486215277089	8.07319817450857e-42	1.66830376762713e-40	Mrc1
ENSMUSG00000026736	28.7253575972087	1.17160431372295	0.443816466948727	2.6398396656569	0.00829452581977164	0.0228681214504272	4930426L09Rik
ENSMUSG00000026773	3591.08348556693	1.28553353720449	0.115474760120237	11.1325932685717	8.7065065787992e-29	1.26756703598666e-27	Pfkfb3
ENSMUSG00000026779	498.77345757629	-1.71874546321476	0.125295294561991	-13.7175579436018	7.97050282641665e-43	1.70278048908797e-41	Mastl
ENSMUSG00000026785	339.073561985872	-1.2629574250828	0.11934017258341	-10.5828355845563	3.57957954858122e-26	4.75726390945553e-25	Pkn3
ENSMUSG00000026815	8.24548951084519	-4.92669160594711	1.22572248175637	-4.01941848932029	5.83419613884852e-05	0.000234281715096689	Gfi1b
ENSMUSG00000026817	236.89065238539	-1.10806804248543	0.181727719858575	-6.09740794276047	1.07802162601065e-09	6.67686433561008e-09	Ak1
ENSMUSG00000026822	3026.39365496612	1.26041633577451	0.141824245383575	8.8871711065031	6.26844369199436e-19	6.37989070585087e-18	Lcn2
ENSMUSG00000026833	1788.40314704821	-1.27259139083159	0.0711976547635311	-17.8740633389998	1.87803026822683e-71	7.25337934818e-70	Olfm1
ENSMUSG00000026896	2882.57203034802	1.22237923844195	0.0666288400659308	18.3460981345672	3.54687171377756e-75	1.47278436021153e-73	Ifih1
ENSMUSG00000026923	7733.13965496685	1.47122595909389	0.0533573406628968	27.5730750598846	2.34089720295726e-167	3.39410906746811e-165	Notch1
ENSMUSG00000026955	160.332869391216	-2.04572502932656	0.190044043123573	-10.7644785687724	5.06474451546478e-27	6.93423109396721e-26	Sapcd2
ENSMUSG00000026981	1228.07803995834	2.09588252818538	0.081698942697151	25.6537289099883	3.84179972645973e-145	4.11864214311189e-143	Il1rn
ENSMUSG00000026994	68.1599516278012	1.21465770822555	0.301994572242023	4.02211767982408	5.76772268776682e-05	0.00023187556050888	Galnt3
ENSMUSG00000027074	489.236944326671	-1.13964813837577	0.105755463289627	-10.7762578208814	4.45648898173616e-27	6.12040633524308e-26	Slc43a3
ENSMUSG00000027115	227.945699171228	-1.49068020122689	0.162295637112536	-9.18496780164982	4.11650449625037e-20	4.38655711049234e-19	Kif18a
ENSMUSG00000027187	16404.7118730905	-1.23852456186832	0.0346684204189505	-35.7248627685189	1.62565496270899e-279	8.21606018153122e-277	Cat
ENSMUSG00000027203	461.943999634342	-1.13145504671655	0.0963740956605542	-11.7402403515331	7.92608761288966e-32	1.25856879519215e-30	Dut
ENSMUSG00000027221	106.770770035747	1.0739343704269	0.220993384580864	4.85957700708427	1.17636819322601e-06	5.65302281172911e-06	Chst1
ENSMUSG00000027254	65.376045437351	-2.49581140811775	0.269712357620734	-9.25360421055429	2.17047595893452e-20	2.34107007546297e-19	Map1a
ENSMUSG00000027306	1317.43587351322	-1.66596470137567	0.156748826646952	-10.6282435218985	2.20220931370627e-26	2.95336471191435e-25	Nusap1
ENSMUSG00000027313	14.1915240716436	1.37633726241037	0.586184953467674	2.34795733713125	0.0188766833091996	0.0473160905563882	Chac1
ENSMUSG00000027315	151.778600950105	2.89254586779998	0.236431124463604	12.2342008665837	2.04103692649672e-34	3.45822817938702e-33	Spint1
ENSMUSG00000027316	243.046975659313	2.19648438885189	0.160581399240282	13.678323885852	1.36809981092514e-42	2.89131631486914e-41	Gfra4
ENSMUSG00000027318	221.54503850541	1.0284096130728	0.154200711424987	6.66929227218956	2.57039912705643e-11	1.79360118968447e-10	Adam33
ENSMUSG00000027322	18218.9342309131	1.29632771505376	0.188955168627044	6.86050413160396	6.86179590911125e-12	4.98268915584027e-11	Siglec1
ENSMUSG00000027323	558.027426918529	-1.20813578508293	0.111181157791457	-10.86637168637	1.66699024874683e-27	2.32473492799851e-26	Rad51
ENSMUSG00000027326	736.468402659707	-1.5754832796469	0.187773192392228	-8.39035252889545	4.84686571059903e-17	4.53151202720857e-16	Knl1
ENSMUSG00000027330	1775.85734410081	-1.47466458256175	0.0748829688834935	-19.6929235652515	2.47957171823278e-86	1.22175888924289e-84	Cdc25b
ENSMUSG00000027331	1208.75049704449	-1.83503414686429	0.143814485362159	-12.75973099819	2.7514960791024e-37	5.08050252017143e-36	Knstrn
ENSMUSG00000027342	6831.34669553718	-1.65982688261497	0.0536064746613786	-30.9631792260126	1.68877801669017e-210	3.68799930089289e-208	Pcna
ENSMUSG00000027358	75.5851210946075	1.23515370623975	0.280215606413502	4.40786907641786	1.0439261365375e-05	4.56176122263138e-05	Bmp2
ENSMUSG00000027368	151.94733518641	-1.36248494969809	0.183388515748174	-7.42949984702986	1.09009073721843e-13	8.67414082350733e-13	Dusp2
ENSMUSG00000027379	888.520418175872	-1.33754282220533	0.162100537377969	-8.25131639808564	1.56659176833896e-16	1.43137612552416e-15	Bub1
ENSMUSG00000027381	3493.26107803055	-1.01995415206658	0.0469125701108835	-21.7415961149814	8.29631013856476e-105	5.47587425526389e-103	Bcl2l11
ENSMUSG00000027398	5432.24067513818	4.92512733843838	0.389680984031433	12.6388701021169	1.28892845152789e-36	2.34084757485389e-35	Il1b
ENSMUSG00000027399	83.6846451588202	2.60668636043303	0.284121306256008	9.17455432956606	4.53446229211756e-20	4.82031871906655e-19	Il1a
ENSMUSG00000027469	2191.79297622258	-1.60067037228948	0.0800967525139561	-19.984210620906	7.55729931450463e-89	3.89740721790882e-87	Tpx2
ENSMUSG00000027488	1631.51816276786	1.21229862737766	0.0731138564451693	16.5809695496886	9.56727453095135e-62	3.21130017415557e-60	Snta1
ENSMUSG00000027496	923.020497576905	-1.49056180286854	0.101032775218628	-14.7532501175293	2.93197876032856e-49	7.40911032735027e-48	Aurka
ENSMUSG00000027513	25.9020384934605	5.25681132952179	1.89428182378168	2.77509463667199	0.00551856468089567	0.0158728277464006	Pck1
ENSMUSG00000027514	2594.81327256338	2.93447002238899	0.158420618177948	18.5232834976872	1.34009147365269e-76	5.64401858986723e-75	Zbp1
ENSMUSG00000027583	20.9226560660354	-1.17665526629802	0.489497870798815	-2.40380058115028	0.0162256217839586	0.0414462128139268	Zbtb46
ENSMUSG00000027635	413.601690236606	-1.02228038052759	0.119977839326725	-8.52057668536362	1.58760806697024e-17	1.51310339960327e-16	Dsn1
ENSMUSG00000027646	1914.53444052332	1.11812622157673	0.0744684880950979	15.0147565793045	5.87772490024333e-51	1.52450257713203e-49	Src
ENSMUSG00000027654	284.9317177259	-1.58279332388359	0.146889681240235	-10.7753881043214	4.49880821256043e-27	6.17373300791167e-26	Fam83d
ENSMUSG00000027670	116.211398739076	-4.00710159834658	0.241027732203225	-16.6250645173392	4.58872385996391e-62	1.55497962373375e-60	Ocstamp
ENSMUSG00000027699	937.293175910855	-1.4677683976916	0.108281230500783	-13.5551507025124	7.38603011008066e-42	1.52808756277447e-40	Ect2
ENSMUSG00000027715	2003.43770859689	-1.71077849043556	0.120939248440853	-14.1457675030306	1.98340836358611e-45	4.53288249915693e-44	Ccna2
ENSMUSG00000027748	3.61885791923776	-4.25197094659417	1.42743565531385	-2.9787478901522	0.00289428808773901	0.00883469576945909	Trpc4
ENSMUSG00000027765	279.980991823874	-3.4838580951503	0.156103216754277	-22.3176573012858	2.4899913985227e-110	1.81257028182996e-108	P2ry1
ENSMUSG00000027797	14.2297014686661	-1.70080729444864	0.591022180393738	-2.87773851958579	0.00400536985662074	0.0118499728037739	Dclk1
ENSMUSG00000027843	1250.48773456528	-1.1542787232708	0.0685659423017328	-16.8345782836508	1.36154973715439e-63	4.67659287388815e-62	Ptpn22
ENSMUSG00000027849	21.1099832083632	-5.54235592208574	1.14039676914496	-4.86002422318442	1.17371390898656e-06	5.64180036306067e-06	Syt6
ENSMUSG00000027883	842.589805734536	-1.3949450449322	0.0943429762191465	-14.7858918685364	1.80648438186226e-49	4.59122158487952e-48	Gpsm2
ENSMUSG00000027932	40.0950201935146	-1.74373683447009	0.408311901877316	-4.27060006444296	1.94947727537813e-05	8.2835223454633e-05	Slc27a3
ENSMUSG00000028019	569.609895806749	1.03082990771057	0.0964435995998467	10.6884221657796	1.15316022229222e-26	1.555930676745e-25	Pdgfc
ENSMUSG00000028031	13.7647205822252	-2.40504946056856	1.00413910132522	-2.39513575100747	0.0166142127888716	0.0423287930321691	Dkk2
ENSMUSG00000028037	452.487793431399	1.94408776772693	0.464255022228639	4.18754278283176	2.81990876312281e-05	0.0001177558217915	Ifi44
ENSMUSG00000028044	671.011306171518	-1.23850089876959	0.090866295748308	-13.6299261301477	2.65849266913435e-42	5.55863792249616e-41	Cks1b
ENSMUSG00000028068	2409.70753158597	-1.40667605612073	0.141327451502484	-9.95331084772304	2.43929964759398e-23	2.96148053989636e-22	Iqgap3
ENSMUSG00000028078	26.1268644334062	-1.5278153581515	0.475081241858849	-3.21590335196906	0.00130034616723748	0.00423918602142718	Dclk2
ENSMUSG00000028100	9.59214438812407	1.87047596153406	0.750506249578725	2.49228565729332	0.0126923912304817	0.0333902005466969	Nudt17
ENSMUSG00000028111	255.70298379429	-1.09075414629574	0.169073165860548	-6.45137352662693	1.10840929828668e-10	7.43239275109669e-10	Ctsk
ENSMUSG00000028152	456.216683650302	-1.01775865112316	0.140859026084061	-7.22537049571664	4.99737504998247e-13	3.85011181442247e-12	Tspan5
ENSMUSG00000028167	95.4478682995813	-1.86688024851443	0.231074845974868	-8.07911497522959	6.52384967716454e-16	5.79028484392191e-15	Bdh2
ENSMUSG00000028175	109.192300210343	-1.75843265423042	0.22971673758115	-7.65478681591161	1.93633189124945e-14	1.60279713730985e-13	Depdc1a
ENSMUSG00000028207	3287.337644539	-2.49128055971803	0.0559609193877271	-44.5182206971459	0	0	Asph
ENSMUSG00000028238	4168.33102625687	-3.16636245731311	0.150693802927439	-21.0118956174843	5.10554897782076e-98	3.00040052719839e-96	Atp6v0d2
ENSMUSG00000028327	103.674904022915	-1.51868192067853	0.222550131496871	-6.82399920621874	8.85403711198418e-12	6.38479667647322e-11	Stra6l
ENSMUSG00000028328	10.8878004028373	-2.19401644854001	0.702484946046411	-3.12322201477476	0.00178882756459954	0.00568804076760762	Tmod1
ENSMUSG00000028337	2904.28267108825	-1.2638147450452	0.0576559195983305	-21.9199477495073	1.67649656962822e-106	1.13622788582964e-104	Coro2a
ENSMUSG00000028339	80.4180932139873	-2.32487208686509	0.268927943520491	-8.6449628715803	5.38227960792451e-18	5.26297092230938e-17	Col15a1
ENSMUSG00000028356	19.0690245161158	4.26201970469851	1.55581840271143	2.73940692388701	0.00615501398540543	0.0174985603323428	Ambp
ENSMUSG00000028358	42.5801927248106	-2.22119731105385	0.379164982081225	-5.85812882524584	4.68111475916277e-09	2.76937254096422e-08	Zfp618
ENSMUSG00000028381	973.832192876455	1.47018402154469	0.0811966311676432	18.1064657536008	2.83367082162602e-73	1.13148539873008e-71	Ugcg
ENSMUSG00000028525	2029.00362723525	2.09746399837725	0.0767125044621688	27.341878786028	1.34883784587143e-164	1.86403067622029e-162	Pde4b
ENSMUSG00000028527	120.546580059279	1.8738545314281	0.243463932331291	7.69664119643919	1.39689428792909e-14	1.16720184502492e-13	Ak4
ENSMUSG00000028551	2260.31677041774	-1.40505573061309	0.134558655117291	-10.4419572965288	1.59487884305041e-25	2.07745300844762e-24	Cdkn2c
ENSMUSG00000028552	8354.13027723988	1.17797317722568	0.0432023592483618	27.2664085415739	1.06190595557064e-163	1.44492726523761e-161	Eps15
ENSMUSG00000028583	323.932007401484	3.29467382092209	0.189444099737099	17.391271755068	9.60785040733742e-68	3.54069303865399e-66	Pdpn
ENSMUSG00000028654	13.8959824316212	-6.68193394632857	1.31379731569879	-5.08597016182403	3.65751556801313e-07	1.83696175135106e-06	Mycl
ENSMUSG00000028678	1079.76928856741	-1.7801706083984	0.154514160158358	-11.5210839354396	1.03303210747298e-30	1.59731686617916e-29	Kif2c
ENSMUSG00000028687	100.42945820377	-1.30024960614891	0.206811539148423	-6.28712310494317	3.23402925020442e-10	2.08631449332115e-09	Mutyh
ENSMUSG00000028698	30.0091295289095	1.54524632941337	0.410388639162056	3.76532433394965	0.000166333031201181	0.000627884120554352	Pik3r3
ENSMUSG00000028702	593.178570173519	-1.15499388997553	0.106628847007518	-10.8319082723843	2.43036863035205e-27	3.37182672174882e-26	Rad54l
ENSMUSG00000028717	442.974502957917	1.01247574700603	0.111263349953543	9.09981361723142	9.04869796023071e-20	9.51619608909162e-19	Tal1
ENSMUSG00000028718	488.021201578378	-1.63145982330923	0.145023957769466	-11.2495883328646	2.32675478144737e-29	3.44995518265067e-28	Stil
ENSMUSG00000028766	2.64058665368755	4.57596830441554	1.88463830531102	2.42803528481842	0.0151808662551315	0.0391164374635137	Alpl
ENSMUSG00000028773	35.0756669825203	-1.81871918918299	0.433895588135746	-4.19160562797425	2.76987175031677e-05	0.000115830405180504	Fabp3
ENSMUSG00000028780	48.3304885884689	2.05365336525586	0.351067172932249	5.84974478844875	4.92327831962198e-09	2.90680474618803e-08	Sema3c
ENSMUSG00000028832	1508.26899022407	-1.80624090542157	0.156139005257719	-11.5681594258925	5.97507079858296e-31	9.28761224570597e-30	Stmn1
ENSMUSG00000028873	1413.13847207428	-1.64024230211049	0.0849292364217175	-19.3130466164306	4.17219564166528e-83	1.96281831663343e-81	Cdca8
ENSMUSG00000028943	36.7860871348387	-1.29332715639251	0.356057545530603	-3.63235429954213	0.000280847155056601	0.00102325547390241	Espn
ENSMUSG00000028982	150.248975990776	2.08960429819152	0.210105136111507	9.94551745314082	2.63799431613084e-23	3.2005131315527e-22	Slc25a33
ENSMUSG00000029005	40.3761553480974	5.84911168713457	1.06316340721624	5.50161117983708	3.76336177917916e-08	2.06163228590586e-07	Draxin
ENSMUSG00000029009	5101.90986460157	1.2183383485718	0.0987355869020128	12.3394045328449	5.55653020706761e-35	9.56123179307578e-34	Mthfr
ENSMUSG00000029059	1382.80762631499	1.26744491443774	0.077078488275063	16.443562176709	9.3271731300833e-61	3.0496925230692e-59	Prxl2b
ENSMUSG00000029082	1375.70030210377	2.07712343660459	0.0797891589934888	26.0326523403273	2.11503588811809e-149	2.44528560947196e-147	Bst1
ENSMUSG00000029084	1186.11275123529	5.72342736266221	0.475796005402027	12.0291622831641	2.49681247785163e-33	4.11997350006693e-32	Cd38
ENSMUSG00000029108	2374.25544668921	-1.51626275384463	0.0552994829966843	-27.419112651298	1.62306064510176e-165	2.31534836703266e-163	Pcdh7
ENSMUSG00000029135	3791.67682179089	1.18107300964247	0.0529458956649646	22.307168380268	3.1480418221703e-110	2.282201302966e-108	Fosl2
ENSMUSG00000029177	2803.99326242443	-1.68266530668396	0.111251993971695	-15.1248103212611	1.111203517143e-51	2.94693838301987e-50	Cenpa
ENSMUSG00000029207	1260.04259724616	-1.67683033665264	0.0737449962368201	-22.7382252657221	1.87665853311605e-114	1.46885897311017e-112	Apbb2
ENSMUSG00000029254	1090.73803689367	-1.67578354599185	0.0942730110627266	-17.7758568131109	1.0872386892525e-70	4.17183626338122e-69	Stap1
ENSMUSG00000029283	240.704668498841	-1.15234062300697	0.161487027968126	-7.13580921951461	9.6219389591577e-13	7.29230840824938e-12	Cdc7
ENSMUSG00000029287	15.1019834745091	-1.7317571498493	0.552230191238727	-3.13593348810708	0.00171308050098256	0.0054650342008417	Tgfbr3
ENSMUSG00000029298	2178.17663437605	1.4068927406381	0.0677603946219222	20.7627589610131	9.40113476974248e-96	5.36440880457983e-94	Gbp9
ENSMUSG00000029304	9220.17316864669	-1.53781666999563	0.10727041873106	-14.3358876397334	1.30566403581554e-46	3.07126211829004e-45	Spp1
ENSMUSG00000029306	6.94057079648744	-4.51013589657313	1.34366948001443	-3.35658133466327	0.000789125066273441	0.00267001402014363	Ibsp
ENSMUSG00000029321	9.98797012043823	2.26516545602502	0.798016893649142	2.8384931121783	0.00453270976406574	0.0132790829772373	Slc10a6
ENSMUSG00000029322	63.5113475742617	1.66442713728877	0.280752875676222	5.9284419911277	3.05822410253095e-09	1.83404926579138e-08	Plac8
ENSMUSG00000029371	45.5855658766657	6.68556344796992	0.776737160838585	8.6072403704131	7.48404081834559e-18	7.26592744433123e-17	Cxcl5
ENSMUSG00000029372	1627.01967212226	5.66793703838437	0.285587370987812	19.846595522693	1.17925095555121e-87	5.97701150508461e-86	Ppbp
ENSMUSG00000029373	58714.0753982175	3.38255830613306	0.0807718395184909	41.8779407067818	0	0	Pf4
ENSMUSG00000029379	413.34147266761	5.50150356138375	0.239983658887424	22.9244923878942	2.6479985047865e-116	2.10992997978236e-114	Cxcl3
ENSMUSG00000029380	57.7210223009482	3.3623054115789	0.393504456799129	8.54451672270449	1.29075273366736e-17	1.23818465866822e-16	Cxcl1
ENSMUSG00000029406	24.2209134885766	-1.75232117851024	0.556612731689004	-3.14818738190364	0.00164286344137423	0.00525891930402998	Pitpnm2
ENSMUSG00000029409	21.850811723628	6.36228845635128	1.13313025509034	5.61479002768667	1.96801076375016e-08	1.10902014654274e-07	U90926
ENSMUSG00000029414	971.925067296917	-1.50662822481121	0.0991740929995209	-15.1917519913037	4.01055469182058e-52	1.07164202331744e-50	Kntc1
ENSMUSG00000029438	223.829239713139	-1.15368610466135	0.179480115454279	-6.4279327085414	1.29350974539596e-10	8.63755903597927e-10	Bcl7a
ENSMUSG00000029442	54.2612304210035	2.81388670789402	0.393855810432253	7.14445904658816	9.03509891973602e-13	6.86520037762932e-12	Wdr66
ENSMUSG00000029469	100.960677906921	1.3670695699913	0.237979418505017	5.74448655509457	9.22003208022472e-09	5.3298414204933e-08	Ift81
ENSMUSG00000029484	8644.30070086193	-1.02962159994802	0.0521246030736694	-19.7530827907279	7.54673956950606e-87	3.76040214774627e-85	Anxa3
ENSMUSG00000029516	787.173310204715	-1.68600058899808	0.110360207284066	-15.2772510172833	1.08418620066821e-52	2.94595540762212e-51	Cit
ENSMUSG00000029553	3429.92665885111	1.04005807126584	0.0550413517369975	18.8959398423847	1.2317443328078e-79	5.46073320878123e-78	Tfec
ENSMUSG00000029561	9170.95767011141	1.85437961173712	0.19558737524857	9.48108030684708	2.51663950714885e-21	2.83005951951405e-20	Oasl2
ENSMUSG00000029591	142.458087859079	-1.01898374127458	0.213063046818581	-4.78254561966453	1.730890879089e-06	8.1939839725585e-06	Ung
ENSMUSG00000029602	22.5748837894941	-1.72981114694447	0.505843813004456	-3.41965464926866	0.000627006812758642	0.00215654744524356	Rasal1
ENSMUSG00000029648	1027.80617241783	-1.87438714699649	0.0813936604842673	-23.0286626236548	2.40703793927781e-117	1.94420521040572e-115	Flt1
ENSMUSG00000029687	1073.21486787783	-1.09933009578675	0.0796721053045639	-13.7981805750497	2.61366167145889e-43	5.64506243057831e-42	Ezh2
ENSMUSG00000029699	185.663086435582	-1.15331251852596	0.148567490732167	-7.76288616602616	8.30181210740319e-15	7.012930008016e-14	Ssc4d
ENSMUSG00000029730	2170.48500241284	-1.0985934418812	0.0644014734889774	-17.0585140737383	3.02143407278105e-65	1.06678936753341e-63	Mcm7
ENSMUSG00000029798	751.036147481935	1.18394258168532	0.104865080645465	11.2901508719387	1.46784499154412e-29	2.19853599114513e-28	Herc6
ENSMUSG00000029810	6858.86012605364	-1.33726756341204	0.0637597215277189	-20.9735477409618	1.14406500538316e-97	6.65702825007328e-96	Tmem176b
ENSMUSG00000029816	96741.6011011389	-1.38374264673536	0.0393560817309859	-35.1595632968185	8.30301980425963e-271	3.58224676384265e-268	Gpnmb
ENSMUSG00000029819	204.015340178267	-1.03922213517874	0.162879558820883	-6.38031035141469	1.76729461826646e-10	1.16387470225299e-09	Npy
ENSMUSG00000029831	9.62261458148045	2.18407359424222	0.849718279583692	2.57035025221804	0.0101595739459294	0.0273827066173313	Npvf
ENSMUSG00000029862	11.7354710474591	-2.17015299152778	0.640588136351876	-3.38775083142612	0.000704682499620859	0.00240222176446201	Clcn1
ENSMUSG00000029869	181.540918433417	-1.91027568156848	0.179626586233904	-10.6347045925651	2.05478857812229e-26	2.75775077074395e-25	Ephb6
ENSMUSG00000029910	1218.36163172957	-1.29810323475117	0.0745321053635043	-17.4166988631292	6.1631992255087e-68	2.28077052510509e-66	Mad2l1
ENSMUSG00000029994	10500.4857560739	-1.6297015893467	0.0463147910169825	-35.1874974184625	3.10584153137719e-271	1.37348077121328e-268	Anxa4
ENSMUSG00000030029	77.9118906725259	-1.83272470550065	0.322100436243521	-5.68991686839888	1.27101234460916e-08	7.28546252877235e-08	Lrig1
ENSMUSG00000030047	6175.5110686499	-1.64077062804135	0.0498195335409607	-32.9342832303385	7.10302568845835e-238	2.20430563865157e-235	Arhgap25
ENSMUSG00000030103	1439.26318105962	-1.42513952547915	0.0783071832594592	-18.1993460390111	5.22275491308354e-74	2.10925369081129e-72	Bhlhe40
ENSMUSG00000030107	1102.15439532813	1.57464667670594	0.155467248242793	10.1284784705703	4.13026123954318e-24	5.17423449477899e-23	Usp18
ENSMUSG00000030116	7.45182917360064	-2.10042582935341	0.811691132561584	-2.58771562863421	0.00966147046819984	0.0262119250171759	Mfap5
ENSMUSG00000030117	591.654184651919	-1.85158897138959	0.424563462717978	-4.36115948258019	1.29375019989998e-05	5.60223923770642e-05	Gdf3
ENSMUSG00000030134	52.9096178933705	-1.34710379750187	0.345272890206083	-3.9015626066032	9.55737355000229e-05	0.000373201723456933	Rasgef1a
ENSMUSG00000030142	1821.43497607359	2.30761513686608	0.0714593459524159	32.2926988221065	8.85691510502304e-229	2.37378744382958e-226	Clec4e
ENSMUSG00000030144	24707.8786624644	1.18228666152982	0.0360750549472909	32.7729691127914	1.42963664957897e-235	4.36014529213834e-233	Clec4d
ENSMUSG00000030147	278.172903247424	-1.35158314295601	0.126246997607787	-10.7058636527341	9.5535618454756e-27	1.29298359207818e-25	Clec4b1
ENSMUSG00000030156	27.8322679015609	1.56772332845949	0.472227046228459	3.31985078148413	0.000900655748765131	0.00302481479777984	Cd69
ENSMUSG00000030162	102.157484479627	-1.32764170627403	0.237631589533019	-5.58697481628196	2.31059216044145e-08	1.29301058924545e-07	Olr1
ENSMUSG00000030187	479.570258990813	2.42661773158846	0.154803766049556	15.6754437796536	2.2266438178649e-55	6.44633428710511e-54	Klra2
ENSMUSG00000030207	476.42277228834	1.25503093745515	0.098289208066114	12.7687562261257	2.45038691867703e-37	4.53873237743225e-36	Fam234b
ENSMUSG00000030214	437.120039376891	1.01176720888414	0.141030132601578	7.17412080822803	7.2773328281042e-13	5.56303977512252e-12	Plbd1
ENSMUSG00000030313	41.905331618931	-1.00232365801435	0.369409760654556	-2.7133112461304	0.0066614506209807	0.018769417017287	Dennd5b
ENSMUSG00000030329	73.8226930217333	-1.84123409817524	0.294833623694543	-6.24499361742681	4.23817421448205e-10	2.70744180859418e-09	Pianp
ENSMUSG00000030342	4487.06130810271	-2.61969722793531	0.0670494205267778	-39.0711389800762	0	0	Cd9
ENSMUSG00000030346	419.411157110981	-1.2738058983259	0.13468309680798	-9.45780078209804	3.14487750716429e-21	3.51641834540007e-20	Rad51ap1
ENSMUSG00000030365	18.4380094019257	-1.3972903544153	0.486683381982508	-2.8710459533741	0.00409116046186959	0.0120734963980666	Clec2i
ENSMUSG00000030401	48.7775321220252	1.09809075328665	0.332095966757678	3.30654649018335	0.000944536754089793	0.00316078521435761	Rtn2
ENSMUSG00000030402	57.4792917539791	1.9371958677659	0.393140981692903	4.92748392554791	8.32952737773175e-07	4.05562922611332e-06	Ppm1n
ENSMUSG00000030409	11665.136054207	1.70783299477368	0.133577449674668	12.7853391342114	1.97997238496792e-37	3.67896339471613e-36	Dmpk
ENSMUSG00000030410	1517.82459282955	2.27361571351174	0.0924185323649079	24.6012964643772	1.223465611485e-133	1.15731995730258e-131	Dmwd
ENSMUSG00000030465	823.343582785748	-1.21720063943728	0.0871951213674471	-13.9595039303622	2.75343639106378e-44	6.08059130106457e-43	Psd3
ENSMUSG00000030472	8.46951094156934	2.56649089541576	0.89478911553195	2.86826342751162	0.00412731730894324	0.0121761367374745	Ceacam18
ENSMUSG00000030474	1282.6442306141	2.30313866674505	0.166677699692987	13.8179172798	1.98736977819043e-43	4.30815980470718e-42	Siglece
ENSMUSG00000030527	1556.45097867657	1.0211780454316	0.080013636328721	12.7625501387823	2.65368983091051e-37	4.91015893503933e-36	Crtc3
ENSMUSG00000030589	872.220185052456	2.12254236172687	0.096242221250716	22.0541705515871	8.71139632088136e-108	6.09074662134666e-106	Rasgrp4
ENSMUSG00000030592	55.563256096465	-4.11379223821127	0.349266038090015	-11.7783917975759	5.04463643237393e-32	8.08284183444407e-31	Ryr1
ENSMUSG00000030605	1739.99209823972	-1.02539916870932	0.0652562406505598	-15.7134269226482	1.2238119680783e-55	3.59005139358824e-54	Mfge8
ENSMUSG00000030630	66.3037602403631	-1.12356030811972	0.262102482285271	-4.28672135541562	1.81329508786568e-05	7.73273307841273e-05	Fah
ENSMUSG00000030641	171.868402618548	-1.25606858862211	0.188471211415357	-6.66451167363677	2.65546796983914e-11	1.85077119458174e-10	Ddias
ENSMUSG00000030657	1826.55480349502	-1.72025814682813	0.074832093093403	-22.9882404155254	6.11166722105232e-117	4.91405824878157e-115	Xylt1
ENSMUSG00000030671	1866.16581012007	1.08457434490615	0.0588923619135697	18.4162140838886	9.73810541775229e-76	4.07227770058204e-74	Pde3b
ENSMUSG00000030677	1179.58364191634	-1.79766414852779	0.0894150103132243	-20.1047245001763	6.70919961182388e-90	3.52163299506091e-88	Kif22
ENSMUSG00000030688	45.3096245515889	1.11631962654094	0.363463661720456	3.07133764420035	0.00213102021781314	0.00668599088912674	Stard10
ENSMUSG00000030711	429.432837664365	-2.15574222053671	0.140910531619233	-15.2986593391183	7.80478247412656e-53	2.14044646798178e-51	Sult1a1
ENSMUSG00000030717	464.485880551309	1.18701178697468	0.128066065999529	9.26874560962189	1.88347876804509e-20	2.04147401519299e-19	Nupr1
ENSMUSG00000030737	199.987758723463	-1.85334316724463	0.190610475260231	-9.72319682176099	2.40121934494993e-22	2.81665576875459e-21	Slco2b1
ENSMUSG00000030745	4022.61584367775	1.37078840723035	0.0488867760819607	28.0400655779012	5.27980243377982e-173	8.12125436966359e-171	Il21r
ENSMUSG00000030748	22428.513678318	3.05907823041496	0.0441793734808316	69.2422275237158	0	0	Il4ra
ENSMUSG00000030786	17147.2043009724	1.17217825799031	0.0438821124533078	26.7119833676547	3.41620964186249e-157	4.37893712716707e-155	Itgam
ENSMUSG00000030789	13097.0551921196	-3.04835552754755	0.133475922542021	-22.838242804337	1.91263633759451e-115	1.51038500784416e-113	Itgax
ENSMUSG00000030852	178.007696368	-2.27036892201571	0.174340267319957	-13.0226307262052	9.09814889963718e-39	1.75695585028037e-37	Tacc2
ENSMUSG00000030867	1274.37544808071	-1.85654878440739	0.0932191789539919	-19.9159529749097	2.95967322458787e-88	1.5087509991278e-86	Plk1
ENSMUSG00000030882	102.63275659551	1.15109013476337	0.235499842682703	4.88785946372912	1.01938254532812e-06	4.93193807381417e-06	Dnhd1
ENSMUSG00000030921	6170.79902113178	1.31667741749253	0.0509966826826209	25.8188836651768	5.4425068795775e-147	6.0170315120529e-145	Trim30a
ENSMUSG00000030978	4083.99879511069	-1.09529611737857	0.0708361908215768	-15.4623802420068	6.2254924769687e-54	1.75075892567726e-52	Rrm1
ENSMUSG00000031004	10907.5950363288	-1.73300538632201	0.126643138243758	-13.6841633139759	1.2625200490574e-42	2.6842208110308e-41	Mki67
ENSMUSG00000031016	539.170939888811	-1.4782312461938	0.098514691587779	-15.0051857481243	6.79005986557218e-51	1.75598492634658e-49	Wee1
ENSMUSG00000031024	42.8260897145104	-1.22194671755639	0.404902499305631	-3.01787892060908	0.00254550586228793	0.00786093805831201	Denn2b
ENSMUSG00000031097	67.7891579644519	-1.24184788090905	0.304987944623755	-4.07179333740892	4.66525627995475e-05	0.00018992800537657	Tnni2
ENSMUSG00000031137	40.9851681761267	-3.84742407166531	0.465754003739108	-8.2606355302969	1.44898893778341e-16	1.32803965390937e-15	Fgf13
ENSMUSG00000031138	41.3182648460619	-3.26135219447824	0.428237186638085	-7.61576130294005	2.62141738286202e-14	2.15175183691166e-13	F9
ENSMUSG00000031146	2333.41619392651	-1.31802317620488	0.0541679274495231	-24.3321692053493	8.95440365518437e-131	8.16466217817301e-129	Plp2
ENSMUSG00000031169	227.136159683873	1.06996815483517	0.168120977053067	6.36427514037963	1.96214138474533e-10	1.28787825435102e-09	Porcn
ENSMUSG00000031209	25.4763229924482	1.86023204588655	0.477913220789823	3.89240549322374	9.92551687424474e-05	0.00038697921090702	Heph
ENSMUSG00000031214	3207.02670663015	1.1773530452711	0.0520851838358727	22.6043753436889	3.92489934115381e-113	2.99256657093404e-111	Ophn1
ENSMUSG00000031262	382.968765362147	-1.22852992052196	0.12829533535146	-9.57579569948075	1.01075965398507e-21	1.16099529346376e-20	Cenpi
ENSMUSG00000031273	24.4571006072897	-5.20358511286349	0.814652308283718	-6.38749201340412	1.68628412558473e-10	1.11218045851858e-09	Col4a6
ENSMUSG00000031274	313.632907803506	-4.52681700763546	0.195662532633605	-23.1358397885625	2.01872426221437e-118	1.65320432751435e-116	Col4a5
ENSMUSG00000031295	4633.8558407174	-1.36670633509249	0.0438488961489645	-31.1685459640644	2.84416216526033e-213	6.36840310649241e-211	Phka2
ENSMUSG00000031373	268.897238484771	-1.64508950028297	0.139390225500842	-11.8020434673379	3.80946624280997e-32	6.12040402988787e-31	Car5b
ENSMUSG00000031379	123.099543146353	-1.07944574014373	0.20753239771012	-5.2013360422477	1.97860977454247e-07	1.01477611776984e-06	Pir
ENSMUSG00000031383	38.319769801103	-1.51487250263095	0.404097004351241	-3.74878429267995	0.000177693833654797	0.000668629275371135	Dusp9
ENSMUSG00000031391	383.450866785661	-1.87943148196121	0.132991910222334	-14.1319233539785	2.41458309652616e-45	5.50406706114062e-44	L1cam
ENSMUSG00000031425	12.3034458562532	-1.68534396423497	0.68662338139543	-2.4545391402341	0.0141065306908166	0.0366740772177918	Plp1
ENSMUSG00000031438	6659.09242744696	-1.43211835546188	0.0404615609264745	-35.3945404643258	2.07180987505493e-274	9.90493104860719e-272	Rnf128
ENSMUSG00000031442	517.595062965039	-1.17571108839111	0.105007946354637	-11.1964011220679	4.24635511439281e-29	6.23350835008253e-28	Mcf2l
ENSMUSG00000031443	175.126553402357	-1.38541180064425	0.171278599714389	-8.08864506689368	6.03321006256959e-16	5.36781589991058e-15	F7
ENSMUSG00000031504	872.392150594975	1.70549937443098	0.0948423585642879	17.9824647999967	2.67339501309051e-72	1.0579347737485e-70	Rab20
ENSMUSG00000031520	44.488893518739	-2.02977778853442	0.347855393014504	-5.83511950452867	5.37520270740795e-09	3.16307254462207e-08	Vegfc
ENSMUSG00000031530	1605.11468232609	-1.02252730891274	0.0579709852641463	-17.6386049720143	1.24496654439079e-69	4.68557727738908e-68	Dusp4
ENSMUSG00000031565	160.756733763727	-1.43877636006992	0.168411560476183	-8.54321613077979	1.30536926295373e-17	1.25084923577402e-16	Fgfr1
ENSMUSG00000031613	9851.14457407792	-2.47583694506055	0.0930875908068367	-26.5968527448313	7.38162362384185e-156	9.26053477178287e-154	Hpgd
ENSMUSG00000031639	799.731931978544	1.14089012057316	0.0858488915064267	13.2895148737913	2.6629913278598e-40	5.34077705198549e-39	Tlr3
ENSMUSG00000031647	443.864524350238	-1.44580589590918	0.107648108040473	-13.4308528243301	3.98792223066293e-41	8.15518570383774e-40	Mfap3l
ENSMUSG00000031652	7078.68775533629	1.16670144072254	0.0426956904186926	27.3259766801136	2.08441992973321e-164	2.85824063077913e-162	N4bp1
ENSMUSG00000031714	2652.35626510875	1.90207943781481	0.0557993801994729	34.0878237538698	1.11757272992747e-254	4.29755304775806e-252	Gab1
ENSMUSG00000031722	1366.88228549524	2.10888175562587	0.244155538898844	8.6374520321638	5.74805797623647e-18	5.6144338786111e-17	Hp
ENSMUSG00000031728	913.244145675775	1.62002667009296	0.0822424162869181	19.6981891247114	2.23471061588633e-86	1.10418424816797e-84	Zfp821
ENSMUSG00000031736	12.1652875490572	-1.92402741489273	0.621442460658115	-3.09606687134826	0.00196106129927658	0.00620114646458766	Crnde
ENSMUSG00000031756	359.463283084087	-1.55873342540093	0.144606276841294	-10.7791546774394	4.31835879383326e-27	5.93531069962055e-26	Cenpn
ENSMUSG00000031762	14.6369704336204	1.35547213576423	0.55960226616607	2.42220630207736	0.0154265899967815	0.0396283692206024	Mt2
ENSMUSG00000031785	200.071548796622	1.23183968811899	0.16903264629365	7.28758447039273	3.15561458645565e-13	2.46118458641155e-12	Adgrg1
ENSMUSG00000031805	2607.6481000881	1.35098259390838	0.0656054042074784	20.5925504191068	3.20069244482047e-94	1.76928277051341e-92	Jak3
ENSMUSG00000031825	154.960190150377	1.40517483577777	0.219680413306225	6.39645025530344	1.59030609222372e-10	1.05280405933179e-09	Crispld2
ENSMUSG00000031851	2737.40940572397	1.43940626172447	0.0550574589041546	26.1437104140644	1.16196099286655e-150	1.37026186685442e-148	Ntpcr
ENSMUSG00000031860	41.1311885928952	-1.17742553045046	0.374749187958315	-3.14190282003075	0.00167853737759793	0.00536240702046773	Pbx4
ENSMUSG00000031871	63.8744467863318	2.33694139208387	0.268929741596545	8.68978409829361	3.63128920010185e-18	3.57053222126746e-17	Cdh5
ENSMUSG00000031896	9.19736470516694	-2.27258319196956	0.75736468136313	-3.00064585515038	0.00269407694178815	0.0082749656230753	Ctrl
ENSMUSG00000031898	42.3479124177933	-1.19414357769151	0.355640101106991	-3.35773039647254	0.000785852211806185	0.00266032681810775	Dpep3
ENSMUSG00000031958	40.473503469944	1.16958568866657	0.358909905318438	3.25871666213522	0.0011191738167912	0.00369941434714864	Ldhd
ENSMUSG00000031971	560.197183626452	-1.43651671755648	0.089612733174758	-16.0302745677343	7.85349951595363e-58	2.42021869229449e-56	Ccsap
ENSMUSG00000032013	6.9382197997911	-2.3885440930645	0.871539166646244	-2.74060442086133	0.00613262918228533	0.0174433313403192	Trim29
ENSMUSG00000032024	186.323532678581	1.60403728938824	0.182507200786994	8.78889864329422	1.51033248586479e-18	1.51110132027501e-17	Clmp
ENSMUSG00000032035	749.686805697311	-1.11706674149439	0.0962091526939984	-11.6108157094712	3.63134732530158e-31	5.68953966671919e-30	Ets1
ENSMUSG00000032066	122.108649093853	1.05621868689332	0.212231964324033	4.97671823496248	6.46713545746426e-07	3.18211847307609e-06	Bco2
ENSMUSG00000032076	5614.00716079851	-1.49215113212971	0.0406872613384875	-36.6736684417301	1.92023263655669e-294	1.09570951961456e-291	Cadm1
ENSMUSG00000032091	52.4845171515653	1.9134474984641	0.320793469771018	5.96473332150409	2.45033902481443e-09	1.48235454890364e-08	Tmprss4
ENSMUSG00000032113	130.4965129878	-1.01040258026444	0.174464761174135	-5.79144219992912	6.97845752667949e-09	4.06837690980493e-08	Chek1
ENSMUSG00000032174	14.952678879884	-1.99992768069683	0.586019837428722	-3.41273034283602	0.000643155480457198	0.00220736850869371	Icam5
ENSMUSG00000032204	70.633226321521	1.7585584868419	0.324350463328251	5.42178503091021	5.90068166261543e-08	3.17063055680451e-07	Aqp9
ENSMUSG00000032218	1636.47138436864	-2.12495322936336	0.131913243803269	-16.1087178822806	2.21570417719888e-58	6.91244994540935e-57	Ccnb2
ENSMUSG00000032220	9124.29067452887	-1.43437573857488	0.0477873885497819	-30.0157799391076	6.10864061048125e-198	1.18742575559124e-195	Myo1e
ENSMUSG00000032221	99.5323347458895	-1.492101096136	0.220151396454869	-6.77761358848286	1.2217708917338e-11	8.72855626166362e-11	Mns1
ENSMUSG00000032246	31.2139384345275	1.7186935999263	0.437381030076682	3.92951107098764	8.51187578953226e-05	0.000334890059699814	Calml4
ENSMUSG00000032254	1663.18815058335	-1.89928589939945	0.0891544859419237	-21.3033127759457	1.05769952189774e-100	6.54183456043674e-99	Kif23
ENSMUSG00000032261	1479.35330167929	1.29794746313424	0.0875345945061992	14.8278228791283	9.68225300454114e-50	2.46430753089681e-48	Sh3bgrl2
ENSMUSG00000032280	2154.72751840922	1.27859481185337	0.0567398005108931	22.534355079516	1.91201739583419e-112	1.42107881155089e-110	Tle3
ENSMUSG00000032281	23.9582996516453	-1.50752469441996	0.521154673782556	-2.89266271657568	0.00381991259684936	0.0113419880163593	Acsbg1
ENSMUSG00000032366	2598.96855250163	-1.43133486305364	0.0572785693117589	-24.9890121253395	8.04907132075617e-138	8.04406907304271e-136	Tpm1
ENSMUSG00000032377	163.501452203958	-1.27795206699839	0.205337878218856	-6.22365477857089	4.85705188252094e-10	3.08940635562434e-09	Plscr4
ENSMUSG00000032400	519.762218436495	-1.21664648787673	0.0949932999414974	-12.8077084239206	1.48454213835071e-37	2.77297422231106e-36	Zwilch
ENSMUSG00000032420	81.5675498399957	1.27394679211275	0.245750429091992	5.18390465001335	2.1728805011378e-07	1.11086945620308e-06	Nt5e
ENSMUSG00000032470	296.284941971402	-1.15204375587891	0.125031211590769	-9.21404936592623	3.14048645129757e-20	3.36475256432481e-19	Mras
ENSMUSG00000032487	74.0250378398185	1.70028218539668	0.250846714549705	6.77817203406015	1.21705880117907e-11	8.69840530668952e-11	Ptgs2
ENSMUSG00000032526	226.378537240583	-1.15071550562736	0.168476591914407	-6.83012098328754	8.48430503137026e-12	6.12674527626086e-11	Ss18l2
ENSMUSG00000032561	632.078427177286	1.71541877890978	0.203657093084959	8.42307406496355	3.66732473859993e-17	3.44693450058949e-16	Acpp
ENSMUSG00000032586	243.434957493666	-1.24642614499266	0.152487015287075	-8.17398217576827	2.98373918270004e-16	2.6859726413629e-15	Traip
ENSMUSG00000032589	324.948796752075	-1.61531157077801	0.130306510417041	-12.3962460939846	2.73855289084059e-35	4.77734340099401e-34	Bsn
ENSMUSG00000032661	7508.25125111105	1.24576785680386	0.171370741011902	7.26943146448401	3.61003621000522e-13	2.80570872226636e-12	Oas3
ENSMUSG00000032690	5066.11787001966	1.42302652310744	0.116475662008279	12.217372269636	2.51069463969413e-34	4.24585826783456e-33	Oas2
ENSMUSG00000032718	71.9501469391718	1.06792486825789	0.301347726721942	3.54382918323218	0.000394360660565377	0.00140274396234485	Mansc1
ENSMUSG00000032724	348.715726735182	1.84971745743211	0.119707969227606	15.4519157694102	7.32340146204091e-54	2.0529896745173e-52	Abtb2
ENSMUSG00000032783	431.411447323303	-1.98431476998951	0.123970893753261	-16.0062955901479	1.15483995210983e-57	3.53424981191537e-56	Troap
ENSMUSG00000032827	376.254770765491	1.290982424165	0.14002652799785	9.21955605572695	2.98332806149639e-20	3.20413418820945e-19	Ppp1r9a
ENSMUSG00000032911	430.590687298943	-2.48674418842394	0.133719595649683	-18.5967073587232	3.41659025603052e-77	1.44930611604134e-75	Cspg4
ENSMUSG00000032915	1176.64136817598	-1.42282229436354	0.178368260726092	-7.9768804638874	1.50078042725959e-15	1.30839354252316e-14	Adgre4
ENSMUSG00000033031	1026.90701274209	-1.81220375351434	0.0940979146572164	-19.2587025984147	1.19331138419297e-82	5.51135380548029e-81	Cip2a
ENSMUSG00000033032	36.662238345714	3.05051393565215	0.468514835750053	6.51102954033148	7.46374628423157e-11	5.07793107776047e-10	Afap1l1
ENSMUSG00000033082	26.4938810943608	-2.58441353247412	0.55771990265425	-4.63389152901772	3.58855077138726e-06	1.64663747328325e-05	Clec1a
ENSMUSG00000033083	2441.72659902089	1.90341381896668	0.0787551893120751	24.1687415850684	4.74402496902286e-129	4.21693757171082e-127	Tbc1d4
ENSMUSG00000033174	51.1743057160811	-1.03656092886513	0.281253031703628	-3.6855102417435	0.000228244902811183	0.00084306203504427	Mgll
ENSMUSG00000033207	66.4477583340669	-3.33313933895435	0.378522776602771	-8.80565066353248	1.30095650361487e-18	1.3075352041161e-17	Mamdc2
ENSMUSG00000033278	90.7615092529662	1.46253883502721	0.249953310272548	5.85124811282742	4.8789775450275e-09	2.88161047726182e-08	Ptprm
ENSMUSG00000033307	3067.92084303152	1.14080191784144	0.0472232512934989	24.1576318147008	6.20770709404802e-129	5.49040653933077e-127	Mif
ENSMUSG00000033316	114.658618519303	-3.48616555471731	0.252105691768899	-13.828190590449	1.72300162312053e-43	3.73965346151891e-42	Galnt9
ENSMUSG00000033355	4679.55864156809	1.55905906024128	0.148108240543279	10.5264842423518	6.52252649931989e-26	8.62309202141028e-25	Rtp4
ENSMUSG00000033420	362.647305221719	3.64253737630134	0.193857840067473	18.7897346583121	9.16363919774077e-79	3.9729317100205e-77	Antxr1
ENSMUSG00000033581	513.87865956416	-2.99335841253178	0.109871662891638	-27.2441349639353	1.95024072103229e-163	2.61347031169243e-161	Igf2bp2
ENSMUSG00000033644	139.01994501085	1.4989939091067	0.195272412310128	7.67642439284269	1.63590534131677e-14	1.36176609800246e-13	Piwil2
ENSMUSG00000033720	1837.76893685446	1.75198354359519	0.072963490024514	24.0117837428907	2.09460407556608e-127	1.84335579565614e-125	Sfxn5
ENSMUSG00000033737	6.59907529769575	2.46471317015274	0.949661199670666	2.59536050436459	0.00944917507796203	0.0257316104800253	Fndc3c1
ENSMUSG00000033831	36.6046358033674	5.66154092595569	2.31764613845225	2.442797816295	0.0145738994334426	0.0377647459569279	Fgb
ENSMUSG00000033857	2342.30272372701	-1.87581355439612	0.0711376486183095	-26.3687877070668	3.12561546263584e-153	3.76115727337179e-151	Engase
ENSMUSG00000033863	603.529962905265	-1.53624587978205	0.0990944622301446	-15.5028428956419	3.31876570816724e-54	9.40795618778369e-53	Klf9
ENSMUSG00000033885	2539.89031338124	1.11526708669501	0.0576715566359133	19.338251848061	2.56007772615536e-83	1.20760573061232e-81	Pxk
ENSMUSG00000033906	28.2844882650314	-2.3477886044861	0.858334517780237	-2.7352839200243	0.00623264915464697	0.0176908425700498	Zdhhc15
ENSMUSG00000033949	448.936191550183	-1.47939245105511	0.105654366562754	-14.0021893953281	1.51141774838081e-44	3.37995809748522e-43	Trim36
ENSMUSG00000033952	1683.62536501393	-2.18425960131234	0.199151242390061	-10.9678432085009	5.45582779360334e-28	7.7392251676864e-27	Aspm
ENSMUSG00000033985	586.30144433104	1.10169823538019	0.0894705479746292	12.3135295392691	7.65985829215613e-35	1.31421176847672e-33	Tesk2
ENSMUSG00000034023	555.477426254407	-1.44743661824646	0.109256237619803	-13.2480913655781	4.62824526296806e-40	9.24029689126884e-39	Fancd2
ENSMUSG00000034206	290.777405730607	-1.16102531958189	0.13982876783919	-8.30319352393297	1.01349589786598e-16	9.33735882153712e-16	Polq
ENSMUSG00000034226	87.7786684459873	-1.59917575260953	0.248372206363476	-6.43862602834572	1.2055983440497e-10	8.0657447458e-10	Rhov
ENSMUSG00000034265	4050.27844555356	1.003895756322	0.0517758909451934	19.389251213169	9.51114042092045e-84	4.52264954047478e-82	Zdhhc14
ENSMUSG00000034266	175.459896457245	2.14077527574756	0.19873412959716	10.7720565163466	4.66463805646842e-27	6.39633973495115e-26	Batf
ENSMUSG00000034271	643.385674803949	1.70190782285636	0.087139035579022	19.5309462808202	5.99188158952437e-85	2.88017373470371e-83	Jdp2
ENSMUSG00000034295	60.9092781269797	-2.60457736908786	0.308757974065953	-8.43566025126043	3.29338220998868e-17	3.10205739683119e-16	Fhod3
ENSMUSG00000034311	885.75983498048	-1.89820954440779	0.10169833900338	-18.6650987912861	9.51989655985065e-78	4.07742010283773e-76	Kif4
ENSMUSG00000034312	3123.03377626326	1.09721055632384	0.0676285045393376	16.2240842644336	3.40761808018029e-59	1.07830690912897e-57	Iqsec1
ENSMUSG00000034317	600.067295187161	-1.65785395844303	0.124791959990543	-13.2849420633242	2.83077460420972e-40	5.6708462031558e-39	Trim59
ENSMUSG00000034329	522.371395437992	-1.13912622703119	0.115390894627133	-9.87189007167411	5.51161251947717e-23	6.59640824472474e-22	Brip1
ENSMUSG00000034349	4163.71045279183	-1.01128990696763	0.09692140229539	-10.4341237643827	1.73204327357743e-25	2.25280246075817e-24	Smc4
ENSMUSG00000034353	166.642319220517	-2.40522761064038	0.25357951433771	-9.48510220520877	2.42145666731053e-21	2.72648930541413e-20	Ramp1
ENSMUSG00000034413	260.02581831159	-1.74406442107588	0.174831321730073	-9.97569774006851	1.94727926399491e-23	2.37718584546625e-22	Neurl1b
ENSMUSG00000034459	1087.47084211616	2.53179171452793	0.159416324447797	15.8816339750513	8.49366506660222e-57	2.53363307526352e-55	Ifit1
ENSMUSG00000034484	11185.6263525003	1.35328581214059	0.0388505845258389	34.833087549572	7.67876757027619e-266	3.15883068722361e-263	Snx2
ENSMUSG00000034488	305.222098090073	2.62807767508364	0.165624699096111	15.8676676209904	1.06111415105308e-56	3.15994077743736e-55	Edil3
ENSMUSG00000034612	171.479410341862	-1.25953553518319	0.180526267404179	-6.97702086956255	3.0150493557912e-12	2.23244906046842e-11	Chst11
ENSMUSG00000034663	4128.87091098382	1.23941637295478	0.051996832269613	23.8363823112951	1.40188673248492e-125	1.20965728833784e-123	Bmp2k
ENSMUSG00000034738	357.428626389929	-1.33507405332645	0.118902470829357	-11.2283121117179	2.96080478037402e-29	4.36811307423153e-28	Nostrin
ENSMUSG00000034751	82.6086428702984	-1.30916557092597	0.243005455538684	-5.38739168642886	7.14875300313202e-08	3.80886421302416e-07	Mast4
ENSMUSG00000034773	253.040578625182	-1.6004522120392	0.162448036785458	-9.85208712711554	6.71351284850414e-23	8.00238064536319e-22	Hrob
ENSMUSG00000034845	11.7781907308729	1.99978936413299	0.828720181856638	2.4131056633045	0.0158172333589701	0.0405027908711217	Plvap
ENSMUSG00000034854	5984.64297250766	-1.21105890139485	0.0349058256151845	-34.6950367181121	9.36014795485377e-264	3.76299220848655e-261	Mfsd12
ENSMUSG00000034855	67.3316540663023	1.54372336453626	0.376637413368466	4.09869893362407	4.15479050530869e-05	0.000170322338930256	Cxcl10
ENSMUSG00000034858	1428.35600154459	-2.19380183907208	0.0736135780094665	-29.801592293068	3.72536767712815e-195	7.08580955276558e-193	Fam214a
ENSMUSG00000034883	92.492957971435	-1.79935385627768	0.268980249553942	-6.68953895039358	2.23874793766662e-11	1.56774395365736e-10	Lrr1
ENSMUSG00000034906	1610.91193547479	-1.11051359388024	0.135677936914318	-8.18492393926616	2.72475689107758e-16	2.45909309419751e-15	Ncaph
ENSMUSG00000034957	16560.1906800062	-1.12857384203036	0.0523640664951569	-21.5524484167924	5.02198900218421e-103	3.2575264228073e-101	Cebpa
ENSMUSG00000034959	224.10184940931	-1.25280266299489	0.148426650610782	-8.44055065474803	3.1584613778094e-17	2.97973457664376e-16	Rubcnl
ENSMUSG00000034987	88.5987807468612	1.64339965223527	0.243002357587782	6.76289591816659	1.35260411683095e-11	9.61664558787083e-11	Hrh2
ENSMUSG00000034997	29.340269559531	-1.45287510268872	0.38858567315649	-3.73887974532614	0.000184842115429971	0.000693167729455322	Htr2a
ENSMUSG00000035042	7944.51868549072	2.67366390449297	0.148143021234136	18.0478559315144	8.20131757673049e-73	3.26006981156822e-71	Ccl5
ENSMUSG00000035093	10441.6116559606	1.31256414758851	0.0341694471723134	38.4133855303357	0	0	Secisbp2l
ENSMUSG00000035105	215.194800527106	3.25923259216809	0.223749578261679	14.5664301023011	4.59271749634002e-48	1.11901625058896e-46	Egln3
ENSMUSG00000035107	235.278748289021	-1.17162797101774	0.141935505254842	-8.25465037035029	1.52347558921093e-16	1.39270075956342e-15	Dcbld2
ENSMUSG00000035208	3567.46817116054	1.03496354810585	0.0705045573330888	14.6793850958643	8.73792381226416e-49	2.18930785148925e-47	Slfn8
ENSMUSG00000035279	79.1198489572522	-1.47887297065442	0.276343877518795	-5.35156770590598	8.71955013074299e-08	4.61796773241655e-07	Ssc5d
ENSMUSG00000035293	909.063309056453	-1.20376573995737	0.0804649646118022	-14.960122654187	1.33779252545853e-50	3.44959358350378e-49	G2e3
ENSMUSG00000035352	188.996126749883	5.72376898093191	0.295357682118168	19.3791098978151	1.15833103804808e-83	5.49322191207305e-82	Ccl12
ENSMUSG00000035354	3860.12723657341	1.16668317934818	0.0450688791317726	25.8866695117274	9.40986226180194e-148	1.05348768068996e-145	Uvrag
ENSMUSG00000035365	212.283164048291	-1.57277585393154	0.174386211864723	-9.01892321138093	1.89947083791883e-19	1.96835030181289e-18	Parpbp
ENSMUSG00000035373	1374.58878694793	5.05055060059057	0.203331426390936	24.839006395795	3.39951366249138e-136	3.32232028595636e-134	Ccl7
ENSMUSG00000035385	1219.48806176642	4.25513264564296	0.212554771301066	20.0189937849756	3.762427833596e-89	1.9574584102494e-87	Ccl2
ENSMUSG00000035439	2469.84081713869	-1.39042474862883	0.0497959184589208	-27.9224641629186	1.42410996943034e-171	2.17164493528046e-169	Haus8
ENSMUSG00000035441	152.114050888656	-2.06788135163813	0.214636368569473	-9.63434745667904	5.72546075269754e-22	6.62378517033791e-21	Myo1d
ENSMUSG00000035455	541.414015885375	-1.18887057967761	0.129770774702316	-9.1613121860818	5.12700417372136e-20	5.44367207856886e-19	Fignl1
ENSMUSG00000035459	184.388327565951	-1.19822498515247	0.187411727064149	-6.39354326392996	1.62085107680382e-10	1.07102109441849e-09	Stab2
ENSMUSG00000035539	18.2351133549037	-1.84988009491489	0.526367938777322	-3.51442395829027	0.000440708828478657	0.00155851628687704	Ccdc180
ENSMUSG00000035673	11998.6904437167	1.0749891202354	0.0439312688698872	24.4697944741645	3.09849797080503e-132	2.8999645823053e-130	Sbno2
ENSMUSG00000035678	72.5965286739904	1.64654766486325	0.279233435884413	5.89667086123894	3.70908666768917e-09	2.20983610861414e-08	Tnfsf9
ENSMUSG00000035683	727.692409754419	-1.62011720812569	0.117397484256381	-13.8002719426897	2.53893046818735e-43	5.49035954178068e-42	Melk
ENSMUSG00000035692	1081.09706340439	2.18572017670083	0.184766732082809	11.8296197159629	2.74382033133915e-32	4.42841586141043e-31	Isg15
ENSMUSG00000035914	340.103131740458	-2.6635397856833	0.134868616127131	-19.7491444797845	8.15882398710603e-87	4.05397296370558e-85	Cd276
ENSMUSG00000035954	4828.22002209629	1.06908191373899	0.0456262394234462	23.4312958343356	2.05095782467793e-121	1.71940250998711e-119	Dock4
ENSMUSG00000036086	1112.4469508881	-1.60327341451318	0.0744631036424465	-21.5311118673175	7.96008420251114e-103	5.10166411080506e-101	Zranb3
ENSMUSG00000036109	38.1065683154501	-1.36849026453793	0.329369810713309	-4.15487461213955	3.25465974509996e-05	0.000134986345207675	Mbnl3
ENSMUSG00000036111	8.50605018099644	-3.23850507557144	1.00293236793589	-3.22903635290637	0.00124208104848896	0.00406948910293041	Lmo1
ENSMUSG00000036223	168.265051193011	-1.60744778600817	0.1837735052311	-8.74689626225917	2.19301135775233e-18	2.17688989378681e-17	Ska1
ENSMUSG00000036330	48.8223753008982	-1.90178183542826	0.316699779774604	-6.00499891973956	1.91333178464866e-09	1.16746898719042e-08	Slc18a1
ENSMUSG00000036353	1110.81004866241	1.7770024261376	0.0808156065536768	21.9883572235189	3.72220446132526e-107	2.56194843254407e-105	P2ry12
ENSMUSG00000036362	522.532534082485	1.44579928627107	0.111408933513144	12.9774089085997	1.64346859829703e-38	3.13945097573177e-37	P2ry13
ENSMUSG00000036526	62.585765891797	-2.6037205619354	0.372577533229182	-6.98839927187392	2.78040184387896e-12	2.06562487259029e-11	Card11
ENSMUSG00000036553	2789.69029994246	-1.00762459305841	0.0479554729282801	-21.011670441982	5.12981702311774e-98	3.00467991132218e-96	Sh3tc1
ENSMUSG00000036560	12.9579129524355	-2.08971651041186	0.676777636007556	-3.08774462870775	0.00201681700843562	0.00636380236571847	Lgi4
ENSMUSG00000036594	3992.86882484192	-1.29806825540912	0.159613691578338	-8.13256207893691	4.20310826582811e-16	3.75878574895012e-15	H2-Aa
ENSMUSG00000036766	174.586534629583	1.89160675130935	0.214219157290146	8.83024083951227	1.0445057248166e-18	1.05458115104342e-17	Dner
ENSMUSG00000036768	1021.17219236243	-1.63398341930054	0.103183469351652	-15.835709242649	1.76458237752497e-56	5.22842507136336e-55	Kif15
ENSMUSG00000036777	1737.62336774409	-1.67866146370393	0.138161381802352	-12.1500048841822	5.73621694844587e-34	9.60870659100937e-33	Anln
ENSMUSG00000036875	590.127668849442	-1.63609716921542	0.0947818981278106	-17.2617050463496	9.13725925729821e-67	3.31887020538702e-65	Dna2
ENSMUSG00000036882	213.159031757207	-1.48363446921923	0.167579461675957	-8.85331922170796	8.49542353109873e-19	8.59699924723143e-18	Arhgap33
ENSMUSG00000036928	162.475396224984	-1.08110101468771	0.181483284709944	-5.9570280338246	2.56866194359022e-09	1.55022385261574e-08	Stag3
ENSMUSG00000036949	27.1926721997168	1.49671203830272	0.375035290795402	3.99085652747076	6.58350997245079e-05	0.000262998436997927	Slc39a12
ENSMUSG00000037095	203.74137288093	1.43697231879757	0.201967763515511	7.114859786459	1.12026665126982e-12	8.46492814793328e-12	Lrg1
ENSMUSG00000037126	538.350679253117	1.00124825486883	0.120142648751505	8.33382870507336	7.82691424035774e-17	7.24870607317739e-16	Psd
ENSMUSG00000037151	421.65150306315	-1.35848244807873	0.122423349144278	-11.096596013541	1.3031295833793e-28	1.8863387234367e-27	Lrrc20
ENSMUSG00000037161	15.0451193798137	5.3760240786339	1.14268824571751	4.70471635529797	2.54219146102494e-06	1.18229382660919e-05	Mgarp
ENSMUSG00000037196	38.8371180247667	-1.21738191762336	0.36365328897087	-3.347644458458	0.000815014985308335	0.0027533995559815	Pacrg
ENSMUSG00000037224	1583.94526945823	-1.40885747494086	0.0714538306916775	-19.7170321213437	1.54004253178709e-86	7.6307597604431e-85	Zfyve28
ENSMUSG00000037239	574.583081672849	1.23830084490697	0.112026004845671	11.0536910301575	2.10383285260465e-28	3.02067364689316e-27	Spred3
ENSMUSG00000037242	11908.5867857175	-1.3477560154002	0.0488834282418117	-27.5708162024409	2.49153025606754e-167	3.58314460972184e-165	Clic4
ENSMUSG00000037254	10.1879952428191	4.0625568395451	1.48443580311507	2.73676829339462	0.00620459777534232	0.0176281930690701	Itih2
ENSMUSG00000037313	1906.41428449815	-1.33065089494623	0.0803264491993032	-16.5655386016712	1.23667795642602e-61	4.13527341610961e-60	Tacc3
ENSMUSG00000037337	457.175694241683	-2.00565929872529	0.0998762500743744	-20.0814437589692	1.07232526386725e-89	5.61194129957036e-88	Map4k1
ENSMUSG00000037341	1885.69892793366	-1.01931195242306	0.0724109118038554	-14.0767727823142	5.27649118541926e-45	1.19814958381106e-43	Slc9a7
ENSMUSG00000037347	295.294309011172	-2.06034753872569	0.133258347663731	-15.46130186099	6.33060292795894e-54	1.7774926221058e-52	Chst7
ENSMUSG00000037406	53.8047780120399	-3.67745218848011	0.367020032208321	-10.019758775436	1.24807186104313e-23	1.53740551183787e-22	Htra4
ENSMUSG00000037443	1477.52913733287	-1.07303774700634	0.136812060985159	-7.84315168764789	4.3937670310317e-15	3.75646906775833e-14	Cep85
ENSMUSG00000037447	1411.06067847696	2.19036480932519	0.0696314251451763	31.4565557829449	3.41476096966338e-217	8.16266308005076e-215	Arid5a
ENSMUSG00000037466	387.400327671895	-1.10781614480328	0.132468588636815	-8.36285912157292	6.12162967727993e-17	5.69623920891134e-16	Tedc1
ENSMUSG00000037474	379.120698655349	-1.15399896018993	0.11982027499185	-9.6310825548383	5.91034907287573e-22	6.8242927382571e-21	Dtl
ENSMUSG00000037509	253.687530885639	-1.41148950960941	0.15513766560373	-9.09830313687192	9.17540964759314e-20	9.63227425853265e-19	Arhgef4
ENSMUSG00000037544	1050.98737216963	-1.64245479275443	0.0909469699995087	-18.059477877749	6.64481081744624e-73	2.64729861598664e-71	Dlgap5
ENSMUSG00000037568	22.9402719020882	-1.62015616819495	0.492679046243561	-3.28846168828947	0.00100736493880024	0.00335642840505508	Vash2
ENSMUSG00000037606	32.7172211669106	-1.18376752266996	0.413409790099231	-2.86342401902436	0.00419089313736292	0.0123389994518663	Osbpl5
ENSMUSG00000037628	283.384598781345	-1.88017430112896	0.158770396599348	-11.8420961426047	2.36467935955907e-32	3.82347469755397e-31	Cdkn3
ENSMUSG00000037679	3737.24630026122	-1.09714109912605	0.0674801759345185	-16.2587172296452	1.93752067068894e-59	6.17527984573272e-58	Inf2
ENSMUSG00000037725	705.164581786981	-1.75899722125627	0.184461470639172	-9.53585166138609	1.48660282651922e-21	1.69218258676309e-20	Ckap2
ENSMUSG00000037846	26.9615297623982	-1.52227108038555	0.427003581597165	-3.56500775635569	0.000363845428367526	0.00130284651465449	Rtkn2
ENSMUSG00000037849	636.754384022424	2.61977872295568	0.383698430495694	6.82770247345352	8.62853005839338e-12	6.22471730028224e-11	Ifi206
ENSMUSG00000037855	13.6792468008504	-2.87360881303947	0.706011055024897	-4.07020370656679	4.69720471133348e-05	0.000191096720650363	Zfp365
ENSMUSG00000037868	1417.71975574335	-2.56760309911027	0.0866351315881486	-29.6369735007307	4.99218900248636e-193	9.19862825676888e-191	Egr2
ENSMUSG00000037887	25.0077780161734	-1.82239555969635	0.531715118882598	-3.42739089970984	0.000609411127828475	0.00210093031380976	Dusp8
ENSMUSG00000037905	725.027213304913	-1.20919702011692	0.0973627191898693	-12.4195074888864	2.04818490220856e-35	3.58361451386421e-34	Bri3bp
ENSMUSG00000037907	143.533819723547	-1.66491538112325	0.184954039543777	-9.00177895670766	2.2208935207108e-19	2.29739096420195e-18	Ankrd13b
ENSMUSG00000037921	1797.4175620862	1.66094103929422	0.161011318928683	10.315678738275	5.98568602504447e-25	7.66141824146249e-24	Ddx60
ENSMUSG00000037926	5303.45364699466	1.68933517322898	0.0525187581523061	32.1663198571803	5.22301110836363e-227	1.37895288799768e-224	Ssh2
ENSMUSG00000037940	1784.58524808893	2.25792213255355	0.0695366647148658	32.4709581889227	2.74151305677444e-231	7.57728507207548e-229	Inpp4b
ENSMUSG00000037944	52.3498599529243	1.06365563916141	0.290357049464788	3.66326783221567	0.000249017922347796	0.000915014131368958	Ccr7
ENSMUSG00000037972	447.458145460953	-1.86107325162679	0.139543926106198	-13.3368273600848	1.41348180462569e-40	2.84773116651752e-39	Snn
ENSMUSG00000037994	130.051828082636	-1.52477158559526	0.19773703524221	-7.71110775342389	1.24730292754824e-14	1.04517013194698e-13	Slc9b2
ENSMUSG00000037995	57.6282717800686	-2.15412983890814	0.320000375239218	-6.73164785290583	1.67752248280218e-11	1.18574689268654e-10	Igsf9
ENSMUSG00000038020	34.6160855880318	1.12254204980135	0.411041121436765	2.73097262356034	0.00631477169486645	0.0178952253301014	Rapgefl1
ENSMUSG00000038026	45.7316605910161	-1.48273924712614	0.46818312607654	-3.16700702041904	0.00154016600185275	0.00494895484228396	Kcnj9
ENSMUSG00000038037	539.411487192594	1.68745217090395	0.0950745812363538	17.7487205198304	1.76325592459402e-70	6.722033200462e-69	Socs1
ENSMUSG00000038059	979.09920634264	1.20268078464443	0.0799942634603273	15.034587889429	4.35751681569505e-51	1.13520051476922e-49	Smim3
ENSMUSG00000038143	11.9530258827634	-2.36073804296279	0.720025810987378	-3.27868530119147	0.00104291868154617	0.00346835656286337	Stox2
ENSMUSG00000038172	1997.72488517231	1.41732107965872	0.0669468040925965	21.1708549626711	1.77311634814198e-99	1.07413202336587e-97	Ttc39b
ENSMUSG00000038179	1271.93743850501	-2.71423438870874	0.156438554636221	-17.3501627844899	1.96686098490606e-67	7.20327204182263e-66	Slamf7
ENSMUSG00000038204	55.8502488375734	-2.95690561490635	0.407458606012388	-7.25694726108313	3.95923982528297e-13	3.06767381819669e-12	Asb10
ENSMUSG00000038244	1607.28522899413	-1.29193467688607	0.0685199287677159	-18.8548747805293	2.6797262177998e-79	1.17914619568808e-77	Mical2
ENSMUSG00000038252	3966.00599109995	-1.59999419702714	0.0706216241682577	-22.6558680272647	1.22114434298854e-113	9.43267348608046e-112	Ncapd2
ENSMUSG00000038370	286.883077641036	-2.25736653693767	0.165928797150026	-13.6044289822498	3.76900575228052e-42	7.85276121932746e-41	Pcp4l1
ENSMUSG00000038379	402.50661169029	-1.62581475003865	0.142820180302234	-11.3836486314338	5.04441686783361e-30	7.65928669314238e-29	Ttk
ENSMUSG00000038400	820.448896402645	1.98463463388847	0.0895064256994682	22.1730967176836	6.24618777050322e-109	4.4019448395391e-107	Pmepa1
ENSMUSG00000038418	347.081182102792	1.74275881321619	0.429229791035365	4.06020003647092	4.9030691231265e-05	0.000199105577867274	Egr1
ENSMUSG00000038456	352.650544811992	-1.5132823565039	0.13644888149452	-11.0904709509449	1.39551124310385e-28	2.01841360419166e-27	Dennd2a
ENSMUSG00000038463	239.436472580054	1.15792336326815	0.155840177390904	7.43019792876425	1.08435297301267e-13	8.63625382243181e-13	Olfml2b
ENSMUSG00000038508	144.407343450889	-1.22751824629059	0.186722514965431	-6.57402374061772	4.89734178181144e-11	3.37078127542656e-10	Gdf15
ENSMUSG00000038521	56.8183364543137	2.11272361390966	0.406977285919764	5.19125682686424	2.08879264684659e-07	1.06911612066173e-06	C1s1
ENSMUSG00000038527	403.13346793985	2.22821025839799	0.137239649532052	16.2359075237772	2.8106029502664e-59	8.90981282925848e-58	C1rl
ENSMUSG00000038663	63.1297070158878	-1.94950321591963	0.279112799873793	-6.98464282827996	2.85581579903588e-12	2.1189817814239e-11	Fsd2
ENSMUSG00000038665	12.3229720105038	1.590950511194	0.676945048529528	2.35019151798199	0.0187637537579439	0.0470976012616089	Dgki
ENSMUSG00000038679	2155.08825368033	1.07474118104988	0.0646487350636772	16.624318789707	4.64617355275341e-62	1.57143716968748e-60	Trps1
ENSMUSG00000038732	79.6334745338021	-1.8801941707201	0.252651002500396	-7.44186309222007	9.92750825328433e-14	7.92051785512052e-13	Mboat1
ENSMUSG00000038738	15.3408637770746	2.05824890717729	0.654304145628407	3.14570665787317	0.00165686094360527	0.00529985772720319	Shank1
ENSMUSG00000038740	3788.07430200034	1.28749176724485	0.0621534171490262	20.714738244525	2.5508834235224e-95	1.43246275805358e-93	Mvb12b
ENSMUSG00000038764	25.4246600742877	-1.95885060396	0.409585047954168	-4.78252468869224	1.73107118013744e-06	8.1939839725585e-06	Ptpn3
ENSMUSG00000038776	1280.08043279967	-3.24722435259	0.156718973905886	-20.7200460267182	2.28466936422832e-95	1.2911666576305e-93	Ephx1
ENSMUSG00000038793	14.6710401560284	2.41940393649765	0.703008479755157	3.44150036047969	0.000578497700641708	0.00200608622361325	Lefty1
ENSMUSG00000038859	63.0708828739944	1.44428091615969	0.275138520526627	5.24928648084343	1.52689463754515e-07	7.92059801863232e-07	Baiap2l1
ENSMUSG00000038943	1611.41006566214	-1.82346166260415	0.141645232381817	-12.873441851462	6.3507795159558e-38	1.19382506756368e-36	Prc1
ENSMUSG00000039013	188.210748030538	-4.23020330128189	0.230333042165533	-18.3655947123808	2.47721237873116e-75	1.03104493570295e-73	Siglecf
ENSMUSG00000039055	292.528823025375	-1.29417404684875	0.132306528446283	-9.78163407389375	1.35012888905689e-22	1.59216199456849e-21	Eme1
ENSMUSG00000039062	5799.70361308983	-1.37962286272347	0.0547280400730072	-25.2087021732014	3.21565897278792e-140	3.26906848101411e-138	Anpep
ENSMUSG00000039063	12.377458090062	-2.50133323015393	0.697713731728371	-3.5850422836851	0.000337023597396693	0.00121269536500206	Echdc3
ENSMUSG00000039109	16408.9424790549	2.41215546931667	0.104576741851925	23.0658885197642	1.01901070768839e-117	8.30658083331798e-116	F13a1
ENSMUSG00000039115	1849.50101402278	2.56158142068835	0.0772193277976033	33.172801340649	2.6570186499617e-241	8.7037042405875e-239	Itga9
ENSMUSG00000039126	4149.63412512894	1.2090265944896	0.0489586557846112	24.6948486455304	1.21483530099832e-134	1.17427440652237e-132	Prune2
ENSMUSG00000039137	21.2417098433254	1.19677816542934	0.467806632259098	2.55827532767106	0.0105192769519132	0.0282403232664126	Whrn
ENSMUSG00000039153	192.324601580149	-1.28954109875817	0.165159424863965	-7.8078565593233	5.81687318229004e-15	4.94448196643578e-14	Runx2
ENSMUSG00000039187	364.460271689938	-1.27574804905409	0.132132598043191	-9.65505914473186	4.67889205785101e-22	5.43433497119675e-21	Fanci
ENSMUSG00000039200	22.6799838233666	-1.18227248723049	0.477321736035187	-2.47688801488676	0.0132533478431389	0.0346751175857542	Atf7ip2
ENSMUSG00000039206	5256.89238679737	-1.92511871546845	0.0498091415265789	-38.6499075564508	0	0	Daglb
ENSMUSG00000039236	152.378521043091	1.62044500402082	0.250152842821228	6.47781966315239	9.30574773691397e-11	6.29000274047655e-10	Isg20
ENSMUSG00000039304	57.8403779983484	1.43296726220209	0.341154080977435	4.20035210511484	2.6650020398369e-05	0.000111578381198582	Tnfsf10
ENSMUSG00000039396	615.136603274213	-1.76935816782622	0.112708979223767	-15.6984667948542	1.54941658991699e-55	4.51526030626715e-54	Neil3
ENSMUSG00000039529	14.5604367904138	1.96869649290751	0.647794697350516	3.03907472685326	0.00237305983656507	0.00737474621380876	Atp8b1
ENSMUSG00000039611	14.7957988601558	-1.66921310917936	0.627244634044141	-2.66118356153508	0.00778664938747262	0.0216365128832867	Pgap4
ENSMUSG00000039616	2615.51271617867	-1.70987886752181	0.0605398275915932	-28.243867476082	1.69290991290258e-175	2.65007818135697e-173	Mocos
ENSMUSG00000039713	205.153525847636	-1.06697712846979	0.154420332233075	-6.90956374099326	4.86146399142151e-12	3.55937237352049e-11	Plekhg5
ENSMUSG00000039716	39.8419260482459	1.70198532523301	0.395555054979198	4.30277733480747	1.6867034007311e-05	7.21550095659793e-05	Dock3
ENSMUSG00000039735	1807.66184998468	-1.36981281615741	0.0633726302353654	-21.6152116626679	1.29208773109654e-103	8.43385235253381e-102	Fnbp1l
ENSMUSG00000039747	2792.10653915575	1.33331901724886	0.0567752974041873	23.4841397264178	5.92422742245795e-122	4.99017423218375e-120	Orai2
ENSMUSG00000039748	201.050929730882	-1.05386833364282	0.137947823714305	-7.63961551017588	2.17871369440151e-14	1.80258496446531e-13	Exo1
ENSMUSG00000039765	72.310255546144	-1.00212389415007	0.248513816285887	-4.03246752686472	5.51942436865594e-05	0.000222449527585224	Cc2d2a
ENSMUSG00000039774	276.245976617118	-1.40137852576436	0.170062179412337	-8.24038907772984	1.71651537038273e-16	1.56593297507478e-15	Galnt12
ENSMUSG00000039783	194.240957672373	4.36619700935647	0.271927299980362	16.0564864567544	5.14904140781802e-58	1.58955311453565e-56	Kmo
ENSMUSG00000039814	101.755472504706	-2.55807346108735	0.243413445649773	-10.5091707414057	7.83796966272353e-26	1.03312850494722e-24	Xkr5
ENSMUSG00000039883	10.0337856054296	-3.87584784053615	1.06964669252839	-3.62348415379526	0.000290661018921331	0.00105705237740531	Lrrc17
ENSMUSG00000039891	44.6587077376324	2.63175660505149	0.379360039738892	6.93735852321951	3.99499065815455e-12	2.94079857478551e-11	Txlnb
ENSMUSG00000039943	117.827622911876	-1.31420748953199	0.207940582571268	-6.32011064546078	2.61376087986773e-10	1.69856047773623e-09	Plcb4
ENSMUSG00000040003	38.3843166401816	-1.11506417778206	0.370596386656161	-3.00883715527591	0.00262249640204474	0.0080747326119703	Magi2
ENSMUSG00000040009	8.4193751661752	2.20867149202863	0.873548947200056	2.5283889347105	0.0114587334882269	0.030496569192263	Gnaz
ENSMUSG00000040026	82046.4549544335	6.0993320293859	0.331016906323656	18.4260438450905	8.12089825483114e-76	3.41212753514746e-74	Saa3
ENSMUSG00000040033	6916.38936285198	1.19557794828751	0.107850142565215	11.0855481490399	1.47444542398026e-28	2.12909919222749e-27	Stat2
ENSMUSG00000040084	2449.66186661611	-1.72081784464762	0.0754131298842229	-22.8185442944682	3.00124595973045e-115	2.35951287918542e-113	Bub1b
ENSMUSG00000040133	95.820247879604	-1.60458853571408	0.260997976075962	-6.14789646969168	7.85172532877219e-10	4.90427857841283e-09	Gpr176
ENSMUSG00000040152	30997.7117578558	3.31984105811836	0.252792314523923	13.1326819186356	2.13943055693182e-39	4.1632989132637e-38	Thbs1
ENSMUSG00000040197	3.93072500152678	4.46650834531426	1.43076118560077	3.12177069818873	0.00179766895439491	0.00571409993428419	Cd209e
ENSMUSG00000040204	1728.47318496467	-1.32241548409803	0.132060550854048	-10.013705649006	1.32687321920233e-23	1.62993474822708e-22	Pclaf
ENSMUSG00000040253	1703.33963176071	2.23154271633833	0.0740829903902323	30.1222008531739	2.48131452459765e-199	4.9877241620009e-197	Gbp7
ENSMUSG00000040274	1374.94675128489	-1.093748888521	0.0885003195431956	-12.3586998800287	4.37170002184709e-35	7.57404521904536e-34	Cdk6
ENSMUSG00000040276	7.03660418462777	-3.61386233361276	1.05757331843825	-3.41712699309535	0.000632857512847343	0.00217540158273545	Pacsin1
ENSMUSG00000040289	67.1701319203395	-1.67949413591543	0.273040141428856	-6.15108872683118	7.69528512766988e-10	4.81336275188658e-09	Hey1
ENSMUSG00000040296	4959.79047243144	1.40883998239058	0.095472308966546	14.7565299052759	2.79285492800202e-49	7.0676410331084e-48	Ddx58
ENSMUSG00000040314	14.7379599927272	2.11667435737086	0.686135747175879	3.08492068236212	0.00203606443657908	0.0064165230391319	Ctsg
ENSMUSG00000040328	57.3063757224545	2.49815006180866	0.321328024559117	7.77445436088644	7.57733030575253e-15	6.41010979332647e-14	Olfr56
ENSMUSG00000040424	10.1269071415309	2.07318926236328	0.723617931494879	2.86503301276739	0.00416965770367023	0.0122867025021194	Hipk4
ENSMUSG00000040447	29.6398527322297	1.31262283858921	0.410995554901292	3.19376407587781	0.00140430831990819	0.00454255174622102	Spns2
ENSMUSG00000040451	1799.22750907249	-1.32452826542057	0.0627918482419529	-21.0939525193911	9.03851679840933e-99	5.4014298529413e-97	Sgms1
ENSMUSG00000040483	1305.83747041074	1.24858246257289	0.0938109970945892	13.3095532639308	2.03696035209543e-40	4.08987419616528e-39	Xaf1
ENSMUSG00000040554	42.8577141999684	-1.25267855061608	0.349197056763455	-3.58731130848174	0.000334105346004896	0.00120317375111576	Aipl1
ENSMUSG00000040557	467.407020393327	-1.11742689475528	0.120337480987256	-9.28577601581683	1.60533043141746e-20	1.74319766736301e-19	Mettl27
ENSMUSG00000040562	74.6458274785528	1.42728883829707	0.288346601105146	4.9499069273808	7.42489802372334e-07	3.63417324686337e-06	Gstm2
ENSMUSG00000040690	28.9366736924893	-1.05852222204885	0.42346679266887	-2.49965815590305	0.0124313196656627	0.0327521021099059	Col16a1
ENSMUSG00000040703	11.4099674869493	-1.89242991505932	0.772070529039155	-2.45111015623722	0.0142416361986756	0.0369764131393473	Cyp2s1
ENSMUSG00000040724	4.04489906910254	-4.50949918589357	1.61862743730581	-2.78600194334998	0.00533625517954919	0.0154060744036308	Kcna2
ENSMUSG00000040841	100.403082230075	1.50362770920426	0.213520557101193	7.04207468179116	1.89398259309301e-12	1.41720211883343e-11	Six5
ENSMUSG00000040852	85.2501955495681	-2.88289923689748	0.332276769164669	-8.67619859235114	4.09217325101542e-18	4.01477829379987e-17	Plekhh2
ENSMUSG00000040855	1270.14393118028	-1.49740491755655	0.0712875943641916	-21.0051262202321	5.88768992000684e-98	3.43720617145218e-96	Reps2
ENSMUSG00000040907	4980.63329252311	-1.20509542114457	0.0540984651879172	-22.2759632266559	6.32042616136256e-110	4.52639750479119e-108	Atp1a3
ENSMUSG00000040950	285.087539765933	-2.5260504497659	0.178205898283995	-14.1748981043282	1.31033205045994e-45	3.01410450462754e-44	Mgl2
ENSMUSG00000040957	160.014531264788	1.10560044183601	0.178537792019597	6.19252892807507	5.92064788823098e-10	3.74706048282354e-09	Cables1
ENSMUSG00000041064	287.260577048303	-2.12265514905219	0.171947108513509	-12.3448144455736	5.19538826467554e-35	8.96597297696055e-34	Pif1
ENSMUSG00000041180	56.1114715382117	-1.1298860381768	0.299571086563743	-3.77167920688628	0.000162152638232755	0.0006131504954466	Hectd2
ENSMUSG00000041268	6915.34358509399	1.24545657960459	0.0594328030584719	20.9557099028169	1.66428964957682e-97	9.65233429880801e-96	Dmxl2
ENSMUSG00000041324	166.903175511866	1.16064908421225	0.222080266096939	5.22625942687595	1.72973621488341e-07	8.93091182284664e-07	Inhba
ENSMUSG00000041431	1031.50963710391	-1.65361180153282	0.110009062417522	-15.0315961721117	4.55886826181433e-51	1.18590912769461e-49	Ccnb1
ENSMUSG00000041444	69.1092853517775	-1.30711849550814	0.333299244959477	-3.9217565454343	8.79057871613315e-05	0.000345087765001508	Arhgap32
ENSMUSG00000041498	580.098943707526	-1.83986460541561	0.122183838558021	-15.0581666702337	3.05131791136883e-51	7.98443232754485e-50	Kif14
ENSMUSG00000041552	167.387562765223	-3.21241799351636	0.233927795493468	-13.73251941583	6.48389874328181e-43	1.38686438778612e-41	Ptchd1
ENSMUSG00000041571	1282.68701811248	1.00033259789089	0.07160698031025	13.9697637514774	2.38416207550682e-44	5.28489260070678e-43	Selenow
ENSMUSG00000041649	138.72378878667	-1.04086601874126	0.187144708310146	-5.56182447337105	2.66968741789614e-08	1.48223793895684e-07	Klf8
ENSMUSG00000041695	879.662324383435	-3.03117884896471	0.104999801852069	-28.8684244684124	2.97537552027328e-183	4.91882407272093e-181	Kcnj2
ENSMUSG00000041731	5.23554564355871	-3.78744419545771	1.35627239460919	-2.79253947106184	0.00522960868992803	0.0151129795974738	Pgm5
ENSMUSG00000041762	774.960400663303	-1.74447539609552	0.0894289598506555	-19.5068286493408	9.60596271216956e-85	4.60487464540833e-83	Gpr155
ENSMUSG00000041773	4243.37907410355	-1.09111932587928	0.0662709763445507	-16.4645126126771	6.59920172830959e-61	2.16573802174524e-59	Enc1
ENSMUSG00000041801	455.477068623286	-1.39883098423361	0.118904421500866	-11.7643311037295	5.95968084042879e-32	9.54034338337963e-31	Phlda3
ENSMUSG00000041827	861.512141619482	2.90049790699419	0.365576862729148	7.93403030306966	2.12146298398753e-15	1.84224637819124e-14	Oasl1
ENSMUSG00000041920	1888.72854112731	1.02509703738175	0.0680618302292598	15.0612617076093	2.91176514721558e-51	7.65322640254033e-50	Slc16a6
ENSMUSG00000041957	60.6434471931275	-2.08583507718527	0.28176676270054	-7.40270093319022	1.3344205493358e-13	1.0580262257822e-12	Pkp2
ENSMUSG00000042155	24.7203253758339	-1.67169459488813	0.425912053801474	-3.92497601316384	8.67383805629911e-05	0.000340807466410207	Klhl23
ENSMUSG00000042210	150.293011673144	1.08014423924525	0.178581073389262	6.04848105538488	1.46217811553156e-09	8.97760107103013e-09	Abhd14a
ENSMUSG00000042265	128.43244573231	2.37953580490788	0.251436251712005	9.463773774489	2.97025487794482e-21	3.32536952759278e-20	Trem1
ENSMUSG00000042284	747.83138721161	4.11400942216417	0.131354277018906	31.3199502561461	2.49699869459196e-215	5.73628700112171e-213	Itga1
ENSMUSG00000042351	28.732246593556	-2.80424161991337	0.507666152010947	-5.5237907999289	3.31762461132371e-08	1.82593222618871e-07	Grap2
ENSMUSG00000042377	33.6594952906407	1.63487815020501	0.346501723495542	4.71823959116915	2.37894227842157e-06	1.10856454064803e-05	Fam83g
ENSMUSG00000042439	24.500594893394	-2.1553268329039	0.524898636738813	-4.10617723508469	4.02260879490751e-05	0.000165209953501553	Zfp532
ENSMUSG00000042476	834.908157320713	-1.12070070138145	0.100165595843802	-11.1884793570147	4.6432835669503e-29	6.80489171630356e-28	Abcb4
ENSMUSG00000042489	933.173577820552	-1.09730664314364	0.0880333925742516	-12.4646638174045	1.16361460323495e-35	2.05011740205409e-34	Clspn
ENSMUSG00000042498	168.32146964251	-1.06488734987229	0.181752166508859	-5.85900773744224	4.65641004390203e-09	2.7556787308994e-08	Radx
ENSMUSG00000042524	4322.87202756479	-1.03298068869819	0.0489284332525837	-21.1120736968139	6.16093627133981e-99	3.69426446453322e-97	Sun2
ENSMUSG00000042607	161.592659131029	-1.02005076308171	0.167993061264282	-6.07198151759966	1.26341476878789e-09	7.79237930442431e-09	Asb4
ENSMUSG00000042608	1231.99677010313	1.24582024187263	0.0733408800001439	16.9867097568258	1.03007648782617e-64	3.61528233991214e-63	Stk40
ENSMUSG00000042659	1601.77057995174	1.08615922600062	0.0655914615259356	16.5594606482605	1.36814958766357e-61	4.56626378418509e-60	Arrdc4
ENSMUSG00000042700	1793.38724079492	1.05240259584876	0.0666198569169434	15.7971308338416	3.25602257969206e-56	9.61532277331766e-55	Sipa1l1
ENSMUSG00000042724	542.361260447656	-1.10886838352293	0.109788711833685	-10.1000218055452	5.52299074340131e-24	6.88486139957898e-23	Map3k9
ENSMUSG00000042745	1400.92992143836	1.83054753598653	0.352269396410125	5.19644213957021	2.03138788138688e-07	1.04093917247545e-06	Id1
ENSMUSG00000042766	26.3892639694069	1.27551470271174	0.487590283839868	2.61595594700292	0.00889780365581364	0.0243628391809768	Trim46
ENSMUSG00000042770	1581.94414135706	1.07584482618651	0.0641239418277488	16.7775840898314	3.56028393859652e-63	1.22050121298127e-61	Hebp1
ENSMUSG00000042842	101.863545474896	-2.38460085030493	0.266591330642657	-8.94478017929732	3.72690770210865e-19	3.81511981149305e-18	Serpinb6b
ENSMUSG00000043085	36.1543015206284	1.0230006985511	0.37196488018287	2.75026152481965	0.00595477179554683	0.0169838694439581	Tmem82
ENSMUSG00000043154	801.653120575001	1.18241643681318	0.082050009520839	14.4109238221706	4.41761610592934e-47	1.05456425503083e-45	Ppp2r3a
ENSMUSG00000043251	13.4077565566566	2.03221493167203	0.722248386857863	2.81373412339925	0.00489697121790662	0.0142377586905901	Exoc3l
ENSMUSG00000043263	3002.86397359142	1.93020433337384	0.192667078875123	10.0183401577646	1.26611347433392e-23	1.55854427609552e-22	Ifi209
ENSMUSG00000043336	3231.81065232109	1.8058732767079	0.0620903625437488	29.0845986836602	5.62211647690429e-186	9.65530275339417e-184	Filip1l
ENSMUSG00000043487	16.0078633251824	-1.52283532815389	0.526251068116423	-2.89374296874015	0.00380679640560548	0.0113132096387706	Acot6
ENSMUSG00000043671	275.010873428469	1.35926327680731	0.135931652574215	9.99960826684716	1.53001088660645e-23	1.8742633360929e-22	Dpy19l3
ENSMUSG00000043822	399.84859446601	-1.65917883932144	0.121696531186358	-13.6337397882006	2.5231176983512e-42	5.28808400072682e-41	Adamtsl5
ENSMUSG00000043903	41.5178471276916	-1.24756961162062	0.355654340949344	-3.50781494270672	0.000451803216083261	0.00159615480113777	Zfp469
ENSMUSG00000043924	5.05544183786378	5.41044931071969	1.45650255217212	3.71468577425487	0.000203456354974157	0.00075842154696856	Ncmap
ENSMUSG00000044033	18.1331969835317	-1.54358737401546	0.647149787224549	-2.385208810213	0.0170694296236805	0.0433201062572861	Ccdc141
ENSMUSG00000044086	6.61258755964632	-7.1530394472076	1.39164418577049	-5.13999161592249	2.74750727896677e-07	1.39256894721041e-06	Lmod3
ENSMUSG00000044092	548.213876375771	1.26055832855587	0.0991760885386423	12.7103049447722	5.18319229528237e-37	9.50108689235751e-36	C130050O18Rik
ENSMUSG00000044122	18.8618942565998	1.78746523786897	0.512545110006024	3.48743008756431	0.000487686408674748	0.00171402441546744	Proca1
ENSMUSG00000044201	187.337479322857	-1.70801862386552	0.196363627171357	-8.69824339909455	3.37060969802287e-18	3.3197502755193e-17	Cdc25c
ENSMUSG00000044258	265.475310476841	2.4307839191423	0.150273073854469	16.1757782468493	7.47472452397156e-59	2.34849737308229e-57	Ctla2a
ENSMUSG00000044303	39.7855759553384	-2.02417846114581	0.385366423783696	-5.25260722320213	1.49961110146891e-07	7.7836328561865e-07	Cdkn2a
ENSMUSG00000044340	713.89423077246	-1.29896214451264	0.0830502178609562	-15.6406831669891	3.84579963389176e-55	1.10976100691536e-53	Phlpp1
ENSMUSG00000044433	77.5000394901499	-1.53866712873512	0.273344041740263	-5.62904945335225	1.81205443455328e-08	1.02341733374243e-07	Camsap3
ENSMUSG00000044485	3.19844745035967	-4.07627626383641	1.70673051415205	-2.38835377350806	0.0169240416843364	0.0429943089694423	Klk1b11
ENSMUSG00000044703	88.5635027536412	1.69405832097554	0.322230898365351	5.25728081810077	1.46200979669976e-07	7.59961542574845e-07	Phf11a
ENSMUSG00000044783	3348.69046281759	-1.12933519733553	0.0551177730902796	-20.4894924815948	2.67163613590625e-93	1.46311367207572e-91	A730008H23Rik
ENSMUSG00000044813	622.042894534301	1.22878546791773	0.127633027039616	9.62748824829112	6.12072845306098e-22	7.06259397300689e-21	Shb
ENSMUSG00000044927	159.11478462914	-1.71128047671056	0.182021465272642	-9.40153115539042	5.3774742744527e-21	5.94142051472791e-20	H1f10
ENSMUSG00000044966	81.4224007284279	-1.05274003590403	0.218446610312034	-4.81920975747926	1.44127960744059e-06	6.88490277505173e-06	Fbxo48
ENSMUSG00000044968	225.743136315999	-1.10359795409224	0.139566289625407	-7.90733892155671	2.62949034628801e-15	2.26892949929213e-14	Napepld
ENSMUSG00000045038	200.404025159721	1.23578852442826	0.161327892440721	7.6601045593052	1.85781767797103e-14	1.53996892716165e-13	Prkce
ENSMUSG00000045045	122.842844656926	-1.16919401949781	0.190683569857596	-6.13159288118518	8.70035157437172e-10	5.42476274230036e-09	Lrfn4
ENSMUSG00000045136	133.858039500799	-1.18602552955228	0.184324347545449	-6.43444854326606	1.23922409829591e-10	8.2875746974504e-10	Tubb2b
ENSMUSG00000045231	17.6780428009879	-1.44054585033131	0.530227308860661	-2.71684582490992	0.00659073010947032	0.018596813671466	BC106179
ENSMUSG00000045273	194.123573269869	-1.48987158630218	0.166405924072378	-8.95323645842175	3.45209347021297e-19	3.53584721451055e-18	Cenph
ENSMUSG00000045287	248.288318376601	-1.22288912500507	0.157069684329428	-7.7856470535731	6.9357320246285e-15	5.88140765981081e-14	Rtn4rl1
ENSMUSG00000045328	2157.1218554848	-1.71013437987097	0.118391492906304	-14.4447403938422	2.70574838807674e-47	6.51183445397135e-46	Cenpe
ENSMUSG00000045509	12.0516716347805	3.09668371797226	0.917627156931486	3.37466442070815	0.000739057521889041	0.00251021284652366	Gpr150
ENSMUSG00000045551	1552.81626449718	3.21065640429021	0.182468236099379	17.5957003417382	2.65750050912543e-69	9.95943358176264e-68	Fpr1
ENSMUSG00000045573	636.52942129527	-3.17418109656803	0.272731961672749	-11.638463922966	2.62704271298171e-31	4.12331486689737e-30	Penk
ENSMUSG00000045620	3.07051603101426	-4.55547407586528	1.67161629617193	-2.7251912333575	0.00642642533353223	0.0181708819892666	Odf3l1
ENSMUSG00000045636	5060.48651579934	1.8195154907633	0.0547152884772726	33.2542428524175	1.77248531366139e-242	6.0295178294916e-240	Mtus1
ENSMUSG00000045725	46.8076609814483	-1.21870597949783	0.316532863837661	-3.85017203181425	0.00011803488942016	0.000455082641445773	Prr15
ENSMUSG00000045838	17.5049968096192	1.61521021625702	0.566121906499982	2.85311378646866	0.00432931167489476	0.0127253563006337	Ccdc9b
ENSMUSG00000045875	363.948558787946	-3.41362585575696	0.182352298078128	-18.7199497441728	3.40472235148852e-78	1.46535605049831e-76	Adra1a
ENSMUSG00000045903	12.9387597756301	-2.77736948827975	0.770278526218774	-3.60566911025496	0.000311349655602019	0.00112742355331507	Npas4
ENSMUSG00000045932	1339.34894896357	1.22957352247492	0.267147137865645	4.60260788230229	4.17233315716879e-06	1.90021630322242e-05	Ifit2
ENSMUSG00000046179	725.191541209792	-1.08054088573928	0.0931885338363226	-11.5952128578088	4.35780855273967e-31	6.82170579552319e-30	E2f8
ENSMUSG00000046186	581.174861749926	-2.05602739187438	0.130373118820389	-15.7703321856318	4.97872359434451e-56	1.46781069433933e-54	Cd109
ENSMUSG00000046245	3053.98623983834	2.18441337288321	0.068283740401349	31.9902418942482	1.49044622290327e-224	3.82094249810667e-222	Pilra
ENSMUSG00000046295	472.643894524277	-1.90858629449534	0.145103339568868	-13.1532899254156	1.629280686227e-39	3.19870655479127e-38	Ankle1
ENSMUSG00000046323	57.6963371787462	-1.22272474523582	0.314244527747593	-3.89099773351641	9.98328655810427e-05	0.000388974352260587	Dppa3
ENSMUSG00000046546	751.419237651388	1.39985352841394	0.124701232225215	11.225659148947	3.05102800605913e-29	4.49746953326499e-28	Fam43a
ENSMUSG00000046591	361.062991114668	-1.40405037350426	0.129655635247085	-10.8290732664921	2.50679470789809e-27	3.47513256959321e-26	Ticrr
ENSMUSG00000046718	9170.14668698557	1.300340822453	0.116084752016392	11.2016505171099	4.00206845252324e-29	5.88467072790388e-28	Bst2
ENSMUSG00000046818	5.50377409318818	-2.73132195097787	1.01018173167132	-2.7037926596227	0.0068553050220556	0.0192695837494266	Ddit4l
ENSMUSG00000046826	37.4010164181252	1.61208809553037	0.461913619522884	3.49002070386128	0.000482983127409005	0.00169850666813875	Fam187b
ENSMUSG00000046879	2734.99721567178	1.19748529358109	0.079152324334281	15.128870865798	1.04472566681184e-51	2.77479764568089e-50	Irgm1
ENSMUSG00000046908	181.082050467241	1.13166164619911	0.165687522626054	6.83009576257108	8.48579678152473e-12	6.12674527626086e-11	Ltb4r1
ENSMUSG00000046952	17.6113496422198	-1.35638628297884	0.517370289691439	-2.62169341766375	0.00874940992792902	0.0240174289595184	Gm5815
ENSMUSG00000046997	21.1150095639364	-2.82491377123946	0.663291031720616	-4.25893557449656	2.05402654661748e-05	8.70267678637522e-05	Spsb4
ENSMUSG00000047222	165.808846897221	-6.34425370991892	0.464809312777458	-13.6491536109915	2.04236894308787e-42	4.29067271190989e-41	Rnase2a
ENSMUSG00000047415	413.759992487331	-1.73782152779702	0.166252203421307	-10.4529232818234	1.42077155057286e-25	1.85613205008001e-24	Gpr68
ENSMUSG00000047507	7.21124303552079	2.02018360513123	0.843693393701157	2.39445232143988	0.0166452073922792	0.0423955469491759	Baiap3
ENSMUSG00000047534	789.244224495069	-1.41003180001537	0.102949800582326	-13.6963043351192	1.06824672154145e-42	2.27391290702127e-41	Mis18bp1
ENSMUSG00000047591	24.8810013709916	-2.27431376415251	0.460542025981584	-4.93834142346752	7.87898097531891e-07	3.84366504336504e-06	Mafa
ENSMUSG00000047592	8391.43037925716	2.47031601325122	0.049894286283011	49.511000102077	0	0	Nxpe5
ENSMUSG00000047604	641.215734097462	-1.11896480489201	0.103795138704659	-10.7805126411164	4.25507720503752e-27	5.85288185691358e-26	Frat2
ENSMUSG00000047671	67.3082351520262	1.25613494068672	0.320125980446088	3.9238769028878	8.71352706686883e-05	0.000342290873386282	Dynlt4
ENSMUSG00000047712	838.921478702995	1.52880821675995	0.0811155317618503	18.847293281001	3.09266773351111e-79	1.35411384995242e-77	Ust
ENSMUSG00000047749	27.1057477332464	-1.8195172299395	0.44486385076732	-4.09005412959746	4.31272526854893e-05	0.000176413291074197	Zc3hav1l
ENSMUSG00000047798	776.229155773802	1.49049127286921	0.0854658849143076	17.4396049881616	4.12917970195118e-68	1.53447604512215e-66	Cd300lf
ENSMUSG00000047842	35.1745264408068	-2.41806453699757	0.432347441566674	-5.592873472861	2.23342053082512e-08	1.25299637709374e-07	Diras2
ENSMUSG00000047878	10.6792394963241	4.44610460140549	0.898361770836193	4.94912489126409	7.45479019674635e-07	3.64779484896947e-06	A4galt
ENSMUSG00000047945	5325.99488768093	2.48529275420836	0.0571173144507696	43.5120729695805	0	0	Marcksl1
ENSMUSG00000047986	6.65702446638215	-6.99523739963913	1.46392645032352	-4.77840768441147	1.7668885132278e-06	8.35458190603759e-06	Palm3
ENSMUSG00000048031	8.74632975128634	-2.38652989879272	0.874350625409014	-2.72948841052904	0.00634326786985038	0.0179673443314305	Fcrl5
ENSMUSG00000048142	726.783839292248	-1.08686693547482	0.123962199585957	-8.76772870362933	1.82306459338666e-18	1.81782353959507e-17	Nat8l
ENSMUSG00000048285	855.265470934287	-1.20620981917504	0.111241535539062	-10.843160455579	2.14915713276825e-27	2.98871387747936e-26	Frmd6
ENSMUSG00000048327	900.048106202868	-1.61752077470209	0.168073231338394	-9.62390478139509	6.33784705846877e-22	7.30835571168541e-21	Ckap2l
ENSMUSG00000048376	14.3815423088002	-1.70186928837259	0.700082907700518	-2.4309539193901	0.0150591296726947	0.0388480304477608	F2r
ENSMUSG00000048442	34.1030108413316	-2.78653856513687	0.415698051746778	-6.70327549871293	2.03798706343154e-11	1.42998624216741e-10	Smim5
ENSMUSG00000048458	124.367546037722	-1.67936591354508	0.202051532753653	-8.31157225415659	9.44423153311154e-17	8.72370817698225e-16	Inka2
ENSMUSG00000048498	82.6712663556315	-1.92053694777624	0.322275984767032	-5.95929277561456	2.53331878268943e-09	1.53098312084022e-08	Cd300e
ENSMUSG00000048520	2.80352899886196	-4.83419231244011	1.8159442036054	-2.66208196421577	0.00776589655468946	0.021592414988353	Fbxl13
ENSMUSG00000048534	44.5333621338755	1.37363340545885	0.395690772609382	3.4714820272417	0.000517593978175249	0.00180943080631265	Jaml
ENSMUSG00000048574	309.192701622611	-1.79941380190535	0.144315776066073	-12.4685869483978	1.10772928149565e-35	1.95360152147323e-34	Ccnb1-ps
ENSMUSG00000048612	18227.8561115201	-1.71343571552653	0.0374071098757885	-45.8050814729083	0	0	Myof
ENSMUSG00000048621	152.66226522809	1.56986458086687	0.205970154438952	7.62180610653553	2.50150597258601e-14	2.05809949530577e-13	Gm6377
ENSMUSG00000048827	68.9580534296002	1.1360615398685	0.279854558637234	4.05947126750628	4.91839592689936e-05	0.000199636313792847	Pkd1l3
ENSMUSG00000048922	826.928603787593	-1.29727057217013	0.110365276409939	-11.7543362764894	6.7085814198385e-32	1.0710117033892e-30	Cdca2
ENSMUSG00000048965	99.8225138309943	-1.37085788142562	0.216914231115663	-6.31981532228123	2.61876073361609e-10	1.70118467194032e-09	Mrgpre
ENSMUSG00000049093	10.1163129042924	5.11558137690103	1.34996593259146	3.78941516478191	0.000151002368077243	0.000572701734330692	Il23r
ENSMUSG00000049097	25.9381075945914	-4.57751286866368	0.646490181550334	-7.08056053950649	1.43572525605565e-12	1.08024432387786e-11	Ankrd34a
ENSMUSG00000049103	1747.02211581089	-1.97836818365837	0.0905138688972611	-21.8570723775374	6.65797321065032e-106	4.46109424709066e-104	Ccr2
ENSMUSG00000049353	5.91929198925372	2.38370984012042	1.00801021476363	2.36476754422511	0.0180413909303731	0.0454931096460968	Rd3
ENSMUSG00000049409	139.963992898476	-1.21546384616926	0.185103694806821	-6.56639429827563	5.15482084651091e-11	3.54111168753132e-10	Prokr1
ENSMUSG00000049526	50.8382821289495	-2.27294041255094	0.33011373300356	-6.88532522373562	5.76556617412135e-12	4.19700000222356e-11	Tmem202
ENSMUSG00000049580	780.03271824247	1.42886207640232	0.103668564657482	13.7829831166587	3.22658625935501e-43	6.9434409174855e-42	Tsku
ENSMUSG00000049709	371.682702457493	-1.53976848131467	0.123659225047291	-12.4517073491753	1.36885180604843e-35	2.40692043709649e-34	Nlrp10
ENSMUSG00000049723	11113.0168664461	-2.28918976008221	0.14159187127842	-16.1675224673092	8.54668530064015e-59	2.68053752274865e-57	Mmp12
ENSMUSG00000049791	40.4379817158226	-1.58885001986472	0.382243196334831	-4.15664695957843	3.22952459442442e-05	0.000134006710182439	Fzd4
ENSMUSG00000049872	5.45029320327785	-3.65177866036823	1.31603560111914	-2.77483273040852	0.00552301058662031	0.0158818907489795	Calhm5
ENSMUSG00000049932	1765.76256673433	-1.49674198680023	0.0687114946813254	-21.7829926963737	3.36366783386845e-105	2.22846143495502e-103	H2ax
ENSMUSG00000049939	235.354015862785	3.76035122923729	0.19534201501974	19.2500892798576	1.40919881400738e-82	6.49148901587931e-81	Lrrc4
ENSMUSG00000049985	29.6576763770553	-3.26633968760878	0.517926604268928	-6.30656865410368	2.85289463431024e-10	1.84515002509374e-09	Ankrd55
ENSMUSG00000049999	270.927445895742	1.01167413803705	0.160041958039099	6.32130567778915	2.59362387217531e-10	1.68671370128342e-09	Ppp1r3d
ENSMUSG00000050022	525.062301958606	-1.7716856484864	0.124520229420095	-14.2280949588461	6.13298215872651e-46	1.4162705144349e-44	Amz1
ENSMUSG00000050064	28.7581902171828	-1.39530511146671	0.470700182532113	-2.96431818649552	0.0030335444256451	0.00922316386133314	Zfp697
ENSMUSG00000050075	17.646382375544	1.84786736966637	0.686183005228306	2.6929658058954	0.00708195318388462	0.0198530380142211	Gpr171
ENSMUSG00000050106	357.848765294228	-1.11975923358656	0.112268493260289	-9.97394015959986	1.9820616132385e-23	2.41797847424661e-22	Tmc8
ENSMUSG00000050138	88.5071501754087	-1.3747773564533	0.274135033114154	-5.01496412492752	5.30433619709511e-07	2.63045705047422e-06	Kcnk12
ENSMUSG00000050212	1141.30150075398	1.60010667141456	0.077511003589687	20.6436066791872	1.11429333409094e-94	6.21789740906457e-93	Eva1b
ENSMUSG00000050232	182.647194988363	1.51235595523542	0.171499951971905	8.81840454091309	1.16102124492378e-18	1.17006051901862e-17	Cxcr3
ENSMUSG00000050244	5015.94752767349	1.56417170213943	0.044370789326336	35.2522848001495	3.16523945637426e-272	1.43563899343088e-269	Heatr1
ENSMUSG00000050335	61406.084884591	-1.40016063433594	0.0448610944392661	-31.21102264305	7.55081931136068e-214	1.7123902922905e-211	Lgals3
ENSMUSG00000050370	82.8677595621976	1.79913114607274	0.243276693204903	7.39541105385463	1.40971497150121e-13	1.11622417774776e-12	Ch25h
ENSMUSG00000050377	46.0915320101938	-3.90649252212352	0.367777447436456	-10.621892531348	2.35732708054811e-26	3.14945307611899e-25	Il31ra
ENSMUSG00000050390	209.034443150513	-1.54702102359414	0.18733223610528	-8.25816771185458	1.47925612397081e-16	1.35437689321531e-15	C77080
ENSMUSG00000050555	241.612532176825	-1.15902086995494	0.141103779740658	-8.21396047706993	2.14010047905672e-16	1.94533593905623e-15	Hyls1
ENSMUSG00000050556	28.4778412850411	-1.60109179234019	0.434023572923406	-3.68895122805402	0.000225180376398995	0.000833134423367879	Kcnb1
ENSMUSG00000050737	179.574949475803	1.06663374034559	0.173149036095221	6.16020605369706	7.26503505279024e-10	4.56036923523089e-09	Ptges
ENSMUSG00000050751	19.0887355425355	-1.75275431974597	0.486436191041641	-3.6032564024331	0.000314255257749097	0.001136781442602	Pgbd5
ENSMUSG00000050860	36.6676809349947	-1.04899194382687	0.372799347693511	-2.81382451529737	0.00489559452213252	0.0142360959233934	Phospho1
ENSMUSG00000050953	1365.58204423745	5.83747160136059	0.127160900863646	45.9061831247961	0	0	Gja1
ENSMUSG00000050994	3849.19393158537	1.4225423036837	0.109586351691738	12.9810170858252	1.5678463350891e-38	2.99823068339363e-37	Adgb
ENSMUSG00000051029	47.0607624720926	-1.18402934912799	0.310786618575973	-3.80978226975543	0.000139089227412636	0.000531278199892488	Serpinb1b
ENSMUSG00000051043	456.922963869705	-1.30585808722995	0.107268558060056	-12.17372649401	4.29038265026001e-34	7.22098750717881e-33	Gprc5c
ENSMUSG00000051177	113.232503045543	1.96229566834874	0.263647455978776	7.44287731153645	9.85155756133453e-14	7.86745831613754e-13	Plcb1
ENSMUSG00000051220	507.697502520308	-1.2030232415905	0.0930830486182025	-12.9241925296723	3.28729569945371e-38	6.22580017426517e-37	Ercc6l
ENSMUSG00000051235	393.033758098288	-1.21310961608122	0.153154981672771	-7.9207976314681	2.35991759886479e-15	2.0432982088262e-14	Gen1
ENSMUSG00000051246	33.7202906185481	1.22809485376124	0.393928786966539	3.11755549326117	0.00182357612232866	0.00579124560644016	Msantd1
ENSMUSG00000051314	46.510888116834	1.30599624552289	0.307735800557306	4.24388791670564	2.1968010709205e-05	9.28535582879636e-05	Ffar2
ENSMUSG00000051378	645.632534921427	-1.78054045506595	0.115422804291511	-15.4262449781503	1.09032112778825e-53	3.027737901012e-52	Kif18b
ENSMUSG00000051379	334.944564611836	2.87599930710875	0.133643715905319	21.5198992906354	1.01382422262478e-102	6.4742009653465e-101	Flrt3
ENSMUSG00000051457	663.603185709906	-2.60358005276069	0.1024371822705	-25.4163575671729	1.66319563451882e-142	1.72048348415224e-140	Spn
ENSMUSG00000051497	3.56229350555098	-4.14822156710112	1.5665104929692	-2.64806497353139	0.00809539647114466	0.0223854100637921	Kcnj16
ENSMUSG00000051517	499.414861485984	-1.61275490109206	0.109605193183905	-14.7142197759375	5.22453309054503e-49	1.31087611118654e-47	Arhgef39
ENSMUSG00000051748	139.643208395638	1.09818403487974	0.205251237627759	5.35043806591509	8.77415777665089e-08	4.64549766271109e-07	Wfdc21
ENSMUSG00000051934	622.604640832026	1.15570183206357	0.092496110497682	12.4945992414734	7.98978894407298e-36	1.41472849481188e-34	Spats2
ENSMUSG00000052062	45.0812059930256	-1.34016492257595	0.323511087339402	-4.14256257365903	3.43446620426665e-05	0.000142010922597645	Pard3b
ENSMUSG00000052125	112.618377091114	1.72975444742903	0.221451443415362	7.81098745960592	5.67416611116147e-15	4.82781742858755e-14	F730043M19Rik
ENSMUSG00000052234	19.9439515401866	1.47808830068868	0.479988531994777	3.07942419904474	0.00207401140585432	0.00652564705765868	Epx
ENSMUSG00000052270	1139.78391172047	2.7046611106765	0.109812086270795	24.6299037066543	6.04317659429803e-134	5.7471909019644e-132	Fpr2
ENSMUSG00000052316	4.5284618435547	4.10403917282475	1.57321786503424	2.60869092834478	0.00908892924148501	0.0248223049795628	Lrrc15
ENSMUSG00000052336	8373.24086360877	-1.574914046073	0.0384042151963785	-41.008885040867	0	0	Cx3cr1
ENSMUSG00000052430	2.79091935545436	-5.64370789484599	1.62400449484388	-3.47517997195478	0.000510510724956128	0.00178714114659587	Bmpr1b
ENSMUSG00000052512	1636.77289337459	-2.36354307902851	0.0724304656499347	-32.6318912603959	1.4479441413977e-233	4.19880064216129e-231	Nav2
ENSMUSG00000052516	9.58085234592924	3.72316037728671	1.00009389173692	3.72281083611109	0.000197017130706937	0.000736171530434096	Robo2
ENSMUSG00000052565	19.8583975756346	-1.78697548849117	0.553470585881644	-3.22867291248121	0.00124366049262258	0.00407315505536027	H1f3
ENSMUSG00000052632	247.897712400236	-1.25634713826295	0.148967781426823	-8.43368362091171	3.34951470414811e-17	3.15324989897157e-16	Asap2
ENSMUSG00000052688	5854.342498838	-1.30884836093627	0.0402597811158213	-32.5100714574406	7.68356225038606e-232	2.15737353408062e-229	Rab7b
ENSMUSG00000052749	245.373075806647	2.16549427128445	0.165807699697292	13.0602757003318	5.55263299438881e-39	1.07344836106824e-37	Trim30b
ENSMUSG00000052776	4459.48046465422	1.14950303082433	0.0668639358139116	17.1916746573744	3.06548397466685e-66	1.09990559894284e-64	Oas1a
ENSMUSG00000052821	2229.79565796735	1.26776472953914	0.0583464842622417	21.7282111436415	1.11044415164286e-104	7.30209910721582e-103	Cysltr1
ENSMUSG00000052942	475.735190034721	1.14764343252393	0.113121771198954	10.1452038839235	3.48050880606117e-24	4.36953302132122e-23	Glis3
ENSMUSG00000053063	11155.3143144076	-1.08794654922356	0.0338736839515556	-32.1177510771928	2.49202738152311e-226	6.48256946349447e-224	Clec12a
ENSMUSG00000053113	2752.14714931108	4.19844709673124	0.139850530818145	30.020959321139	5.22813960415593e-198	1.02756179397683e-195	Socs3
ENSMUSG00000053137	151.860934633654	1.73519381381101	0.193629237016506	8.9614246306362	3.20510239369374e-19	3.29239583287158e-18	Mapk11
ENSMUSG00000053175	2059.80320834269	1.07757974879848	0.0720387564828822	14.9583335611093	1.37424280221534e-50	3.53842517152651e-49	Bcl3
ENSMUSG00000053338	1247.41499349967	1.42343672592278	0.0746932136415345	19.0571091606006	5.73576641884416e-81	2.61494773667357e-79	Tarm1
ENSMUSG00000053560	1071.67085275188	1.12005676032922	0.100746250564776	11.1176024323513	1.03002862308791e-28	1.49590938536962e-27	Ier2
ENSMUSG00000053835	1284.41483386032	1.40910080147185	0.184501996688267	7.63732006571531	2.21789673263491e-14	1.8315768115583e-13	H2-T24
ENSMUSG00000053846	29.3937046239772	7.13439313050251	1.08779226566846	6.55859887560271	5.43156880051928e-11	3.72688209900642e-10	Lipg
ENSMUSG00000053897	474.472636975349	1.56854117899248	0.103800678400737	15.1110879346752	1.36861315815045e-51	3.61334300813781e-50	Slc39a8
ENSMUSG00000054000	731.283123436861	-1.27889543787687	0.0913490786446581	-14.0000912636644	1.55670703535393e-44	3.47245784973212e-43	Tusc1
ENSMUSG00000054051	629.860024183222	-1.09779902846069	0.099055868167558	-11.0826248739117	1.52339801745738e-28	2.19799245765119e-27	Ercc6
ENSMUSG00000054072	157.149077661245	1.65822663670397	0.395624824509886	4.19141199938159	2.7722371515092e-05	0.000115878576840608	Iigp1
ENSMUSG00000054150	1250.84918995375	-1.34761670470959	0.0677181449578179	-19.9003783335919	4.0386877704758e-88	2.05288356241225e-86	Syne3
ENSMUSG00000054200	10.7981891533695	-2.70737769828385	0.881822635380338	-3.07020662620679	0.00213910724931031	0.0067077943862879	Ffar4
ENSMUSG00000054203	149.03145809261	1.59554510985688	0.196901498469268	8.10326545130844	5.35033228334859e-16	4.76786034056188e-15	Ifi205
ENSMUSG00000054293	458.389677325059	-1.58250987686622	0.110930521975175	-14.2657750877649	3.57596625212193e-46	8.3230614518138e-45	P2ry10b
ENSMUSG00000054342	5124.45288202309	-1.27000338238366	0.0493414561916524	-25.739073801363	4.27232488952179e-146	4.69398478079198e-144	Kcnn4
ENSMUSG00000054404	12358.7452391034	1.27986829780253	0.0903835052691928	14.1604189170429	1.61031338663736e-45	3.68497199175009e-44	Slfn5
ENSMUSG00000054510	55.280133318009	-1.30719289332056	0.340287469382942	-3.8414370522986	0.000122316105404494	0.000470665561996975	Gm14461
ENSMUSG00000054580	8.28402132664218	-2.37580058183565	0.834782848200298	-2.84601029711813	0.00442707632903017	0.0129846713951608	Pla2r1
ENSMUSG00000054598	19.8791720588344	-3.01387223596064	0.505474261496737	-5.96246429449523	2.48461955763612e-09	1.50257898649659e-08	9130230L23Rik
ENSMUSG00000054675	655.853168898967	1.41882118016515	0.191754835799031	7.39914158750156	1.37067645284461e-13	1.08628565297349e-12	Tmem119
ENSMUSG00000054676	2934.84228910685	2.34014260138987	0.0700264515206225	33.4179806426534	7.51464487169996e-245	2.65853106271001e-242	1600014C10Rik
ENSMUSG00000054702	74.9148932413508	-1.00165844148534	0.231774354025863	-4.32169661606983	1.54833990874326e-05	6.6396568838205e-05	Ap1s3
ENSMUSG00000054717	1621.34819698115	-1.31228856287017	0.0874123592795821	-15.0126203397955	6.07015202799921e-51	1.57210716285912e-49	Hmgb2
ENSMUSG00000054752	139.332497752328	-1.39750864743185	0.18578807145459	-7.52205799053909	5.39206564591157e-14	4.36922809026705e-13	Fsd1l
ENSMUSG00000054843	3440.09732769846	2.04574065865873	0.0589825907443968	34.6838047098341	1.38241382111316e-263	5.43411512926015e-261	Atrnl1
ENSMUSG00000054855	109.030121585775	1.19216961283777	0.252569568085169	4.72016332718183	2.35655348781213e-06	1.09987004342767e-05	Rnd1
ENSMUSG00000054871	132.848693439268	-3.03035457618342	0.201170399409628	-15.0636206175291	2.80968752911734e-51	7.39591706883284e-50	Tmem158
ENSMUSG00000054932	74.7539925294886	-1.15319383378565	0.27548474773543	-4.18605328703409	2.83846738402055e-05	0.000118418984801744	Afp
ENSMUSG00000054951	59.9603998827528	-1.03840536482089	0.274989594386317	-3.77616239311984	0.000159263177403527	0.000602610982907162	9130008F23Rik
ENSMUSG00000054999	17.095908885103	-1.31368187307396	0.508053842482359	-2.58571388153525	0.00971775606163462	0.0263484652014492	Naaladl1
ENSMUSG00000055172	451.434082203836	1.1693388823076	0.116168092816704	10.0659213210347	7.8152131956882e-24	9.68768789197818e-23	C1ra
ENSMUSG00000055210	41.4306760371078	-1.11062661267262	0.323607752308378	-3.4320148536314	0.000599114743785695	0.00207027558172009	Foxd2
ENSMUSG00000055240	458.098130235267	-1.36170909142906	0.118491657047423	-11.4920250535789	1.44680042898085e-30	2.23125133288948e-29	Zfp101
ENSMUSG00000055435	19517.095654754	1.20983856754342	0.0383479353625515	31.5489883902559	1.8512868630589e-218	4.54825185009013e-216	Maf
ENSMUSG00000055523	7.38347628878001	-2.73209408145839	0.792271002450657	-3.44843377203944	0.000563847725607648	0.00195835507918195	Gucy2g
ENSMUSG00000055541	4076.99256076553	-1.04376990020851	0.0422705072897206	-24.6926277239718	1.28343620277266e-134	1.23384255385031e-132	Lair1
ENSMUSG00000055602	20.2018091540428	3.886553868033	1.33475234344364	2.91181647825824	0.00359333688025147	0.010749625583421	Tcp10b
ENSMUSG00000055612	108.00284592928	-1.18499887099305	0.206131164413459	-5.74876134991489	8.98996025411729e-09	5.20321538136836e-08	Cdca7
ENSMUSG00000055639	45.0322429534671	1.03232827553085	0.345346739198224	2.9892515502754	0.00279661785075677	0.00856464216794259	Dach1
ENSMUSG00000055723	73.24907075047	-1.73742072144195	0.242122407293091	-7.17579484222949	7.18882888223693e-13	5.50013815302288e-12	Rras2
ENSMUSG00000055865	7.68265869376491	-3.27439049457683	1.01211369899954	-3.23520025251464	0.00121557443811259	0.00399225700627062	Tafa3
ENSMUSG00000055994	366.573096918156	1.15510458479202	0.140945590012907	8.19539358901717	2.49774504694761e-16	2.25882475130144e-15	Nod2
ENSMUSG00000056267	487.599985935761	-1.1214368722248	0.099691759850212	-11.2490427885893	2.34118978842283e-29	3.46845110279827e-28	Cep70
ENSMUSG00000056290	66.9908881727621	1.33839411602321	0.306732454066201	4.36339258621245	1.28060831908287e-05	5.54940728962687e-05	Ms4a4b
ENSMUSG00000056367	20.5445849159111	-1.70995392255908	0.53589103731207	-3.19086120778561	0.00141849404802935	0.0045838036564836	Actr3b
ENSMUSG00000056476	36.9559163412181	1.07339514394682	0.408485351369853	2.62774452094106	0.00859530423379574	0.0236200616112495	Med12l
ENSMUSG00000056531	87.6926431456959	-1.12452235282144	0.233750129082089	-4.81078815758226	1.50336291186117e-06	7.17178709490621e-06	Ccdc18
ENSMUSG00000056569	4.68050855809146	-2.99763896064372	1.15988685137325	-2.58442360743608	0.00975419102295231	0.0264229532932624	Mpz
ENSMUSG00000056758	118.324494401191	-1.89024742898159	0.23648448600323	-7.99311388636196	1.31572482277642e-15	1.14932624148603e-14	Hmga2
ENSMUSG00000056888	5399.34134632258	-1.28421474032029	0.0469602062412122	-27.3468718115055	1.17648372012177e-164	1.6386472854515e-162	Glipr1
ENSMUSG00000057093	44.0377770069478	-1.1017348514636	0.35460250058934	-3.10695736672061	0.00189023656929585	0.00598789302906058	Zfp607b
ENSMUSG00000057132	55.7355479044627	-2.21879084856281	0.365375076303785	-6.07263875524457	1.25825294316498e-09	7.76866886968423e-09	Rpgrip1
ENSMUSG00000057182	23.7460425325045	-2.5332293402454	0.44750265499933	-5.66081410231901	1.50656560257867e-08	8.57452990476647e-08	Scn3a
ENSMUSG00000057193	2459.41087607394	-1.01809973405357	0.0534497070636489	-19.0478075556373	6.85121068088638e-81	3.11545156129047e-79	Slc44a2
ENSMUSG00000057315	661.812628783353	1.12188551820249	0.0960854083375623	11.6759197636039	1.69225401273268e-31	2.66082499833141e-30	Arhgap24
ENSMUSG00000057337	293.373931545546	-4.13444556339086	0.170154095947489	-24.2982429565891	2.04597544405005e-130	1.8559620322975e-128	Chst3
ENSMUSG00000057596	1714.30962944454	1.47467744990403	0.0730641320889007	20.1833294633503	1.37187169701619e-90	7.33143155544394e-89	Trim30d
ENSMUSG00000057729	75.0565145334516	1.7263630715142	0.29839159508626	5.78556199284075	7.22703014681388e-09	4.20938216223216e-08	Prtn3
ENSMUSG00000057762	1183.30062192176	-1.21288107786958	0.0709312899197354	-17.0993799667546	1.4999151232843e-65	5.32771056541685e-64	Gm6169
ENSMUSG00000057914	20.171289900538	2.45545471131362	0.537212158519861	4.57073555088356	4.86015283463023e-06	2.19426348881506e-05	Cacnb2
ENSMUSG00000058163	2261.12976298759	1.01367904440875	0.0731080051926997	13.8654999782428	1.02509321002701e-43	2.24139354662147e-42	Gm5431
ENSMUSG00000058290	1320.18192995272	-1.39262055063126	0.0897892709458547	-15.5098770260763	2.97448004506472e-54	8.44551806053769e-53	Espl1
ENSMUSG00000058427	849.33680248915	3.19866822301048	0.113713762265816	28.1291213945883	4.3155050621066e-174	6.69622535470208e-172	Cxcl2
ENSMUSG00000058470	79.4845797447781	1.39038925994492	0.26573790500461	5.23218266479825	1.67520083392112e-07	8.66451097989201e-07	Gm8369
ENSMUSG00000058672	3324.36095032211	-1.11127160911567	0.0583697686899201	-19.0384788916865	8.18709936218767e-81	3.71337437481379e-79	Tubb2a
ENSMUSG00000058728	19.0758620002398	-1.56426252097075	0.460352238144582	-3.39796875382946	0.000678881734590319	0.00232187529063576	Cd300c
ENSMUSG00000058755	378.567492423938	2.10817774555665	0.124712341813224	16.9043233003673	4.18096752267626e-64	1.44165954207837e-62	Osm
ENSMUSG00000059013	932.557381759742	-1.00758703106981	0.0744865467356104	-13.5271008689157	1.08207563305931e-41	2.22826960106941e-40	Sh2d3c
ENSMUSG00000059060	72.2330907013408	-1.04786877788501	0.275452501510765	-3.80417230607019	0.000142279121870514	0.000542265444724769	Rad51b
ENSMUSG00000059089	1603.79093374074	1.31685211907511	0.146630850970359	8.98073025124373	2.68975541312247e-19	2.76944607117133e-18	Fcgr4
ENSMUSG00000059108	240.15326828666	1.53212110115347	0.200590855218322	7.63804062496228	2.20552278798197e-14	1.82306040171089e-13	Ifitm6
ENSMUSG00000059256	15.5670685837597	1.95030268992803	0.630323166747293	3.09413138024472	0.00197390055152965	0.00623951516368978	Gzmd
ENSMUSG00000059401	158.902435428609	-1.48511488650888	0.20407194174461	-7.27740851492195	3.40293615859258e-13	2.64824187018672e-12	Mamld1
ENSMUSG00000059498	39880.8092042621	1.06793591369269	0.0279796181121752	38.1683520272201	0	0	Fcgr3
ENSMUSG00000059791	575.001234901966	-1.20561319452019	0.105373550476876	-11.4413264909846	2.59881365996432e-30	3.97324242274061e-29	Nrm
ENSMUSG00000059900	20.2628847738619	1.23327447273119	0.524457068189293	2.35152607817665	0.0186965790025363	0.0469444692655593	Tmem40
ENSMUSG00000059956	49.733501122809	-1.86236873306076	0.282589364332009	-6.59037093438768	4.38729051262778e-11	3.03033119398176e-10	Serpinb12
ENSMUSG00000059994	265.328647263355	-2.3047446980228	0.183300794845962	-12.5735663064615	2.95105334982171e-36	5.2942375968556e-35	Fcrl1
ENSMUSG00000060029	23.7764922766091	-1.95389436272553	0.483844826731256	-4.03826651599354	5.38476537047465e-05	0.000217468298261018	4930473A02Rik
ENSMUSG00000060445	7.39487863186162	2.71951755784789	0.967333235545812	2.81135544393181	0.00493332531694711	0.0143316786880403	Sycp2
ENSMUSG00000060568	26.7178044517387	-1.55219747034316	0.40751300537534	-3.80895198403179	0.000139557052858585	0.000532950066497305	Fam78b
ENSMUSG00000060586	3773.29290012868	-1.33159135077376	0.150636470151042	-8.8397673514162	9.59181223938655e-19	9.69540381157192e-18	H2-Eb1
ENSMUSG00000060591	6084.15153007506	1.5922585775325	0.0487755941044657	32.6445757712815	9.56721230791994e-234	2.82057364191326e-231	Ifitm2
ENSMUSG00000061100	2639.78908059301	-7.31618131417343	0.290722391832541	-25.1655239490037	9.55702088674848e-140	9.6053490037326e-138	Retnla
ENSMUSG00000061126	6.5423742836429	-2.6868414444188	0.936541970267684	-2.868895927484	0.00411907307317228	0.0121538421336688	Cyp4f39
ENSMUSG00000061132	4362.22177182665	-1.38959049089016	0.0475072465624795	-29.2500742820914	4.48050535769159e-188	7.84709497744619e-186	Blnk
ENSMUSG00000061353	54.4385231124486	-1.15257378499877	0.341343969988644	-3.37657578962685	0.000733941487230886	0.00249427300050473	Cxcl12
ENSMUSG00000061578	205.178999511565	-1.70338040667053	0.173538574065113	-9.81557221987666	9.64889896734231e-23	1.14319741348505e-21	Ksr2
ENSMUSG00000061589	2214.4314147951	-1.07544032433674	0.0600277178079717	-17.9157289933472	8.88968839305414e-72	3.45603731834582e-70	Dot1l
ENSMUSG00000061603	9.67374739514966	-1.66432019055308	0.684833236330825	-2.43025615910542	0.0150881548585428	0.0389107783398969	Akap6
ENSMUSG00000061731	987.041569654515	1.03706627193637	0.0722360957790864	14.3566213089359	9.68341696811103e-47	2.28997276402294e-45	Ext1
ENSMUSG00000061815	25.729396809293	2.88817055633032	0.451825637465084	6.39222371827786	1.63490455999153e-10	1.07990391193765e-09	Rufy4
ENSMUSG00000061991	24.5034255397454	-1.46619825245396	0.491321539441258	-2.98419290577277	0.00284327453025967	0.0086969882700611	H2ac10
ENSMUSG00000062075	1382.41976254391	-1.14828481829267	0.0722382715393369	-15.8957958686398	6.77623689051033e-57	2.02474416142293e-55	Lmnb2
ENSMUSG00000062184	9.96296248026414	-1.89008839962067	0.80437024954733	-2.34977412539106	0.018784806404788	0.0471191776083799	Hs6st2
ENSMUSG00000062248	305.378192834257	-1.72789367534158	0.138501414030994	-12.4756392375526	1.0138924982594e-35	1.79168275741363e-34	Cks2
ENSMUSG00000062300	1764.7809092753	1.36224062383409	0.0621144583140345	21.9311358548272	1.31113450111236e-106	8.92025315006789e-105	Nectin2
ENSMUSG00000062345	110.905555292511	3.48076690359799	0.666513118407874	5.22235318025343	1.76663615057346e-07	9.11079500510026e-07	Serpinb2
ENSMUSG00000062488	335.962819496076	2.18906059068947	0.322274432490146	6.79253570869731	1.10179531695753e-11	7.90334848404772e-11	Ifit3b
ENSMUSG00000062510	484.55521650358	-1.6026283281433	0.105312487746912	-15.2178375274426	2.69285845881634e-52	7.2282205277697e-51	Nsl1
ENSMUSG00000062515	356.108278766523	-1.70359600413203	0.133993358426221	-12.7140331740402	4.94183886028626e-37	9.07748573204606e-36	Fabp4
ENSMUSG00000062591	41.0786574773091	2.39529747904689	0.400341798108514	5.98313114035032	2.18888391384983e-09	1.33009850745756e-08	Tubb4a
ENSMUSG00000062758	46.9426848026002	-1.08643545343836	0.312456970748032	-3.4770722216163	0.000506921250941079	0.00177633320283216	Gm16477
ENSMUSG00000062980	43.7384858346751	-1.28210223123773	0.3696218713655	-3.46868605610711	0.00052301023738898	0.00182659998662725	Cped1
ENSMUSG00000062991	828.839475310832	5.68570407780177	0.190838978172693	29.7932012225338	4.78496439315038e-195	9.00438671813161e-193	Nrg1
ENSMUSG00000063001	24.2224948942857	1.01469644088194	0.435772085559545	2.32850261525823	0.0198854305398761	0.0495078649992777	Gm9701
ENSMUSG00000063234	455.747019609033	1.70671034489112	0.11958200758453	14.2723004853776	3.25655975665796e-46	7.61974676395803e-45	Gpr84
ENSMUSG00000063296	116.90613323901	1.22990311036492	0.216955283071643	5.66892445739053	1.4369670151527e-08	8.19951920356002e-08	Tmem117
ENSMUSG00000063430	5.82450335569456	4.71798153456645	1.40361512899545	3.36130712551029	0.000775745143990876	0.00262876548889935	Wscd2
ENSMUSG00000063450	564.746798931255	-1.36778719136533	0.127094075191511	-10.7620059338272	5.20252033889703e-27	7.11185334426194e-26	Syne2
ENSMUSG00000063522	18.8302709390529	1.45633381377263	0.503277319829282	2.89370046372572	0.0038073117179943	0.0113132096387706	Ly6m
ENSMUSG00000063810	288.764486184893	-1.02389743772502	0.139386908617952	-7.34572168847961	2.04651819382098e-13	1.60964252247663e-12	Alms1
ENSMUSG00000063851	7.11345087738274	-2.45307362615663	1.02642973940964	-2.38990895525643	0.0168525499040957	0.0428496126568276	Rnf183
ENSMUSG00000063856	15196.4396711729	-1.02023697884536	0.0396948231891708	-25.7020159526417	1.10977532243355e-145	1.21177874558809e-143	Gpx1
ENSMUSG00000063873	143.803365529235	1.12608084065572	0.184285694119286	6.11051685827997	9.93089861538292e-10	6.17027276457705e-09	Slc24a3
ENSMUSG00000063889	573.194493578691	1.16024962277214	0.0877856561058841	13.2168474240562	7.01427411014773e-40	1.39254202844448e-38	Crem
ENSMUSG00000064039	17.4619359420054	-1.74273248378973	0.565503089909215	-3.08173821661966	0.00205795736225804	0.0064817143783074	Ccr1l1
ENSMUSG00000064043	1483.10773348053	-1.43720969828402	0.0594144314784403	-24.1895725082473	2.86438354744356e-129	2.55899396821864e-127	Trerf1
ENSMUSG00000064125	6.47987597400801	3.52879386641773	1.28266729767489	2.75113731582183	0.00593887428246229	0.0169467248237579	Prr36
ENSMUSG00000064179	43.5508994391929	1.00045880608882	0.378471604663572	2.64341840645651	0.00820735443323076	0.0226454363702104	Tnnt1
ENSMUSG00000064215	2044.14585073472	-1.07400429846365	0.071012824063645	-15.1240893828005	1.12343924470522e-51	2.97492766460938e-50	Ifi27
ENSMUSG00000064288	17.4945165785514	-2.16755907191894	0.573335713707412	-3.78061059183399	0.000156444206587967	0.000592451631413947	H4c12
ENSMUSG00000064299	10.4213410042273	-2.92673647003492	0.748283724916468	-3.91126570387674	9.1813696869097e-05	0.000359392007948099	4921528I07Rik
ENSMUSG00000065422	9.19646011376812	-2.51461778114603	0.76620616273104	-3.28190753802216	0.00103107408667058	0.00343154647584496	Mir221
ENSMUSG00000065599	20.3101950854476	-2.13734714539719	0.561874640934397	-3.80395730592643	0.000142402733931985	0.000542467261387111	Mir23b
ENSMUSG00000065611	8.06547686888924	-2.17774503796687	0.854870677465256	-2.54745553377035	0.010851168120318	0.0290299928736094	Mir23a
ENSMUSG00000066150	7190.55282706219	1.32040874603246	0.048277579479314	27.3503510381714	1.06956411214787e-164	1.51356156638269e-162	Slc31a1
ENSMUSG00000066233	80.9799012050529	1.13865761851829	0.28034116211759	4.0616854475358	4.87196939413907e-05	0.000197933547572178	Tmem42
ENSMUSG00000066510	16.2931638353038	-3.79056208709856	0.693896084474207	-5.46272298102218	4.68886001836146e-08	2.54342977199619e-07	Ankdd1a
ENSMUSG00000066677	144.934955786694	2.20461765354481	0.484748234578158	4.54796427564782	5.41673274051106e-06	2.43622134367913e-05	Ifi208
ENSMUSG00000066682	552.946321904797	2.01490624060524	0.117355310290545	17.1692805005311	4.50975374303525e-66	1.61157644364748e-64	Pilrb2
ENSMUSG00000066684	595.612021753582	2.36945222308123	0.117622107179059	20.1446163472838	3.00025360095152e-90	1.58896664512669e-88	Pilrb1
ENSMUSG00000066687	24.910681331731	-2.30953329492703	0.499905330774362	-4.61994132238902	3.83848584985286e-06	1.75631081733179e-05	Zbtb16
ENSMUSG00000066724	12.3692632093715	-2.03456387388073	0.665201719246166	-3.05856677007146	0.00222398512415063	0.00695299979870987	Gm10175
ENSMUSG00000066861	1776.90936618538	1.50404093371229	0.0845489349212575	17.7889991767848	8.6002275669895e-71	3.30716142244516e-69	Oas1g
ENSMUSG00000066877	787.635312688449	-1.53080242399237	0.0839971724698854	-18.2244518354614	3.30167675775456e-74	1.33952660935597e-72	Nck2
ENSMUSG00000066975	53.4853670203406	1.23798520161627	0.318455774226797	3.88746350924888	0.000101297210073518	0.000394158897710177	Cryba4
ENSMUSG00000067149	7.2176633824824	-5.35247479013305	2.06721964862247	-2.58921435547488	0.00961951935675466	0.0261221488949391	Jchain
ENSMUSG00000067297	17.8647471408112	2.84440751160856	0.700886849628916	4.05829773110242	4.94317216538728e-05	0.000200367926645445	Ifit1bl2
ENSMUSG00000068101	232.187870861536	-1.64962303263602	0.181543496075759	-9.08665453896308	1.02133279285049e-19	1.07028174009077e-18	Cenpm
ENSMUSG00000068129	83.3656786277615	1.02223253591521	0.232907000147487	4.38901593884204	1.13864724798394e-05	4.95852564490103e-05	Cst7
ENSMUSG00000068246	13.253480230085	1.97340886066338	0.681842501580532	2.89422976140231	0.00380089925983033	0.0112979511018549	Apol9b
ENSMUSG00000068697	84.1559553136007	2.12947171816812	0.266303105809764	7.99642088924539	1.28088004682444e-15	1.11999442156586e-14	Myoz1
ENSMUSG00000068744	496.02724192469	-2.25768865975618	0.11710317290017	-19.2794832440692	7.98704063194802e-83	3.70820896951518e-81	Psrc1
ENSMUSG00000068747	5098.10568875934	-1.6215389604796	0.0481322497371463	-33.6892409836427	8.30917308985609e-249	2.99961148543805e-246	Sort1
ENSMUSG00000068957	61.9847509326959	-1.89897220858427	0.303150204058338	-6.26412973886317	3.74913241940499e-10	2.40545532705313e-09	4930589L23Rik
ENSMUSG00000069301	52.1049509977394	-1.74241493935857	0.301484075000224	-5.77945929435004	7.49410826603965e-09	4.35633523226998e-08	H2ac11
ENSMUSG00000069515	14064.9721008203	1.051125689588	0.0490486731854669	21.4302573611603	6.97933279227313e-102	4.40919349151855e-100	Lyz1
ENSMUSG00000069516	733125.133449295	1.04670673794004	0.0298396303152417	35.0777381248385	1.47309396929527e-269	6.20418076734859e-267	Lyz2
ENSMUSG00000069609	35.746824068509	1.34333992614202	0.39319727510696	3.41645278639481	0.000634426639222363	0.00217932329428349	Cd300ld4
ENSMUSG00000069792	4109.47984029761	2.37517088789207	0.107022264834671	22.193240738843	3.99166595977105e-109	2.83568591013615e-107	Wfdc17
ENSMUSG00000069814	18.5855648861257	-1.96713229582053	0.545760039255744	-3.60439049092549	0.000312886337774523	0.00113252433576704	Ccdc92b
ENSMUSG00000069874	2464.69057560339	1.35743981334284	0.0670009652832823	20.2600038313409	2.89940115350477e-91	1.55889079040565e-89	Irgm2
ENSMUSG00000069910	662.821236751603	-1.40216477823011	0.0956460175223933	-14.6599389556583	1.16377540839695e-48	2.90763039535785e-47	Spdl1
ENSMUSG00000070327	24694.5205763396	1.12512154402991	0.105967777827601	10.6175817507504	2.46873719758527e-26	3.29332521026288e-25	Rnf213
ENSMUSG00000070348	1355.67340968724	-1.55323392353396	0.0848856135219027	-18.297964273218	8.58990604363367e-75	3.52544890964817e-73	Ccnd1
ENSMUSG00000070369	97.1227926004833	-2.72680700376557	0.247010188674292	-11.0392491030447	2.47089379271077e-28	3.53908018617496e-27	Itgad
ENSMUSG00000070476	720.142104846831	1.29373490069971	0.0997608064709	12.9683685052916	1.84924597811806e-38	3.52492587359163e-37	Fam217b
ENSMUSG00000070490	15.9791527407004	1.55427422582584	0.55057318868052	2.82301110511892	0.00475749236805487	0.013873274398042	Gm10293
ENSMUSG00000070501	62.4031405814078	2.08573980225988	0.310150574854318	6.72492644335604	1.75681168179024e-11	1.23809728442978e-10	Ifi214
ENSMUSG00000070524	47.3438318648937	1.82719891475347	0.320820734699655	5.69538909779024	1.23090876150112e-08	7.06474532193167e-08	Fcrlb
ENSMUSG00000070576	2.68641546643559	-5.50626100599669	1.6320717361181	-3.37378614195807	0.000741419441972207	0.00251775168152167	Mn1
ENSMUSG00000070732	29.4613420824048	-1.74364209993319	0.42598594708795	-4.09319159904868	4.25475859192096e-05	0.000174299269876077	Rbm44
ENSMUSG00000070858	163.334295989953	-1.03256572186347	0.202574273800651	-5.09722040459885	3.44676944911686e-07	1.73407010197463e-06	Gm1673
ENSMUSG00000070997	34.2518047707602	1.6503229887061	0.343396725184788	4.80587864609959	1.54073338152435e-06	7.34214245306687e-06	1700055D18Rik
ENSMUSG00000071042	359.526729883277	-2.14476327384119	0.353567816305652	-6.06605911208585	1.31086900336984e-09	8.07942919881851e-09	Rasgrp3
ENSMUSG00000071068	203.4273350295	2.66766046010882	0.169293329709205	15.7576229653646	6.08801005698474e-56	1.79186039763732e-54	Treml2
ENSMUSG00000071311	40.3364692956867	1.70610999084403	0.414275626274658	4.11829681168088	3.81682895434807e-05	0.000156940695893684	Gpr31b
ENSMUSG00000071324	56.9627366536018	-2.52488972839751	0.314586281223769	-8.02606432351552	1.00649463055431e-15	8.84445281662949e-15	Armc2
ENSMUSG00000071335	112.152126847715	1.15041585534837	0.232346587056977	4.95129224801679	7.37222941289009e-07	3.61039219503358e-06	Mfsd4b3-ps
ENSMUSG00000071637	2280.58372063659	1.49563707209242	0.056596764062494	26.4261940919616	6.85284084068929e-154	8.41804872437173e-152	Cebpd
ENSMUSG00000071708	496.843885882244	-1.44817320224366	0.099304098836052	-14.5832167978741	3.59185078619694e-48	8.78786287095958e-47	Sms
ENSMUSG00000071855	213.474340178348	-1.23615114958883	0.158184098959299	-7.81463596987011	5.51221025005519e-15	4.69453476712692e-14	Ccdc112
ENSMUSG00000072082	1430.00361165763	-1.63689609532905	0.0895018238918173	-18.288969142211	1.01312909124561e-74	4.1484352997786e-73	Ccnf
ENSMUSG00000072437	530.404224890649	-2.62133231446637	0.122574421887938	-21.3856388151101	1.817814501283e-101	1.14025959975869e-99	Nanos1
ENSMUSG00000072596	393.527448799521	-3.07604903326333	0.153354678797066	-20.0583970270243	1.7049200188349e-89	8.89626259975533e-88	Ear2
ENSMUSG00000072612	94.6126149833834	1.17054340799323	0.281551785012289	4.15747109520949	3.21789975041725e-05	0.000133587018740039	Gm10382
ENSMUSG00000072844	56.1437120393044	1.55966472586216	0.287067448370633	5.43309502597617	5.53848936486697e-08	2.97872722332417e-07	G530011O06Rik
ENSMUSG00000072875	13.0573303821801	1.61182176294999	0.682406248464328	2.36196806019464	0.018178208285872	0.0457989355318031	Gpr27
ENSMUSG00000072915	101.237486028352	-1.11532138327143	0.256641411945066	-4.34583559534875	1.38746463338538e-05	5.98314527058848e-05	Gm12258
ENSMUSG00000072941	26.028407958977	1.15034269966931	0.461882169719066	2.49055446407249	0.0127543945863807	0.0335234005703548	Sod3
ENSMUSG00000072980	173.626091944329	-1.45499619211827	0.194432487744034	-7.48329771943124	7.24804288178539e-14	5.8304061180492e-13	Oip5
ENSMUSG00000073242	62.950552367154	-5.34340319766158	0.444128291913902	-12.0312155180095	2.43548450945381e-33	4.02252899045084e-32	Dnmt3aos
ENSMUSG00000073412	2909.59537404526	1.04926455749269	0.0585523002936935	17.9201252936206	8.21429194329368e-72	3.20049802169432e-70	Lst1
ENSMUSG00000073418	59.1199554716129	1.6606422228727	0.409106163532785	4.05919629401921	4.9241907108419e-05	0.000199779838266244	C4b
ENSMUSG00000073491	943.837762602359	2.31127473176462	0.404022624511313	5.72065669480819	1.06113113667413e-08	6.10616417587138e-08	Ifi213
ENSMUSG00000073494	5.52221578625254	-2.94050521793584	1.12804474725829	-2.60672745924552	0.00914120872950469	0.0249612289620575	Sh2d1b2
ENSMUSG00000073555	539.60685837566	1.21675685578639	0.281074792658248	4.32894335446799	1.49826460915619e-05	6.43428081363533e-05	Gm4951
ENSMUSG00000073591	36.9943832614534	1.50442636628558	0.336319192514805	4.47320997364537	7.70540457559133e-06	3.41093347191279e-05	Pcdhb22
ENSMUSG00000073678	2555.62481836178	-1.17714371675551	0.0684884539707038	-17.1874768447691	3.29566068607104e-66	1.1801000379739e-64	Pgap1
ENSMUSG00000073705	128.775767484879	-1.0834009872642	0.170032763946704	-6.37171896825591	1.8692117245761e-10	1.22916305561438e-09	Cenps
ENSMUSG00000073758	47.4376506941666	1.46851844899142	0.381629348598211	3.84802283782822	0.000119074955173515	0.000458792612081096	Sh3d21
ENSMUSG00000073802	58.4283440227048	-1.96577988213247	0.296963411724311	-6.61960296966626	3.60164891036693e-11	2.49743502843907e-10	Cdkn2b
ENSMUSG00000073876	24.5268224055183	-1.70469697547769	0.399089693120832	-4.27146329474752	1.94194494038958e-05	8.25349929133861e-05	Gm13305
ENSMUSG00000073889	1349.47051702937	-1.3425487586056	0.0595511193303004	-22.5444756320892	1.52135336363998e-112	1.14030591734863e-110	Il11ra1
ENSMUSG00000074115	103.866703519361	6.38420396310859	0.575027276441639	11.1024367445925	1.22069632421495e-28	1.76990961303592e-27	Saa1
ENSMUSG00000074252	5.85381848019603	2.22525512119927	0.937729896264405	2.37302354341471	0.0176431392829276	0.0445996626352589	Gm10654
ENSMUSG00000074269	38.1774752216712	-1.38925892367949	0.355866630261033	-3.90387523174187	9.46645963174743e-05	0.000369978357105569	Rec114
ENSMUSG00000074342	422.241625843749	1.51474594606293	0.118974344749465	12.7317023619896	3.94150502599867e-37	7.25507621278776e-36	I830077J02Rik
ENSMUSG00000074345	17.2377680097246	-1.72024253461646	0.520105495720839	-3.30748770926231	0.000941368426442132	0.00315197162508705	Tnfaip8l3
ENSMUSG00000074388	3.77981128393779	4.3561171004845	1.55815131176459	2.79569581438867	0.00517881184556605	0.0149784177135739	Gm5544
ENSMUSG00000074476	414.27648946568	-1.71857149432241	0.146173113130811	-11.7570971672776	6.49283780127674e-32	1.03750503944701e-30	Spc24
ENSMUSG00000074505	194.024372404588	-1.95357747880974	0.193219611895956	-10.1106583314208	4.9550185485439e-24	6.19429845266381e-23	Fat3
ENSMUSG00000074607	4.16471305500986	-3.56270953715862	1.44349757208661	-2.46810913024858	0.0135828902727738	0.0354298472710218	Tox2
ENSMUSG00000074652	4.29503256510182	3.17426344631623	1.35066085671544	2.3501558000544	0.0187655545079891	0.0470976012616089	Myh7b
ENSMUSG00000074677	3348.83940323788	1.2298422761946	0.0742988198692753	16.5526488625046	1.53210705465904e-61	5.10384965910806e-60	Sirpb1c
ENSMUSG00000074785	4389.30606934055	-1.21157912889161	0.0467241112924867	-25.9304906048889	3.01840831299776e-148	3.42260414414214e-146	Plxnc1
ENSMUSG00000074813	154.471364118083	1.54544709222168	0.178944899194302	8.63644115691504	5.79912488732181e-18	5.65806509276533e-17	Morrbid
ENSMUSG00000074818	5.05847355837723	-3.6426202372358	1.36993249042919	-2.65897791510486	0.00783781005489168	0.0217649956139684	Pdzd7
ENSMUSG00000074874	178.931779834135	1.52886008849683	0.168993484245595	9.04685819883426	1.47140923169412e-19	1.53284793282905e-18	Ctla2b
ENSMUSG00000074892	17.1431589807775	2.9194606989076	0.681960763175461	4.28098045599209	1.86071700652539e-05	7.92350099384389e-05	B3galt5
ENSMUSG00000074896	1771.10005473069	2.18668545925286	0.315461420949144	6.93170484261966	4.15798808452918e-12	3.05823913626763e-11	Ifit3
ENSMUSG00000075010	549.67217931429	1.40334732637809	0.205085848072413	6.84273117608088	7.76973754329268e-12	5.63043373221238e-11	AW112010
ENSMUSG00000075054	283.099643138014	-1.02610453005574	0.140437684621392	-7.3064757000376	2.7424006898831e-13	2.14552524561442e-12	Yae1d1
ENSMUSG00000075254	64.9615483926546	-1.36061988460571	0.285130892123751	-4.77191325875408	1.82484097055362e-06	8.61019256551695e-06	Heg1
ENSMUSG00000075590	52.6595212676051	1.20699161083007	0.35166273066855	3.43224204775822	0.000598613036960898	0.0020689460747951	Nrbp2
ENSMUSG00000076617	239.189800589788	-2.03075460873295	0.270658109139348	-7.50302518254652	6.2361565897699e-14	5.03475006464809e-13	Ighm
ENSMUSG00000077734	18.767217873499	1.4365235484616	0.492749625074288	2.91532144391794	0.0035532236409467	0.0106422236682537	Snord83b
ENSMUSG00000078097	4.68832995216642	-2.69232271227606	1.01726260221657	-2.64663490666973	0.00812970708627244	0.0224732596732416	Gm10913
ENSMUSG00000078521	100.287888873797	-1.29596159821894	0.221127613373841	-5.86069545293725	4.60932648282144e-09	2.72964098274618e-08	Aunip
ENSMUSG00000078532	49.5165927634251	-1.32557429067366	0.286166244851648	-4.63218256702796	3.61830858423348e-06	1.65986152869569e-05	Nkain1
ENSMUSG00000078566	858.649337484264	1.42949793059032	0.0797484455718111	17.9250883241743	7.5131130101818e-72	2.94025345214836e-70	Bnip3
ENSMUSG00000078616	428.662180998166	2.73034164899495	0.136866063913361	19.9490039453704	1.52904170915292e-88	7.86256360267616e-87	Trim30c
ENSMUSG00000078653	20.7719203358748	-1.46316001931878	0.452881969272543	-3.23077560731559	0.00123454818448003	0.00404855818228908	Cntd1
ENSMUSG00000078656	6.66247607508702	-2.03979193285173	0.818535163159817	-2.49200281754232	0.0127025029763061	0.0334118327357439	Vps25
ENSMUSG00000078735	23.5744992620977	-1.66355384284954	0.400621712067499	-4.15243056664201	3.28962580584236e-05	0.000136340653419741	Il11ra2
ENSMUSG00000078763	445.37413608841	3.6739739194671	0.423136422704052	8.68271725697492	3.86424143383372e-18	3.79536739162047e-17	Slfn1
ENSMUSG00000078773	166.12935769827	-1.74271077430934	0.166319973559847	-10.4780606743078	1.08955018899685e-25	1.42975172797962e-24	Rad54b
ENSMUSG00000078780	1424.05727499499	1.84064306385611	0.0914273702554802	20.1322980056487	3.84732428888132e-90	2.0315020700305e-88	Gm5150
ENSMUSG00000078783	82.6562023099763	1.64507582436152	0.312495539054935	5.26431778622069	1.40710876714115e-07	7.32069028881173e-07	Gm9733
ENSMUSG00000078796	33.2115814700131	-1.44562463690158	0.426497323771199	-3.38952803764158	0.000700130487831822	0.00238946714243818	Zfp541
ENSMUSG00000078851	181.819276163696	1.05761517511568	0.172264760329355	6.1394749169454	8.27946956298219e-10	5.16780300280847e-09	H2aw
ENSMUSG00000078853	1001.32413823554	1.24741497091281	0.0886213528322448	14.0757834432306	5.3508591277908e-45	1.21347880912169e-43	Igtp
ENSMUSG00000078920	1517.55828012724	1.83344545166931	0.195240083253374	9.39072254589207	5.95900484921307e-21	6.57982751421535e-20	Ifi47
ENSMUSG00000078921	162.805320347438	1.75632120135066	0.243889022169978	7.20131306331038	5.96354459972285e-13	4.57455075561568e-12	Tgtp2
ENSMUSG00000079019	32.1840847331465	1.52262637159101	0.412524853648704	3.6909930592634	0.000223380233654535	0.000827339395543355	Insl3
ENSMUSG00000079092	4.03011636314545	-5.18360450363586	1.51811920642839	-3.414491089821	0.000639012835827251	0.00219442788836114	Prl2c2
ENSMUSG00000079101	54.3439513188525	-1.17070304914372	0.333199435550845	-3.51352050524431	0.000442210280644139	0.00156351342280915	Esd-ps
ENSMUSG00000079164	144.421727719013	3.8991214803935	0.270525106720862	14.4131593834533	4.27689614661702e-47	1.02373499238848e-45	Tlr5
ENSMUSG00000079243	18.011548287429	-1.50003040083689	0.50730218055746	-2.95687749496473	0.00310771561892127	0.00942760788597126	Xirp1
ENSMUSG00000079293	14172.3137645893	-1.26382337902039	0.0381701901412264	-33.1102196332886	2.11817908892952e-240	6.69079819715612e-238	Clec7a
ENSMUSG00000079339	63.820934124793	2.29057434310234	0.439039740294319	5.21723692157527	1.81611900242878e-07	9.34963010301592e-07	Ifit1bl1
ENSMUSG00000079363	31.6377422632757	1.19167537312675	0.450783587860158	2.64356424062279	0.00820381963721834	0.022642747006203	Gbp4
ENSMUSG00000079414	74.4371471540196	2.07453241809294	0.284207997190864	7.2993456855465	2.89170501572786e-13	2.25734201338085e-12	Gm11110
ENSMUSG00000079419	6609.5068991451	1.68724061217136	0.049622627800841	34.0014361783308	2.12153567138402e-253	7.98464776406636e-251	Ms4a6c
ENSMUSG00000079481	444.648735212975	1.68425021470672	0.136041661703153	12.380400192272	3.33674819736365e-35	5.81514668602617e-34	Nhsl2
ENSMUSG00000079484	146.583675057211	1.72632336096438	0.201180157388909	8.58098225674992	9.4066392647672e-18	9.08264421148837e-17	Phyhd1
ENSMUSG00000079547	1322.04856843921	-1.26810635029619	0.0736069095091141	-17.2280884872524	1.6346454731117e-66	5.91313778606806e-65	H2-DMb1
ENSMUSG00000079553	1473.83545864114	-1.77877638257932	0.0949912829716661	-18.7256801564612	3.05741443250718e-78	1.31908789991755e-76	Kifc1
ENSMUSG00000079685	1243.30938521053	-1.40083137118614	0.0907069901498715	-15.4434776070907	8.34753953135155e-54	2.33269552559364e-52	Ulbp1
ENSMUSG00000079889	58.5588990715412	1.17033695813673	0.285985312333524	4.09229742809956	4.27120319768762e-05	0.000174891929083093	Gm11951
ENSMUSG00000080316	707.598044655392	1.0076390545507	0.111045413129306	9.07411685143051	1.14603091272216e-19	1.19740938069358e-18	Spaca6
ENSMUSG00000080772	73.5357965009846	1.27181691627529	0.269765212750994	4.71453269791773	2.42266099745821e-06	1.12834255882144e-05	Gm12543
ENSMUSG00000080972	17.7358536668708	-1.29691896458408	0.501419252802817	-2.5864961453606	0.00969572548625863	0.0262927622453517	Gm16061
ENSMUSG00000080999	3.13512842306184	-5.61323253107844	1.64048039298796	-3.42170046961337	0.000622308294639125	0.00214205320565703	H2ac5-ps
ENSMUSG00000081221	15.8614319437386	1.46602834187081	0.548019460720451	2.67513920024573	0.00746982278157774	0.0208280083229065	Gm14760
ENSMUSG00000082163	44.6800031375452	-1.20284576465124	0.338113667204203	-3.5575189095352	0.000374374159152619	0.00133810961835738	Gm14276
ENSMUSG00000083044	31.3946497175604	1.37955633367269	0.374153420047148	3.68714078171155	0.000226787904074108	0.00083827899680185	Gm12416
ENSMUSG00000083245	19.7648437429569	1.27046678473142	0.45638281410809	2.78377437856484	0.00537303955786369	0.0155021524611076	Gm11185
ENSMUSG00000083257	134.325200793533	1.36508071106255	0.226767914775283	6.01972599349114	1.74712569993648e-09	1.0682650019418e-08	Gm15568
ENSMUSG00000083668	94.5163935728776	-1.55712171847497	0.228272701261561	-6.82132252288365	9.02061636511858e-12	6.49962048401559e-11	Gm5648
ENSMUSG00000083816	42.1299452888246	1.69937533879568	0.386704271097798	4.39450884256177	1.11023484766241e-05	4.84314284101117e-05	Gm13033
ENSMUSG00000084133	65.9972586072481	-2.1075162867746	0.299624249715407	-7.03386421084536	2.00890640464202e-12	1.50065647769057e-11	Gm12856
ENSMUSG00000084301	11.6760138741993	-2.31974387328035	0.675168988814257	-3.43579742510734	0.000590812558763048	0.00204398266222561	Gm7856
ENSMUSG00000084458	11.174613385124	1.52734582752549	0.653716212851811	2.33640499883352	0.0194701436711664	0.0486313712791955	Mir1907
ENSMUSG00000084821	9.0972688180658	3.87284777348919	1.22813725530765	3.15343236820792	0.00161362613949016	0.00517184866487434	Gm15880
ENSMUSG00000084950	36.0558735425194	-2.41889343014853	0.372747023821768	-6.4893702043484	8.61959281115395e-11	5.84407731837877e-10	Gm5577
ENSMUSG00000085024	19.1706293311504	-1.4055354872227	0.513822160544576	-2.73545128091214	0.00622948070250326	0.0176875255451974	C230035I16Rik
ENSMUSG00000085058	76.1011344232799	-1.05933141558501	0.23549670298822	-4.49828554770892	6.8503649082278e-06	3.04309655604323e-05	8030453O22Rik
ENSMUSG00000085399	53.7179585281873	-1.02806704971887	0.355919530441573	-2.88848169821812	0.00387106555296418	0.0114833604840489	Foxd2os
ENSMUSG00000085684	20.2681637475554	1.41849919742283	0.564420154802808	2.51319727928286	0.0119642409307893	0.0316629948870035	4930469K13Rik
ENSMUSG00000085990	10.3587432585436	-2.5655867812685	0.847365536434389	-3.02772141532234	0.00246405128338758	0.007634717665413	Gm16731
ENSMUSG00000086015	10.9666416149247	-2.82419103971391	0.867088693656444	-3.25709591230457	0.00112558393166007	0.00371810535333985	4833417C18Rik
ENSMUSG00000086212	17.9494032058063	1.76403801690587	0.674481846260085	2.6153973256467	0.00891237123527717	0.0243966163387214	Mkln1os
ENSMUSG00000086714	17.6111635858929	1.37447871998635	0.569038271706888	2.41544161144639	0.0157161420364865	0.0402844278341414	0610009E02Rik
ENSMUSG00000086782	101.875599170802	-1.11757339319864	0.22277312359719	-5.01664372772091	5.25819436509183e-07	2.60830622894306e-06	E130102H24Rik
ENSMUSG00000086926	16.6633887975731	-2.30774073967118	0.578525291198327	-3.98900579591092	6.63508006500336e-05	0.000264938896771658	Gm6226
ENSMUSG00000087175	31.5731600393883	1.82698971762872	0.447610910408197	4.08164697317723	4.47176853242403e-05	0.000182555074013498	Gm15133
ENSMUSG00000087203	35.9815332291255	2.88817832935957	0.573539119723998	5.03571287473718	4.76073722354816e-07	2.36951831027978e-06	Gm13986
ENSMUSG00000087281	16.3155032717831	6.56305074713195	1.27174358051828	5.16067141809931	2.4606573430832e-07	1.25148268377799e-06	Gm16015
ENSMUSG00000087368	17.6053261137736	-1.47501727357911	0.520473969875124	-2.83398855457268	0.00459709784485066	0.0134432242978283	BC065397
ENSMUSG00000087475	8.16315795001744	2.7338930010505	0.892262046626259	3.0640023425715	0.00218397199954206	0.00684120430315203	4933406I18Rik
ENSMUSG00000087579	9.18954017686595	-1.74288549679945	0.705421213813031	-2.47070184830222	0.0134848194022433	0.0352182150311946	Hectd2os
ENSMUSG00000087626	14.4518612422553	1.61234051660771	0.612881265344394	2.6307551034403	0.00851954029383879	0.0234227771615969	Gm15050
ENSMUSG00000087691	6.5182836097996	2.54580187653099	0.897943608255397	2.83514672093629	0.00458046439853756	0.0134012296966144	Cd55os
ENSMUSG00000089296	5.33707709195807	-3.5688525212018	1.32073529161003	-2.70217093756254	0.00688883359169274	0.0193607526856455	Gm23205
ENSMUSG00000089665	86.0454320313412	1.39396177667826	0.327536047511261	4.2559033952754	2.08206598166023e-05	8.81303305804926e-05	Fcor
ENSMUSG00000089686	18.0078054511265	-1.30814666738494	0.54669571525055	-2.39282407176984	0.0167192557347445	0.0425596365940272	Mnd1-ps
ENSMUSG00000089769	12.4625163494188	-1.82247717815096	0.650819034076227	-2.80028254050342	0.00510578955837305	0.0147874737535966	Gm16574
ENSMUSG00000089798	2.56030635779829	-5.44090965997069	1.77137301729066	-3.07157758804107	0.00212930817442192	0.00668299011663403	1700028K03Rik
ENSMUSG00000089809	3450.26398936397	-1.24780574821948	0.123578286467762	-10.0972896119983	5.67900751470238e-24	7.07436365687115e-23	A930011G23Rik
ENSMUSG00000090231	240.903508154216	3.89163811082854	0.421292080714167	9.23738728777314	2.52589430093888e-20	2.71614250998832e-19	Cfb
ENSMUSG00000090307	199.498440094079	1.29907618236093	0.175752079295288	7.39152667535899	1.45152434927294e-13	1.14778785043759e-12	1700071M16Rik
ENSMUSG00000090386	179.131456249621	-1.16343757720876	0.182775041181706	-6.36540727709166	1.94772209863044e-10	1.27888850047045e-09	Mir99ahg
ENSMUSG00000090394	70.9574654815883	-1.08084549747025	0.27378156232016	-3.94783888407469	7.88598450623223e-05	0.000311651429693347	4930523C07Rik
ENSMUSG00000090622	73.6919385578001	1.59787310447643	0.298997243658656	5.34410647042824	9.08641503159697e-08	4.80363405540702e-07	A930033H14Rik
ENSMUSG00000090675	92.3705085292558	-4.40883885132393	0.628552170505973	-7.01427671115174	2.31141540707314e-12	1.72154219518808e-11	Olfr111
ENSMUSG00000090698	10.8302684644328	-2.90200416114472	0.994502255763633	-2.91804683632054	0.00352231439125803	0.0105639571493664	Apold1
ENSMUSG00000090877	130.441823479792	-1.30177755676997	0.18850317454326	-6.90586543130721	4.98982823279148e-12	3.64882478750924e-11	Hspa1b
ENSMUSG00000090894	28.5990180426429	-4.50912956907764	0.585230720334911	-7.70487503885168	1.30971387986722e-14	1.09487376280582e-13	Olfr110
ENSMUSG00000090942	207.106320094301	1.69521904761004	0.356484124213697	4.75538441255753	1.98069161130245e-06	9.31820582774709e-06	F830016B08Rik
ENSMUSG00000090958	67.0354978584497	-3.09120473457403	0.297524443396813	-10.3897505001001	2.7607433715926e-25	3.5776402564177e-24	Lrrc32
ENSMUSG00000091387	5.30024065294216	-3.55989741381135	1.44047765079071	-2.47133123645288	0.0134611070640078	0.0351678773370053	Gcnt4
ENSMUSG00000091971	38.9465055887633	-1.74947537484146	0.377364532763783	-4.63603551194508	3.55154976949493e-06	1.63092844944433e-05	Hspa1a
ENSMUSG00000092009	194.485825271482	-6.03510425105036	0.317749651970159	-18.9932678560955	1.9387946644363e-80	8.74881092326881e-79	Myh15
ENSMUSG00000092021	14.3478867043325	1.63625027228306	0.650890819444744	2.51386288360757	0.0119416852399994	0.0316127611808364	Gbp11
ENSMUSG00000092035	109.885131331362	1.08260595304477	0.214082168582573	5.05696462350253	4.25982221450564e-07	2.12798630760774e-06	Peg10
ENSMUSG00000092171	10.3487428337427	4.91154551254894	1.19014618703951	4.12684220311323	3.67778567694394e-05	0.000151575840725679	4833427F10Rik
ENSMUSG00000092517	10.3685316441628	-2.54873433198972	0.953894693258876	-2.67192421763271	0.00754176783093425	0.0209989502851245	Art2a
ENSMUSG00000093482	10.0903211968813	-3.92111135132293	1.20172316595463	-3.26290735038635	0.00110275564945837	0.00365292971596799	Gm20619
ENSMUSG00000094212	17.3639808075992	-1.46450122246063	0.501993589195073	-2.91737036883061	0.00352996344109668	0.0105815155583052	Trav14-3
ENSMUSG00000094248	47.862238293373	-1.15364521958189	0.301949772975678	-3.82065271390292	0.000133098960480277	0.000509497405742397	H2ac23
ENSMUSG00000094562	31.9048064297958	-1.53466541384885	0.443656918410082	-3.45912652359526	0.000541930269073291	0.001888163192759	Trav13-4-dv7
ENSMUSG00000094737	90.643624805206	-1.2905531866367	0.226808023209494	-5.69006849217441	1.26988425218836e-08	7.28135576562717e-08	Gm17045
ENSMUSG00000094777	81.3651769915888	-1.49549615159272	0.247830852877077	-6.03434210967463	1.59611602020951e-09	9.78976986181898e-09	H2ac24
ENSMUSG00000094796	79.91907285018	1.08785118257957	0.247607962695222	4.39344183740407	1.11570048722008e-05	4.8657854828491e-05	BC147527
ENSMUSG00000095512	31.5287287374119	-1.06506299025692	0.354743721113043	-3.00234486720491	0.00267908482334658	0.00823606733405939	Gm17222
ENSMUSG00000095620	16.7680859111791	7.86645546799033	1.27202044135408	6.18422095451266	6.24099026531969e-10	3.93571753309234e-09	Csta2
ENSMUSG00000095788	661.375669198561	1.02069354572382	0.10791538228119	9.45827669927766	3.13059926869865e-21	3.50266732852691e-20	Sirpb1a
ENSMUSG00000096054	2785.51338663303	-1.12144812392658	0.0506349377867382	-22.1477140675049	1.09748020947813e-108	7.70370135930898e-107	Syne1
ENSMUSG00000096140	95.9268563663932	1.00641637108191	0.215998940392306	4.65935790821019	3.17197264313577e-06	1.46345915713168e-05	Ankrd66
ENSMUSG00000096917	71.5418811663399	-1.11120002587389	0.27238293867197	-4.07955076515313	4.51228155315721e-05	0.000184039078611478	2500002B13Rik
ENSMUSG00000096929	35.595840548758	-2.74433569132544	0.48473162610653	-5.66155691834788	1.50005733995063e-08	8.54023633292137e-08	A330023F24Rik
ENSMUSG00000096950	7.28188094762289	-2.24043115792479	0.866557944923143	-2.58543721288425	0.00972555844147356	0.0263615389627989	Gm9530
ENSMUSG00000096957	52.4011762252366	1.93458476836921	0.333979581523181	5.7925240805026	6.93363806211494e-09	4.04515579422002e-08	E230013L22Rik
ENSMUSG00000096960	103.261985132471	-2.41189170230819	0.215390476841375	-11.1977638829614	4.18155091576691e-29	6.14347625822266e-28	A230028O05Rik
ENSMUSG00000096971	35.2330481980582	1.23160693575328	0.402962724944514	3.05637931131934	0.00224027649181439	0.00700022096161539	4930556M19Rik
ENSMUSG00000097021	6.99396486828781	-3.08548666441159	1.01738673735848	-3.03275691643345	0.00242330718857517	0.00751637398890167	4933433G15Rik
ENSMUSG00000097032	16.5833113586089	-1.5757260418496	0.588501726915538	-2.67752152590666	0.00741690864916471	0.0206969075713953	4930539J05Rik
ENSMUSG00000097039	114.149698700978	-1.20778207146731	0.225043212065829	-5.36688958702745	8.01060606116869e-08	4.25268939423808e-07	Pvt1
ENSMUSG00000097080	40.2745488578684	-1.4908645808922	0.354762003333288	-4.20243590599971	2.64058027088468e-05	0.000110632933234673	1700086O06Rik
ENSMUSG00000097115	8.542920471074	2.05068064533269	0.766986722362214	2.67368467477099	0.00750229563874079	0.020902206261409	1810019N24Rik
ENSMUSG00000097184	17.6032490519394	-3.26852681469305	0.690456090595447	-4.73386629390768	2.20282867966478e-06	1.03275474462206e-05	4632428C04Rik
ENSMUSG00000097216	56.6993189307177	-1.02864037653768	0.299997233907286	-3.42883287002432	0.000606182685522919	0.0020918387678921	4932441J04Rik
ENSMUSG00000097321	35.2518335951331	1.25289861705057	0.360582939270369	3.47464752377297	0.000511525007574136	0.00178998335489196	1700028E10Rik
ENSMUSG00000097519	15.5100553265445	-1.55634192177997	0.607454100891103	-2.56207328174574	0.0104049361419314	0.0279715676921922	4930558J18Rik
ENSMUSG00000097587	3.65012823818756	4.46468354212666	1.61168408095593	2.770197704924	0.00560222761600533	0.0160794749796395	4930578M01Rik
ENSMUSG00000097711	3.85994676408715	4.05250373554051	1.45600181187263	2.78330954157838	0.00538074435056316	0.0155218504267958	Gm5523
ENSMUSG00000097833	9.39961291078167	-2.31388640697895	0.783865420888084	-2.95189243627741	0.0031583292962274	0.00956474694760596	Gm5976
ENSMUSG00000097848	12.0882683933458	2.04340520260084	0.569995275591956	3.58495112170659	0.00033714134002887	0.00121287231315247	Gm807
ENSMUSG00000097960	11.5767529493797	-1.88874853679592	0.581148755311432	-3.25002595210542	0.00115394477308464	0.0038053931937163	A330074K22Rik
ENSMUSG00000098090	141.572939235234	-1.17506435212024	0.186944938597527	-6.28561736378447	3.2655335203108e-10	2.10433597234163e-09	2700099C18Rik
ENSMUSG00000098188	1787.56832060176	-2.25369478382762	0.0729005414497218	-30.9146508243968	7.59117628266491e-210	1.63756484468365e-207	Sowahc
ENSMUSG00000098240	21.3696948512377	1.18071308305171	0.470408957696218	2.50997151251994	0.0120740901638147	0.0319012070063805	Gm4575
ENSMUSG00000098318	51.2182926987997	-1.51791515913974	0.287558109636586	-5.27863798053921	1.30147644838735e-07	6.7850919232313e-07	Lockd
ENSMUSG00000098678	74.7722524366817	1.54783765805529	0.258711454776622	5.98287253802401	2.19236329782862e-09	1.33175530134926e-08	Mroh6
ENSMUSG00000098919	4.47766875259851	2.71898910700965	1.10082526209061	2.46995522417966	0.0135129964884905	0.0352813866988794	Mir8102
ENSMUSG00000099997	32.8653767480638	-1.16318298961779	0.403845179341614	-2.88026959121839	0.00397335255348519	0.0117591824190396	Tubb4b-ps2
ENSMUSG00000101389	17841.6710404186	2.4212907621574	0.0490471791303853	49.3665651131683	0	0	Ms4a4a
ENSMUSG00000102270	32.5408358565691	-1.24788505827214	0.400287983121871	-3.11746820011883	0.00182411624472775	0.00579192106497741	Gm8388
ENSMUSG00000102418	172.746600088867	-1.90047272962264	0.186389494429211	-10.1962438142908	2.060893795297e-24	2.60766454542265e-23	Sh2d1b1
ENSMUSG00000102918	118.022821467414	1.02584971435375	0.194336406793538	5.27873151140232	1.30081241033677e-07	6.78362934152331e-07	Pcdhgc3
ENSMUSG00000103472	5.90447188143564	2.67897178516787	1.04882211156451	2.55426707315667	0.0106411600374015	0.0285242430522192	Pcdhga7
ENSMUSG00000103567	19.9325895170851	1.275291449997	0.469961630400089	2.71360759581866	0.00665549510531785	0.0187556241704584	Pcdhga5
ENSMUSG00000103585	59.1185130000504	1.06300230964381	0.333600542190825	3.18645258386827	0.00144029094360154	0.00465169006780494	Pcdhgb4
ENSMUSG00000103749	28.5309723523197	1.76120688495739	0.489717939977274	3.59636995336362	0.000322688789847939	0.00116538219755414	Pcdhgb5
ENSMUSG00000104063	41.1801572592917	1.392269685087	0.348318081506988	3.99712147891772	6.41174015254358e-05	0.000256368154517051	Pcdhgb7
ENSMUSG00000104713	119.257882011727	2.55167148594437	0.463162671948003	5.50923388366417	3.60398790308199e-08	1.97922825264257e-07	Gbp6
ENSMUSG00000104835	59.9932415633678	-1.28160514572329	0.289289776974199	-4.43017779310463	9.41554293683077e-06	4.13484456329691e-05	Gm5547
ENSMUSG00000105096	9.3928254730191	2.0846110474088	0.84363233473447	2.47099472315143	0.0134737806896399	0.0351945816035204	Gbp10
ENSMUSG00000105504	451.871670696014	2.21456763017292	0.143372961676123	15.4462013219451	8.0022646849412e-54	2.23974778499881e-52	Gbp5
ENSMUSG00000105867	13.8488570551816	-1.64664892036565	0.635513972484221	-2.59105069543775	0.00956833950578917	0.0260111199505002	Gm42517
ENSMUSG00000106068	5.46572773366528	-2.83302955433243	1.03286010905215	-2.7428976388025	0.00608996660843612	0.0173359220046068	Gm9497
ENSMUSG00000106219	38.2106696464504	-1.05526291124693	0.361667841568388	-2.91776815619198	0.00352546369446684	0.0105716099832894	5830416I19Rik
ENSMUSG00000106357	18.8699769483169	1.23263165436168	0.49425847867062	2.49390087890251	0.0126347821825132	0.0332587479791092	Gm8013
ENSMUSG00000106752	6.78948481098526	-2.08135945222053	0.852433685273004	-2.44166729703313	0.0146196128261146	0.0378502631489512	Gm3348
ENSMUSG00000106963	4.1563829598588	-2.76001253305026	1.15288533319314	-2.39400437631196	0.0166655499419688	0.0424351393297085	Gm8675
ENSMUSG00000107157	6.54516538190188	-2.22000022009707	0.872993254149204	-2.54297522866958	0.0109913021033597	0.0293782325334436	Gm3170
ENSMUSG00000109251	71.6679731262959	1.4313908954187	0.241840220178589	5.91874624643358	3.24405023441583e-09	1.94324431414093e-08	E230032D23Rik
ENSMUSG00000109293	12.2863496898208	-1.83829293361232	0.767213868368756	-2.39606322226798	0.016572231577284	0.0422400870850974	Dcst2
ENSMUSG00000109663	33.6746853005371	1.27392504588505	0.43806071137252	2.90810157773251	0.00363630203143943	0.0108634599956312	Gm5331
ENSMUSG00000109675	539.995286705769	-2.03685010358737	0.117129893922955	-17.389669155913	9.88029157140414e-68	3.63352344296399e-66	Nxpe1-ps
ENSMUSG00000109690	3.72276256053682	-4.74098367690039	1.56201566277036	-3.0351703826656	0.00240399836466064	0.00746230965060218	Gm6376
ENSMUSG00000109695	41.4903973886069	1.24596598499209	0.362553832044592	3.43663719664904	0.000588983970657934	0.00203925180210769	Gm31166
ENSMUSG00000109713	47.0219197655281	1.40075717952725	0.324632198474122	4.31490525619844	1.59671367931859e-05	6.83549570993868e-05	Pvrig
ENSMUSG00000110018	39.7883205750577	-1.96123297091707	0.371547773090272	-5.27854858233955	1.30211145241128e-07	6.78640232224607e-07	5430437J10Rik
ENSMUSG00000110148	63.5692425291497	-2.14632469268668	0.300021507624934	-7.1539027640974	8.43448222153314e-13	6.42815838072812e-12	5830408C22Rik
ENSMUSG00000110206	93.9543303212675	1.15442760974977	0.220701473616267	5.23071998946854	1.68851105618457e-07	8.73080154131802e-07	Flt3l
ENSMUSG00000110299	9.42040723536415	-2.07706879327492	0.683244959451053	-3.04000602498952	0.00236573415970333	0.00735844409196275	Gm17910
ENSMUSG00000110391	8.72247085799065	-4.05167444309052	1.1956886174884	-3.38856988669947	0.000702581222733964	0.00239690631609279	Gm7269
ENSMUSG00000110682	12.7998808218391	-2.08740609264273	0.622012226951714	-3.35589237991744	0.000791093467232327	0.00267616223787964	A530010L16Rik
ENSMUSG00000112140	95.7135194198528	-1.21270049821748	0.279907551691686	-4.33250368162004	1.47423197093538e-05	6.33722705561993e-05	Gm5780
ENSMUSG00000112714	338.600450694003	1.34460573552165	0.124600663261067	10.7913208511932	3.78312699749394e-27	5.20776135865138e-26	Gm4798
ENSMUSG00000113701	13.8524609348227	3.37772121053502	0.660124882045303	5.1167912351215	3.10777269490175e-07	1.56887531963804e-06	B230303A05Rik
ENSMUSG00000114456	15.2150631276987	-1.9180747861377	0.696697945352191	-2.75309378897061	0.00590349811328206	0.0168551030852838	H2bc9
ENSMUSG00000114533	22.8522396403971	-1.74818566516132	0.440490168628805	-3.96872799818262	7.2257302187018e-05	0.000286904471018218	Gm8416
ENSMUSG00000114608	2577.53656764512	1.0224786303506	0.0707692088791281	14.4480720718097	2.5780139218236e-47	6.22134901270637e-46	Gm36161
ENSMUSG00000115025	2.90916164778665	4.22671746162789	1.76779656273613	2.39095241541026	0.0168047307165905	0.0427464598282671	Gm4240
ENSMUSG00000115855	91.587989390319	1.16786478264072	0.264658200520871	4.41272849411905	1.02075973093988e-05	4.46714964883609e-05	Gm34643
ENSMUSG00000115869	6.83177972488685	2.52721923214128	1.07032833258234	2.36116260329571	0.0182177407833948	0.0458724009562235	Gm31814
ENSMUSG00000115902	78.5468093690346	1.21331813045575	0.289477727646367	4.19140408597504	2.77233386392365e-05	0.000115878576840608	D730005E14Rik
ENSMUSG00000116530	10.0281218370369	-3.98750680382465	1.18876596724971	-3.35432449588879	0.000795590040540997	0.00269034452822208	Gm32312
ENSMUSG00000116912	304.836745277846	-1.11752462273199	0.121277115453795	-9.21463722607872	3.12332639573767e-20	3.34839518873961e-19	Gm5487
ENSMUSG00000116935	5.45076427681369	5.42994197486698	1.41976339696714	3.82454005115661	0.000131016447437855	0.000501851437576486	Gpr31a
ENSMUSG00000117239	25.7629297506827	-2.44805631661294	0.517535939933195	-4.73021509758133	2.24282075786152e-06	1.05039069064899e-05	Gpr31c
ENSMUSG00000117698	30.2190172132221	1.61393309642217	0.486923826402444	3.31454944061055	0.000917909457785893	0.00307750197095805	BC037704
ENSMUSG00000118406	3.11170664066826	-4.7691515838614	1.75524730769101	-2.71708240939285	0.00658602067881309	0.0185894558461026	Terc
ENSMUSG00000118559	89.8815322083773	1.01814612255831	0.231124582736713	4.40518317222074	1.05694527984194e-05	4.61637161854913e-05	A930007A09Rik
ENSMUSG00000118667	944.23097557775	-1.07824292238669	0.0871379268100001	-12.3739795271667	3.61459103273048e-35	6.27463206849554e-34	Ahnak2
