# Supplementary material for: Thrombocyte-derived Dickkopf1 promotes macrophage polarization in the Bleomycin-induced lung injury model
Source: Front Immunol. 2023 Dec 15;14:1247330. doi: 10.3389/fimmu.2023.1247330 (PMC10757334; doi:10.3389/fimmu.2023.1247330)
Supplement: Supplementary file 4 [file DataSheet_4.csv]

	baseMean	log2FoldChange	lfcSE	stat	pvalue	padj	gene_symbols	entrez_ids
ENSMUSG00000000154	76.6357712274969	-1.35333112292609	0.280133994093259	-4.83101355587554	1.35839754330919e-06	5.95506670225434e-06	Slc22a18	18400
ENSMUSG00000000204	375.516601276721	2.90145097723864	0.250787714485648	11.5693505289498	5.89270351324917e-31	8.42651838689285e-30	Slfn4	20558
ENSMUSG00000000303	154.349804952496	5.33527176127116	0.306413014918771	17.4120272361326	6.68733827147396e-68	2.03601250747165e-66	Cdh1	12550
ENSMUSG00000000320	9.31998354259813	1.84880423845521	0.709882434892466	2.60438087714519	0.00920404100213595	0.0228698245942946	Alox12	11684
ENSMUSG00000000386	976.688666701124	1.54071960787087	0.216941165906715	7.10201589187266	1.22950088355391e-12	8.51885668984926e-12	Mx1	17857
ENSMUSG00000000392	33.8185226161159	1.86638690243552	0.416273564631168	4.48355855623259	7.34084463461296e-06	2.95925708162417e-05	Fap	14089
ENSMUSG00000000440	914.271607977749	-3.24748468697388	0.11769332866869	-27.5927677779905	1.35885101178331e-167	1.27854869933164e-165	Pparg	19016
ENSMUSG00000000486	42.0489854346335	-1.05444535017768	0.316266216327336	-3.33404358651551	0.000855932440793676	0.00260326494931213	Septin1	54204
ENSMUSG00000000489	3362.91351519122	-2.71201078787558	0.0650793172285743	-41.672391527255	0	0	Pdgfb	18591
ENSMUSG00000000531	15.3816340530325	-2.06079951443511	0.568488003900798	-3.62505365160656	0.000288901468498004	0.000950944934175883	Tamalin	56149
ENSMUSG00000000562	49.3304546604235	1.07825918898957	0.359141062230014	3.00232778255523	0.00267923519841117	0.00749770470253048	Adora3	11542
ENSMUSG00000000673	18.5953209096044	-1.31338800664903	0.524720366400823	-2.50302464083462	0.0123136970689357	0.0295585544106938	Haao	107766
ENSMUSG00000000686	426.044533926492	-1.09894812607839	0.139153581421234	-7.89737579769325	2.84836603062588e-15	2.31016720383958e-14	Abhd15	67477
ENSMUSG00000000732	417.448487420921	-1.09514683305445	0.123641696616421	-8.85742320773851	8.18851837183063e-19	7.81687541712424e-18	Icosl	50723
ENSMUSG00000000753	119.765018089924	-1.17865878322729	0.441138533601293	-2.67185632958687	0.00754329370864894	0.01911926098471	Serpinf1	20317
ENSMUSG00000000791	14.1362445999334	2.18584598088676	0.63370506984239	3.44931117788029	0.000562018636718199	0.00176581663675102	Il12rb1	16161
ENSMUSG00000000794	3.98993578259218	3.83457384823013	1.51200824140573	2.53607999164415	0.0112101124520506	0.027230936441132	Kcnn3	140493
ENSMUSG00000000881	147.338544465091	-1.48647332420703	0.208751201596206	-7.1207893072748	1.07310727827195e-12	7.45276585997354e-12	Dlg3	53310
ENSMUSG00000000957	15448.2941844267	1.63117745088572	0.0499275809064221	32.6708689119746	4.05059656432619e-234	7.02460810062412e-232	Mmp14	17387
ENSMUSG00000000982	536.911757276284	-2.47448297379465	0.108307945595855	-22.8467353912153	1.57478754514721e-115	8.73241908655456e-114	Ccl3	20302
ENSMUSG00000000983	20.9017058998363	2.46288852243761	0.520231245510588	4.73421876077508	2.19900451009993e-06	9.46658329986799e-06	Wfdc18	14038
ENSMUSG00000001020	63.1258696913062	-1.22433039423244	0.280432079425468	-4.36587139652772	1.26616963128011e-05	4.96613627665496e-05	S100a4	20198
ENSMUSG00000001123	6335.94080661954	1.48211147960926	0.0477794082134988	31.0198793795551	2.90821670067359e-211	4.14866493695283e-209	Lgals9	16859
ENSMUSG00000001128	37154.8291083506	1.87316504827496	0.0428311008202512	43.7337591703759	0	0	Cfp	18636
ENSMUSG00000001131	645.236485524583	3.99457642921569	0.203888232741099	19.591991040935	1.80972655348832e-85	6.95918543579454e-84	Timp1	21857
ENSMUSG00000001228	1562.90688690985	1.40331670459271	0.0836336077424924	16.7793395797718	3.4565880216125e-63	9.43573850529375e-62	Uhrf1	18140
ENSMUSG00000001270	10038.9738862244	-1.21123902935397	0.0456163877850502	-26.5527168670496	2.38921802622787e-155	1.99353196537476e-153	Ckb	12709
ENSMUSG00000001281	464.793791032122	-1.28331946109686	0.138501473491273	-9.26574590686731	1.93718524250683e-20	1.97049279785528e-19	Itgb7	16421
ENSMUSG00000001300	27.7772264599254	-1.39129195792007	0.416788253109721	-3.33812660875019	0.000843453075157694	0.00256928559436274	Efnb2	13642
ENSMUSG00000001348	1992.15267892003	2.09181872955215	0.0787442124330621	26.5647298375145	1.7357956977656e-155	1.45518910415999e-153	Acp5	11433
ENSMUSG00000001349	31.7387807556769	-1.28200598095546	0.456586538154103	-2.80780503546683	0.00498804150690187	0.0131809779228544	Cnn1	12797
ENSMUSG00000001403	1526.29228706965	-1.2646146292162	0.153977199506352	-8.21299928346876	2.15730835856135e-16	1.85696484450568e-15	Ube2c	68612
ENSMUSG00000001507	8.56749520702157	-2.03832833161221	0.763965661906151	-2.66808893808975	0.00762840617108509	0.0193156136215752	Itga3	16400
ENSMUSG00000001520	11.2862815089114	-1.73312552339636	0.675981079835038	-2.56386691151075	0.0103513227877066	0.0253607408298811	Nrip2	60345
ENSMUSG00000001663	36.2395516798866	1.34672844495317	0.409685563805903	3.28722455446638	0.00101180117195442	0.00304021588766805	Gstt1	14871
ENSMUSG00000001670	19.0892769155435	-4.98163087195859	1.8358156141777	-2.71357909448328	0.00665606766698591	0.0171157407997258	Tat	234724
ENSMUSG00000001741	543.805331891561	-1.00545922590451	0.131466873116392	-7.64800441411845	2.04122209228167e-14	1.57880094404768e-13	Il16	16170
ENSMUSG00000001763	165.119647847583	-1.68980762542723	0.176943223049382	-9.54999912574008	1.29697383550046e-21	1.36886456898374e-20	Tspan33	232670
ENSMUSG00000001827	21.212571655284	-1.92097111329313	0.50805880954218	-3.78100148489531	0.000156198742444058	0.000534843119452759	Folr1	14275
ENSMUSG00000001870	38.0921794178826	-1.68446205426632	0.347745132257924	-4.84395581134102	1.27279250957908e-06	5.59364638557623e-06	Ltbp1	268977
ENSMUSG00000001930	365.879080348234	-2.07032393977934	0.151761137117739	-13.6419901636158	2.25326255158425e-42	4.24472431043384e-41	Vwf	22371
ENSMUSG00000002007	13.7363979740373	-2.19242765036905	0.648857990654969	-3.37890213566758	0.000727759097791543	0.00224469584670176	Srpk3	56504
ENSMUSG00000002020	791.436920267336	-1.87682304939861	0.236786829288279	-7.92621386518778	2.25928365907452e-15	1.84252967475192e-14	Ltbp2	16997
ENSMUSG00000002068	345.556538043327	2.40159683895289	0.138816189810508	17.3005529270844	4.65895909928875e-67	1.39210012681282e-65	Ccne1	12447
ENSMUSG00000002228	28.1758339314625	-2.64614322072603	0.440057505844255	-6.01317597264789	1.81923365841213e-09	1.02911494031507e-08	Ppm1j	71887
ENSMUSG00000002289	122.148979338334	-2.95149607946107	0.23095896908371	-12.7793092044471	2.13961423541905e-37	3.57390332486568e-36	Angptl4	57875
ENSMUSG00000002602	4697.73798351014	-1.93593766910631	0.174434867682924	-11.0983411448755	1.27793744101921e-28	1.70607059578783e-27	Axl	26362
ENSMUSG00000002733	1600.60698557768	1.03746597948844	0.0692364898264531	14.9843815318907	9.28861850863388e-51	2.07457541413162e-49	Plekha3	83435
ENSMUSG00000002769	20.8762431152927	-1.87896229436068	0.683393612696328	-2.74945837867468	0.00596938434400053	0.0155191710260178	Gnmt	14711
ENSMUSG00000002870	1238.42427040022	1.21261711783579	0.0824141165514537	14.7137064446808	5.26432610763214e-49	1.13423464699032e-47	Mcm2	17216
ENSMUSG00000002885	1352.22867586585	-3.11216716812352	0.0710864614491585	-43.7800265293745	0	0	Adgre5	26364
ENSMUSG00000002900	51.775861507342	-1.35116361517184	0.370067412141841	-3.6511283372716	0.000261090724638873	0.000864713317381956	Lamb1	16777
ENSMUSG00000002957	13413.8853670377	1.71660596990701	0.0435126251827443	39.4507562505734	0	0	Ap2a2	11772
ENSMUSG00000003032	782.640280224485	1.14041432996056	0.0858170282375303	13.2889049339257	2.68478610253094e-40	4.84603891506834e-39	Klf4	16600
ENSMUSG00000003352	102.706876627016	1.06273286230758	0.271411893386854	3.91557219194085	9.01900515883073e-05	0.0003207422240743	Cacnb3	12297
ENSMUSG00000003379	9.20580175554498	-1.6555898015221	0.706408649802819	-2.34367147398921	0.0190949825367576	0.0434544122079898	Cd79a	12518
ENSMUSG00000003541	5123.19052451733	3.67227957860988	0.0643836991156885	57.0374120941904	0	0	Ier3	15937
ENSMUSG00000003559	234.638648511593	1.55408370464403	0.15032563596176	10.338114950928	4.73764822994587e-25	5.61314531409997e-24	As3mt	57344
ENSMUSG00000003617	1413.91682013735	2.72321468122909	0.0948732101146754	28.7037265624034	3.42778459627738e-181	3.65265552551509e-179	Cp	12870
ENSMUSG00000003746	8575.10426798496	1.9460705306201	0.0402231529592195	48.3818494436061	0	0	Man1a	17155
ENSMUSG00000003779	1516.79971511214	-1.37166429991002	0.0987347947045234	-13.8924105125746	7.04247181735628e-44	1.36594609624139e-42	Kif20a	19348
ENSMUSG00000003814	39008.4980707633	1.4611834557304	0.0420807130226032	34.7233530702188	3.50016057231301e-264	7.19934190274939e-262	Calr	12317
ENSMUSG00000003849	274.639319146853	-1.40717925819616	0.138244179953087	-10.1789403262668	2.46228031441388e-24	2.85795777438761e-23	Nqo1	18104
ENSMUSG00000003865	1066.70988783217	1.11459118123033	0.075316669415712	14.7987316735731	1.49270808929229e-49	3.25178736348415e-48	Gys1	14936
ENSMUSG00000003882	1760.32249151389	-1.87589405746756	0.0869489687134091	-21.5746556310595	3.10785936994172e-103	1.4699177645695e-101	Il7r	16197
ENSMUSG00000003949	5.67619281105827	-2.3600758080071	0.965682181835297	-2.44394672740231	0.0145275715135455	0.0342363119682214	Hlf	217082
ENSMUSG00000003955	677.448692854577	1.36999487551063	0.0962138139485477	14.2390662971043	5.2422789154635e-46	1.0646460589625e-44	Fam162a	70186
ENSMUSG00000004038	11.0987007596251	-1.69436901653042	0.61292635228839	-2.76439250850353	0.00570288933942564	0.0148842134962179	Gstm3	14864
ENSMUSG00000004040	8753.87228008076	1.03060676012195	0.0471703597352173	21.8486092942068	8.01362485104008e-106	3.89431346126505e-104	Stat3	20848
ENSMUSG00000004105	1728.32421216719	-1.57665082659295	0.0694260015519736	-22.7098031191188	3.58444638986731e-114	1.93308756677936e-112	Angptl2	26360
ENSMUSG00000004151	453.685186111178	2.39782950903826	0.131779523361152	18.1957670499902	5.57531814877636e-74	1.85728442059708e-72	Etv1	14009
ENSMUSG00000004187	223.347092668856	-1.00271320815487	0.142797284160661	-7.02193472409964	2.18816769091344e-12	1.48699570820468e-11	Kifc2	16581
ENSMUSG00000004317	4001.59466189084	2.06308823444042	0.0620505335048575	33.2485172634158	2.14456837985782e-242	3.9515906324276e-240	Clcn5	12728
ENSMUSG00000004347	22.7834511817305	-4.41400587651766	0.718428697412143	-6.14397210525885	8.04829824767427e-10	4.65553785817888e-09	Pde1c	18575
ENSMUSG00000004552	69.4528798813874	-2.02920621633348	0.317812682915459	-6.38491264010778	1.71495342913835e-10	1.03818655742739e-09	Ctse	13034
ENSMUSG00000004558	29.706103826131	-2.42723773377172	0.497985407123559	-4.87411417895118	1.09297765195957e-06	4.84068144354355e-06	Ndrg2	29811
ENSMUSG00000004631	20.1627828950565	2.34535212226559	0.52437109115652	4.47269531410061	7.72397958436336e-06	3.10662744128703e-05	Sgce	20392
ENSMUSG00000004633	568.043699372423	-2.32098759843833	0.0984010811549979	-23.5870131831417	5.23880768051645e-123	3.09930665754701e-121	Chn2	69993
ENSMUSG00000004707	7838.16323565776	-1.57352577468292	0.0566210160855962	-27.7904898828407	5.65209329251832e-170	5.49339990392069e-168	Ly9	17085
ENSMUSG00000004791	10.1297481575407	2.010621764712	0.747909364314449	2.68832275760444	0.00718119478726891	0.0183037686731988	Pgf	18654
ENSMUSG00000004814	111.238587755677	2.00242562867929	0.270032510072152	7.41549833442	1.21168328260783e-13	8.93433329972898e-13	Ccl24	56221
ENSMUSG00000004891	330.922098864948	-2.08946009594728	0.377657890212836	-5.5326795761363	3.15375288889082e-08	1.61000677782366e-07	Nes	18008
ENSMUSG00000004902	28.170361998524	-1.05888757537718	0.388766637914826	-2.72370998976812	0.00645531635711279	0.016640642821476	Slc25a18	71803
ENSMUSG00000004952	8675.46373118211	-1.12512395506752	0.049279988615548	-22.8312543625982	2.24423961733697e-115	1.23286815500229e-113	Rasa4	54153
ENSMUSG00000005045	66.3102937873255	-1.96043262447661	0.292702750471372	-6.69769116046741	2.11738157323826e-11	1.35999864375496e-10	Chd5	269610
ENSMUSG00000005107	1468.68810545144	1.17106448826261	0.0700805769755801	16.7102575178665	1.10357926120217e-62	2.98946608750463e-61	Slc2a9	117591
ENSMUSG00000005125	566.863189905279	-2.36649324252522	0.0992615107557741	-23.8409956135748	1.25564711700791e-125	7.63269479476043e-124	Ndrg1	17988
ENSMUSG00000005220	4.47822420263412	-5.98309888618819	1.45546738834806	-4.11077495386478	3.9433339826196e-05	0.000146849757512754	Corin	53419
ENSMUSG00000005237	100.778022377752	1.45211376675161	0.257836422445082	5.63191869085486	1.78215705621104e-08	9.30477454761427e-08	Dnah2	327954
ENSMUSG00000005360	14.2789408811152	1.62778624542596	0.684078298949441	2.37953206223001	0.0173346349354398	0.0398845418018983	Slc1a3	20512
ENSMUSG00000005397	50.8934603369292	-1.57003930590018	0.405332456599383	-3.87346061322681	0.000107300754541728	0.000376595842676313	Nid1	18073
ENSMUSG00000005410	2491.81653506564	1.19680943128137	0.0654209161373167	18.2939876410367	9.24016955236538e-75	3.10740226638386e-73	Mcm5	17218
ENSMUSG00000005547	6.51966868263043	-3.8786800920638	1.3114261461472	-2.95760466836723	0.0031003946961811	0.00856384787332098	Cyp2a5	13087
ENSMUSG00000005656	6008.86567048046	2.22545172516779	0.0500582820966894	44.4572133112609	0	0	Snx6	72183
ENSMUSG00000005667	735.674903544212	1.1549707245782	0.0875031036229064	13.1991972485402	8.86749698416889e-40	1.58281689357178e-38	Mthfd2	17768
ENSMUSG00000005672	20.694419242294	-2.20978714075388	0.487665800401982	-4.53135556959777	5.86063991707529e-06	2.38978468172302e-05	Kit	16590
ENSMUSG00000005718	212.817732800408	-1.12390042756462	0.15475798795944	-7.26230963831854	3.80535851723434e-13	2.72301726583165e-12	Tfap4	83383
ENSMUSG00000005802	871.877673868668	1.18599957260136	0.0883030722225042	13.4310114331346	3.97938945876635e-41	7.33243959751229e-40	Slc30a4	22785
ENSMUSG00000005824	635.118508284977	3.43547583408681	0.159476192986041	21.5422488445502	6.25931746870975e-103	2.92912874878325e-101	Tnfsf14	50930
ENSMUSG00000005980	53.5243206987311	-1.20838636980769	0.336619082559429	-3.58977381977254	0.000330965010197374	0.00108075319648908	Dnase1	13419
ENSMUSG00000006179	52.1010728210019	1.47131632213924	0.323020580706031	4.55486866788289	5.24183172638991e-06	2.14735436331892e-05	Prss16	54373
ENSMUSG00000006235	32.6002602334612	-1.0202144212523	0.365459574324959	-2.79159308696929	0.00524492686982986	0.0137938613441006	Epor	13857
ENSMUSG00000006342	57.9644962747448	4.36397228281406	0.494058437284947	8.83290710871344	1.019897176124e-18	9.68902317317801e-18	Susd2	71733
ENSMUSG00000006360	2947.87758354122	-1.20135259416661	0.113538233582947	-10.5810400272693	3.6488520172127e-26	4.46675040363152e-25	Crip1	12925
ENSMUSG00000006362	35.4846426487669	-2.21141886973649	0.424756788785323	-5.20631789325953	1.92624546604576e-07	9.14720967755261e-07	Cbfa2t3	12398
ENSMUSG00000006398	1604.29491254242	-1.72709599450061	0.139409595625279	-12.3886450337529	3.01087576051909e-35	4.81114555806885e-34	Cdc20	107995
ENSMUSG00000006517	1494.82310893295	1.02476599441642	0.0863853961192765	11.8627226412376	1.84864398243495e-32	2.76421499622078e-31	Mvd	192156
ENSMUSG00000006611	11594.2987617643	1.30485180941401	0.0353942354794741	36.8662238846979	1.6075628843928e-297	4.18179115618003e-295	Hfe	15216
ENSMUSG00000006800	4300.68762948021	-1.14932831155786	0.0465162277341518	-24.7081151577138	8.74914313279674e-135	5.75329341546623e-133	Sulf2	72043
ENSMUSG00000006818	7029.3441181502	1.21169062731238	0.048762352208706	24.8488961756042	2.65789478901726e-136	1.77416984614816e-134	Sod2	20656
ENSMUSG00000006931	21.6426392670864	-1.37814055158772	0.502960787201754	-2.74005565971668	0.00614287805414974	0.0159257467242935	P3h4	66180
ENSMUSG00000007613	7452.07736252013	-1.50149457872964	0.0521793614345692	-28.7756411241724	4.32841417525628e-182	4.64032232400657e-180	Tgfbr1	21812
ENSMUSG00000007655	2829.5776404327	-2.30003586687328	0.0593852317999997	-38.7307718966131	0	0	Cav1	12389
ENSMUSG00000007682	19.902114468	-1.48685018942097	0.455637716249121	-3.26322895668283	0.00110150491628589	0.00329250433296944	Dio2	13371
ENSMUSG00000008036	9218.51697427879	1.38531079854985	0.034475958942007	40.1819366614319	0	0	Ap2s1	232910
ENSMUSG00000008305	1307.46632302956	-2.95051592938726	0.0696057517771372	-42.3889672053854	0	0	Tle1	21885
ENSMUSG00000008318	553.735224732337	2.15412334246157	0.124026665304818	17.3682275272614	1.43593415826615e-67	4.34935604889896e-66	Relt	320100
ENSMUSG00000008845	1327.52761990211	1.09779868181523	0.0704650162201359	15.5793433494098	1.00582664259661e-54	2.40108872886524e-53	Cd163	93671
ENSMUSG00000009090	24147.3153573818	1.28058651625231	0.0329929423145939	38.8139531188724	0	0	Ap1b1	11764
ENSMUSG00000009185	441.87128713637	8.02761232037339	0.535566397825985	14.9890141595136	8.66295268586656e-51	1.9372815431137e-49	Ccl8	20307
ENSMUSG00000009292	2420.22317598758	1.92268537632789	0.0726752279334785	26.4558561562101	3.12442188151703e-154	2.58129818423964e-152	Trpm2	28240
ENSMUSG00000009575	1733.89710837172	1.0032534216615	0.0681990247065133	14.7106710979942	5.5058666500863e-49	1.18195722297787e-47	Cbx5	12419
ENSMUSG00000009654	255.768970604367	-1.05458780963148	0.169646512367236	-6.21638367282553	5.08743217567964e-10	2.98677689198796e-09	Oit3	18302
ENSMUSG00000010461	365.024173979667	-1.00485779657386	0.141567264828359	-7.09809430726926	1.26488864448422e-12	8.7537618279661e-12	Eya4	14051
ENSMUSG00000010492	28.409232768158	-1.18981767577335	0.454165927334803	-2.61978630311523	0.00879848825335264	0.0219545694885424	Uckl1os	100271841
ENSMUSG00000011008	1478.17528485629	2.04495543053976	0.0840686601763156	24.3248248069009	1.07094281442342e-130	6.71769767529639e-129	Mcoln2	68279
ENSMUSG00000011148	3459.47527255435	-1.24118900961567	0.0517180885093103	-23.9991276822273	2.83971716032046e-127	1.74415822392044e-125	Adssl1	11565
ENSMUSG00000011154	3.86624035977999	-4.53355282324339	1.59691876833933	-2.83893765489269	0.00452639997443603	0.012074723140974	Cfap161	75556
ENSMUSG00000011263	11.5796247175111	-2.43534579273073	0.762405661808154	-3.19429132642451	0.00140174583326424	0.00411953514613908	Exoc3l2	74463
ENSMUSG00000012017	54.0992357539649	-1.16916472508978	0.315260327402303	-3.70856915211475	0.000208433739892161	0.000699883148244578	Scarf2	224024
ENSMUSG00000012126	65.2970866466392	1.12904878011298	0.26356468125256	4.28376357085219	1.83758180273071e-05	7.10181003026077e-05	Ubxn11	67586
ENSMUSG00000012428	10.3020623085357	2.36409231027957	0.985919703334671	2.39785481746993	0.0164914002433312	0.0382295329507239	Steap4	117167
ENSMUSG00000012519	977.029479561778	1.27954653624347	0.0713840709949302	17.9248187783287	7.54961400865648e-72	2.42809313089317e-70	Mlkl	74568
ENSMUSG00000013076	42.0585703760274	-1.40897132513345	0.382676266353693	-3.68188844988676	0.000231512710251908	0.000772830407934705	Amotl1	75723
ENSMUSG00000013089	2427.18580701311	1.27699654059488	0.118834986565444	10.7459644461828	6.19114496948244e-27	7.8002253109099e-26	Etv5	104156
ENSMUSG00000013367	9.00207469779335	-2.80853746543088	0.922497645567715	-3.04449282762394	0.00233072987742114	0.0065962428932346	Iglon5	210094
ENSMUSG00000014547	13753.6282271243	1.27556855854631	0.0405218776714711	31.4785156030506	1.7098225948052e-217	2.58504716918882e-215	Wdfy2	268752
ENSMUSG00000014602	100.37179098325	3.5394653202025	0.282498118764048	12.5291642142183	5.17046763865667e-36	8.3525481333514e-35	Kif1a	16560
ENSMUSG00000014686	31.3315472045919	-1.57632694527733	0.404489406994424	-3.89707843523095	9.73600941747629e-05	0.000344440541171476	Ceacam16	330483
ENSMUSG00000014846	224.315581294498	4.41239498328606	0.222802303636467	19.8040815165246	2.74523771508966e-87	1.08152583390247e-85	Tppp3	67971
ENSMUSG00000015112	1028.58939276801	-1.38215394573611	0.0809169975711611	-17.0811323606094	2.05099556403645e-65	5.85162266649044e-64	Slc25a13	50799
ENSMUSG00000015222	55.3268484655782	-2.15804934360892	0.7478381190285	-2.88571722769681	0.00390522857154815	0.0105707097478371	Map2	17756
ENSMUSG00000015314	418.178246172803	2.28544263931877	0.144563263129832	15.8092906167054	2.68472785124493e-56	6.59585430009327e-55	Slamf6	30925
ENSMUSG00000015396	378.514078102553	-2.08551532782277	0.148847794913433	-14.0110596131818	1.33399648936767e-44	2.62189598893608e-43	Cd83	12522
ENSMUSG00000015468	159.262003959328	-2.13772845057628	0.199827593987606	-10.6978641333632	1.04151220332523e-26	1.29559137585232e-25	Notch4	18132
ENSMUSG00000015568	44355.8208471419	-3.17884593319496	0.0860351582243249	-36.9482197604211	7.77902556358133e-299	2.05377885364463e-296	Lpl	16956
ENSMUSG00000015766	1229.27344704046	3.05162289376276	0.100973025615096	30.2221595834455	1.21178566862545e-200	1.50952652762786e-198	Eps8	13860
ENSMUSG00000015837	21374.3901853474	-1.00472479150493	0.0313281384279181	-32.0710020423546	1.11890040365906e-225	1.84974105049768e-223	Sqstm1	18412
ENSMUSG00000015850	276.106673277027	1.66851694600916	0.154441843641184	10.8035290609819	3.31222987411325e-27	4.22118402328453e-26	Adamtsl4	229595
ENSMUSG00000015854	641.929463130996	-3.33118989191952	0.203561145062833	-16.3645664838999	3.4245764418152e-60	8.96114388746585e-59	Cd5l	11801
ENSMUSG00000015947	11046.2346417113	1.604524450456	0.0908720226578705	17.6569685974414	8.9942224320694e-70	2.78631874957751e-68	Fcgr1	14129
ENSMUSG00000015980	489.081148287028	-1.08693165497145	0.121876963419619	-8.91826990494645	4.73628970372838e-19	4.57315658129101e-18	Lrrc27	76612
ENSMUSG00000015981	17.2182745107511	-2.17585938183728	0.670551936627354	-3.24487823088112	0.00117500857585908	0.00349616933530216	Stk32c	57740
ENSMUSG00000016239	1133.18916274879	-1.20913321205212	0.0706356352371351	-17.1178925197298	1.0915614547959e-65	3.13451795030596e-64	Lonrf3	74365
ENSMUSG00000016283	83.5997531962418	1.03148105168446	0.269478065868122	3.82769947662178	0.000129346547726548	0.000448190221887348	H2-M2	14990
ENSMUSG00000016349	194.430269805504	-1.51539532096625	0.20109608901964	-7.53567773671744	4.85804991201601e-14	3.68341384027652e-13	Eef1a2	13628
ENSMUSG00000016494	153.868582236158	-2.0251169658915	0.20643271029489	-9.81005850767844	1.01909455395104e-22	1.11897973710987e-21	Cd34	12490
ENSMUSG00000016496	2359.13427174006	2.92973742085327	0.0648028787430584	45.2099887795046	0	0	Cd274	60533
ENSMUSG00000016498	161.398871720529	5.48736646821828	0.419202586409182	13.0900110021317	3.75553430755168e-39	6.59698573647286e-38	Pdcd1lg2	58205
ENSMUSG00000016529	90.9826703668349	-1.4203389416801	0.205680908583995	-6.90554583533486	5.00107574702964e-12	3.33449034637043e-11	Il10	16153
ENSMUSG00000016756	98.7927862281257	-3.02590721208455	0.265142308349628	-11.4123891842054	3.62629896837205e-30	5.07481032053269e-29	Cmah	12763
ENSMUSG00000017002	767.170661588383	4.47185863487933	0.33749525696056	13.2501377209041	4.50376028472202e-40	8.09624143053331e-39	Slpi	20568
ENSMUSG00000017009	6452.24827688225	2.28196170304809	0.0579882443308194	39.3521433418407	0	0	Sdc4	20971
ENSMUSG00000017309	30.2087139325797	-2.38807940089959	0.452334462813732	-5.27945491052045	1.29568757630404e-07	6.25871587581706e-07	Cd300lg	52685
ENSMUSG00000017446	5.50176518937448	-5.69465083427134	1.46377729460744	-3.89038063047601	0.000100087103116109	0.000353310869491289	C1qtnf1	56745
ENSMUSG00000017499	301.365432443435	1.67636455571726	0.14487007157877	11.5715036062902	5.74666373009939e-31	8.23099066572698e-30	Cdc6	23834
ENSMUSG00000017697	188.732065998126	1.21891057058501	0.156799865027713	7.77367104473959	7.62435826052222e-15	6.03973458443249e-14	Ada	11486
ENSMUSG00000017737	3739.06139634673	2.67313767665189	0.0693291174168657	38.5572148651296	0	0	Mmp9	17395
ENSMUSG00000017740	80.6098423560411	2.24152720813998	0.313511986685479	7.1497336731457	8.69464233782525e-13	6.07903273967553e-12	Slc12a5	57138
ENSMUSG00000017756	6001.86801562722	1.63599740918498	0.045937302401847	35.6137022342697	8.59734761974936e-278	2.08326687733899e-275	Slc12a7	20499
ENSMUSG00000017830	2859.89860209349	1.78943394472932	0.0696085184917728	25.7071114786163	9.73343401732065e-146	7.26475587900358e-144	Dhx58	80861
ENSMUSG00000017832	16.7456936699236	1.69669918111921	0.563532131423817	3.01082952773668	0.00260535077758613	0.00730365291675452	Hspb9	75482
ENSMUSG00000017861	292.565103278897	1.28198978338937	0.144047651179758	8.89976180027794	5.59666674775201e-19	5.38040424461877e-18	Mybl2	17865
ENSMUSG00000017929	3606.88481818784	1.25573835498001	0.0482545169386626	26.0232292155408	2.70390572461492e-149	2.10702151377592e-147	B4galt5	56336
ENSMUSG00000018126	2.91583599608636	-5.94357153095964	1.67769871644301	-3.54269301913811	0.000396063458413269	0.00127659739720705	Baiap2l2	207495
ENSMUSG00000018217	5136.08712322013	-1.44038001263682	0.0546187704174397	-26.3715202965629	2.9080102301289e-153	2.38147189633102e-151	Pmp22	18858
ENSMUSG00000018339	187.346648063504	-2.31978232179128	0.176379829071671	-13.152197357265	1.65299868514033e-39	2.93278773735679e-38	Gpx3	14778
ENSMUSG00000018341	94.9916714366177	-2.34526126859814	0.275643482994011	-8.50831386660827	1.76480926439071e-17	1.58787950548358e-16	Il12rb2	16162
ENSMUSG00000018417	184.643427270551	1.0686922485356	0.198030682966668	5.3965993174678	6.7915824477048e-08	3.37082777546157e-07	Myo1b	17912
ENSMUSG00000018459	1520.0054300619	1.96795431289373	0.0913028326386439	21.5541430207587	4.84149463245346e-103	2.28376529475918e-101	Slc13a3	114644
ENSMUSG00000018500	629.905778289766	3.17093192103763	0.108733853399113	29.1623245374978	5.82981214609998e-187	6.56837879314412e-185	Adora2b	11541
ENSMUSG00000018800	75.6979013705446	-2.38218643613357	0.284863949745264	-8.36254091914334	6.13816852756679e-17	5.41806702016612e-16	Abca5	217265
ENSMUSG00000018819	739.76754721357	-2.14886447892419	0.0916682554425763	-23.4417516570969	1.60450332414266e-121	9.36701627087771e-120	Lsp1	16985
ENSMUSG00000018849	13.289726027603	1.97874112837626	0.696910417636598	2.83930484937602	0.00452119405891151	0.0120675721796602	Wwc1	211652
ENSMUSG00000018927	12842.4982472355	2.65625508797423	0.0961520679023412	27.6255638170165	5.48802552189444e-168	5.19131997095138e-166	Ccl6	20305
ENSMUSG00000018930	154.761249517561	-1.61217358837887	0.200001030935073	-8.06082639095112	7.57803892295662e-16	6.3559948083537e-15	Ccl4	20303
ENSMUSG00000018986	372.191558800675	1.46108926679524	0.124125499014484	11.7710645950736	5.50256868670619e-32	8.10449104905461e-31	Slfn3	20557
ENSMUSG00000019122	34112.5220746769	1.82253487735456	0.0734165198855769	24.824588256091	4.86584051218498e-136	3.22366489962697e-134	Ccl9	20308
ENSMUSG00000019256	1110.38581308784	1.66697373818437	0.0876076974404936	19.0277086019369	1.00554461305346e-80	3.65989272845735e-79	Ahr	11622
ENSMUSG00000019359	3.82390687985784	-2.75668621931211	1.18008677671183	-2.33600297343666	0.0194910865653249	0.0442476681537515	Gdpd2	71584
ENSMUSG00000019577	8.23503405503118	-3.71738756737628	1.01853627517553	-3.64973507373181	0.00026251091081157	0.000868928798904539	Pdk4	27273
ENSMUSG00000019689	177.15897306728	1.50070812599152	0.182707387434272	8.21372439869946	2.14431432198787e-16	1.84667848304009e-15	Fmc1	66117
ENSMUSG00000019818	6738.82748685656	2.00257725237618	0.0515803661750678	38.8244093804854	0	0	Cd164	53599
ENSMUSG00000019823	1000.50136200536	-2.32486368955133	0.098691545798129	-23.5568677210384	1.06755414224764e-122	6.29465507407283e-121	Mical1	171580
ENSMUSG00000019838	5451.15369914115	-1.04946907318988	0.0459381153528856	-22.8452792442203	1.62816076331393e-115	9.00016741945627e-114	Slc16a10	72472
ENSMUSG00000019843	4142.0912568557	1.77854871056496	0.0449625117158068	39.5562579289738	0	0	Fyn	14360
ENSMUSG00000019853	38.6085812398695	-1.06507691723912	0.417735639735637	-2.54964340105898	0.0107833153607587	0.0262952943777861	Hebp2	56016
ENSMUSG00000019876	1615.93049484755	-1.48824576329333	0.0823208235550557	-18.0786063479795	4.69806557016733e-73	1.53046191290405e-71	Pkib	18768
ENSMUSG00000019945	8.22290809077203	3.86436992726452	1.22875778947415	3.14494032946743	0.00166120709071634	0.00482751638371633	Cabcoco1	73287
ENSMUSG00000019966	277.428412206978	-2.44246785669912	0.154094121625737	-15.8504933928069	1.39481444429523e-56	3.46043095443736e-55	Kitl	17311
ENSMUSG00000019982	17.0472033411859	-1.17233373078811	0.507473122900115	-2.31013954805811	0.0208804295511436	0.0469318828882057	Myb	17863
ENSMUSG00000019986	157.197108044413	1.25358399428148	0.182442904332484	6.8711030383344	6.37073550626666e-12	4.21435827862195e-11	Ahi1	52906
ENSMUSG00000019987	33931.8840009673	7.59409334569458	0.292050811598837	26.002644211535	4.62262494786008e-149	3.55520055229117e-147	Arg1	11846
ENSMUSG00000019990	808.620647110179	1.85960904926536	0.10810596502997	17.2017247036259	2.5774416629089e-66	7.52349266917418e-65	Pde7b	29863
ENSMUSG00000019996	11.8383945982593	-1.71641867398188	0.646614892497373	-2.65446820649719	0.00794335246780355	0.0200213681679933	Map7	17761
ENSMUSG00000019997	193.190002723555	-1.04018428171327	0.453873231377363	-2.29179473430641	0.0219174906805635	0.0489641945754595	Ccn2	14219
ENSMUSG00000020017	81.1149119736141	-1.01836997362815	0.285055822385659	-3.57252823361163	0.000353551351351656	0.00114920430982349	Hal	15109
ENSMUSG00000020027	306.707409959255	2.53307319902124	0.163233662112782	15.5180810516344	2.61762563066431e-54	6.20686056043176e-53	Socs2	216233
ENSMUSG00000020032	2559.68228453265	-1.17907792284057	0.0526763980461021	-22.3834196447647	5.7093769771952e-111	2.93584794620947e-109	Nuak1	77976
ENSMUSG00000020034	2282.80724017592	-1.04834473932162	0.06079877354035	-17.242859983448	1.26615004759196e-66	3.73905312050989e-65	Tcp11l2	216198
ENSMUSG00000020061	9.07697800558501	-5.24039421990304	1.2035208573058	-4.35421969473313	1.33541731205236e-05	5.219221571563e-05	Mybpc1	109272
ENSMUSG00000020089	323.481002600238	1.54615551377908	0.13028195568282	11.8677640788821	1.74057487112457e-32	2.60703038910436e-31	Ppa1	67895
ENSMUSG00000020099	174.143400930659	-1.5787875817276	0.165544337576167	-9.53694704901156	1.47098907454912e-21	1.54882891307735e-20	Unc5b	107449
ENSMUSG00000020108	289.521653151609	1.48724049352994	0.154161949768577	9.64726053194404	5.04863830188049e-22	5.41244623769479e-21	Ddit4	74747
ENSMUSG00000020142	31.2435592021153	1.30713302572268	0.375090182100752	3.4848500123407	0.00049241297664217	0.0015618241247666	Slc1a4	55963
ENSMUSG00000020176	30.5393177665051	-1.1778106133524	0.41772760560016	-2.81956614205616	0.00480886192920149	0.0127608698868355	Grb10	14783
ENSMUSG00000020250	10218.6486225364	-1.10145484724923	0.0374739352240399	-29.3925588722969	6.83613191501594e-190	8.00823426786205e-188	Txnrd1	50493
ENSMUSG00000020264	136.034640502926	-3.44679461103079	0.283512122682585	-12.1574858190094	5.23449874016235e-34	8.12219721181858e-33	Slc36a2	246049
ENSMUSG00000020272	2431.16531936505	-1.22468236598429	0.0493709493986177	-24.8057284881497	7.77571299664078e-136	5.13226071632757e-134	Stk10	20868
ENSMUSG00000020277	5396.28427724501	1.18151424939322	0.0391192123186005	30.2029151244292	2.16875777364576e-200	2.68273819986152e-198	Pfkl	18641
ENSMUSG00000020282	226.712021620209	-1.09145816373103	0.145374968338879	-7.50788238307141	6.00914561892046e-14	4.5213005892422e-13	Rhbdf1	13650
ENSMUSG00000020284	821.698569100859	1.26356752450458	0.0749789041471122	16.8523071773015	1.0090029670436e-63	2.78878960688035e-62	Cfap410	67884
ENSMUSG00000020312	14.7813692941482	-2.39271114155929	0.662839286759307	-3.60979077335249	0.000306444084536809	0.00100476170739047	Shc2	216148
ENSMUSG00000020340	894.238572312615	-1.14709516926523	0.0945129132779952	-12.1369147292204	6.73167169399933e-34	1.04178950651928e-32	Cyfip2	76884
ENSMUSG00000020346	7381.63342651404	1.11874408615662	0.0343045540628986	32.6121157005966	2.76176002471318e-233	4.69738202664917e-231	Mgat1	17308
ENSMUSG00000020377	28.1156467154315	-1.23709700126333	0.459845313013723	-2.6902459724025	0.00713993708369209	0.0182038551561588	Ltc4s	17001
ENSMUSG00000020399	845.956468023753	-1.3792185292391	0.0757904793126761	-18.1977807997373	5.37412423231954e-74	1.79363931217925e-72	Havcr2	171285
ENSMUSG00000020407	76.556376220384	5.26075805220354	0.410127144596547	12.8271393920505	1.155523376841e-37	1.94112564225455e-36	Upp1	22271
ENSMUSG00000020476	4877.34067091369	1.0111279370977	0.0483958195868797	20.8928776437506	6.21588628892371e-97	2.70154330625974e-95	Dbnl	13169
ENSMUSG00000020493	853.06108294319	-1.05792770816231	0.0999802746997637	-10.5813642874979	3.63624450185967e-26	4.4543995147781e-25	Prr11	270906
ENSMUSG00000020571	9038.31370741859	1.23707814023891	0.0425296885143013	29.0874018468987	5.18142044121477e-186	5.76441170972629e-184	Pdia6	71853
ENSMUSG00000020577	178.200416485818	-3.17065013809478	0.199120290781449	-15.9232900155556	4.36792402241061e-57	1.09284594105264e-55	Tspan13	66109
ENSMUSG00000020589	1803.25981001266	-2.21085213257782	0.0757764535604911	-29.1759778756726	3.91283240294726e-187	4.43680079331629e-185	Cyria	76820
ENSMUSG00000020592	2230.05041885833	-1.32465128696932	0.0731359881579167	-18.1121677621845	2.55486791900144e-73	8.41583959389507e-72	Sdc1	20969
ENSMUSG00000020620	70.0051027376476	-1.75947195037551	0.292974039491086	-6.00555582819496	1.90677538011879e-09	1.07691410277526e-08	Abca8b	27404
ENSMUSG00000020638	987.790995285035	1.2139348778902	0.205450463394904	5.90864998711079	3.44922682993669e-09	1.91384483672366e-08	Cmpk2	22169
ENSMUSG00000020641	772.405277990611	1.16588827307283	0.192600880961975	6.0533901363775	1.41828812860486e-09	8.04879650525872e-09	Rsad2	58185
ENSMUSG00000020649	1529.68509856914	1.18021341139588	0.0707746445736781	16.6756529616655	1.97046482118554e-62	5.31334637529742e-61	Rrm2	20135
ENSMUSG00000020653	448.117191672228	-1.23021150959746	0.110300489917295	-11.1532733038619	6.90197252238056e-29	9.32689014120624e-28	Klf11	194655
ENSMUSG00000020658	231.259992552975	-2.05148935545938	0.176619713485596	-11.6152909263251	3.44613379799305e-31	4.97215829956763e-30	Efr3b	668212
ENSMUSG00000020668	524.871627431422	-1.05551733187728	0.0977807206292635	-10.7947387284993	3.6449775520929e-27	4.6352270250878e-26	Kif3c	16570
ENSMUSG00000020674	30.4567820176734	-1.31657010395366	0.436034028845986	-3.01942054256205	0.00253258715152723	0.00711772070596841	Pxdn	69675
ENSMUSG00000020689	446.034496116376	1.44084802175645	0.129170244384935	11.1546434600111	6.79647189333112e-29	9.19837730077537e-28	Itgb3	16416
ENSMUSG00000020695	45.1948717245559	-1.22477008089704	0.381722551027933	-3.20853477898773	0.00133413172436225	0.00393609376158766	Mrc2	17534
ENSMUSG00000020717	1218.71373637268	3.9855452839623	0.0887003321106605	44.9326985494262	0	0	Pecam1	18613
ENSMUSG00000020785	66.9473721251538	2.30552021403922	0.294953221975955	7.81656222839015	5.42854872266611e-15	4.32352986741291e-14	Camkk1	55984
ENSMUSG00000020788	297.750736125553	-1.13067552354975	0.123395199653928	-9.16304302534314	5.04540835376516e-20	5.04797671774615e-19	Atp2a3	53313
ENSMUSG00000020798	49.5068356623921	-1.27253922063661	0.310101174430634	-4.10362593103066	4.06724898292964e-05	0.000151146149703871	Spns3	77577
ENSMUSG00000020808	941.464381807291	-1.51104456909095	0.105314847790307	-14.3478778234538	1.09847390186554e-46	2.26203781724092e-45	Pimreg	109212
ENSMUSG00000020814	11.4177935274339	-1.72427898575129	0.630228759062124	-2.73595731860488	0.00621990928928024	0.0160947886802338	Mxra7	67622
ENSMUSG00000020826	16.8540960875085	6.0362727276314	1.1052295423354	5.46155571889302	4.71980060591824e-08	2.37385706335194e-07	Nos2	18126
ENSMUSG00000020838	6.70028861048026	-6.30984874530296	1.39385865079055	-4.52689283933075	5.98572736976819e-06	2.43854287065476e-05	Slc6a4	15567
ENSMUSG00000020844	111.12929603485	1.03244890895704	0.233151193607144	4.42823771555165	9.50061591098944e-06	3.77739705213514e-05	Nxn	18230
ENSMUSG00000020889	249.394502615325	-1.01986170009608	0.1534125464137	-6.64783763738508	2.97430131567106e-11	1.88710243805256e-10	Nr1d1	217166
ENSMUSG00000020908	10.3295194321593	2.13452184892973	0.795607089405173	2.6828844002956	0.00729902153905787	0.0185719781364204	Myh3	17883
ENSMUSG00000020961	253.292884033227	-1.63574153961351	0.154571242890414	-10.5824441146093	3.59457043059693e-26	4.40640030123556e-25	Ston2	108800
ENSMUSG00000021108	3041.67311163588	-1.15179798735387	0.047138185946271	-24.4344996361699	7.35507590532364e-132	4.66322357309211e-130	Prkch	18755
ENSMUSG00000021109	10211.2156373621	2.46195326780718	0.0535924324684155	45.9384497850162	0	0	Hif1a	15251
ENSMUSG00000021115	1611.98205351455	1.2147670959784	0.0687724020300158	17.6635839395025	7.99951909254814e-70	2.48251742505411e-68	Vrk1	22367
ENSMUSG00000021125	413.364038011904	3.56923558936084	0.175716969162204	20.3124126621265	9.98757467348945e-92	4.12780860746156e-90	Arg2	11847
ENSMUSG00000021208	21.9706632886505	1.50876525647789	0.458974126255396	3.28725557753629	0.00101168970575296	0.00304021588766805	Ifi27l2b	217845
ENSMUSG00000021215	217.540245859391	-1.08905636327377	0.156992794966337	-6.93698308579883	4.00561765012621e-12	2.69002925638126e-11	Net1	56349
ENSMUSG00000021224	1995.38917728096	-1.01409269031526	0.0607810088922964	-16.68436751539	1.70300077091393e-62	4.5991420819384e-61	Numb	18222
ENSMUSG00000021256	117.817446233767	1.75126946868963	0.221746937592316	7.89760385286294	2.84316090051998e-15	2.30700335638982e-14	Vash1	238328
ENSMUSG00000021268	6.19838625110731	-2.21054624969768	0.959660820613936	-2.30346618535859	0.02125262759839	0.0476775814315689	Meg3	17263
ENSMUSG00000021306	4103.58686213372	-1.31166587441711	0.0471183913550577	-27.837662464602	1.51933470923307e-170	1.50142523305161e-168	Gpr137b	83924
ENSMUSG00000021322	8462.92633406004	2.00518210225322	0.0503210482823378	39.8477808133624	0	0	Aoah	27052
ENSMUSG00000021360	217.987081152295	2.7973773719081	0.177467795815435	15.7627323822591	5.61518376922971e-56	1.36438167161957e-54	Gcnt2	14538
ENSMUSG00000021363	14.337653144136	-2.95568274206842	0.699125987041318	-4.2276825591576	2.3611058470837e-05	9.02259696026434e-05	Mak	17152
ENSMUSG00000021411	188.104847799612	2.20458042009782	0.18127611841587	12.1614498333434	4.98657374043429e-34	7.75109867263112e-33	Pxdc1	66895
ENSMUSG00000021451	8362.05071658832	-1.96437495388473	0.0557037648619515	-35.2646712255978	2.04449631920329e-272	4.52063692379837e-270	Sema4d	20354
ENSMUSG00000021453	707.655668188675	-1.31597963145034	0.115638462684525	-11.3801204279279	5.2527147553511e-30	7.31040686919006e-29	Gadd45g	23882
ENSMUSG00000021477	89064.7333951468	1.1567649150003	0.0379577214605669	30.4750883480197	5.57381243795316e-204	7.24964472168775e-202	Ctsl	13039
ENSMUSG00000021506	4.01845047226954	-3.51743647956931	1.44856356848279	-2.42822376325081	0.0151729787037262	0.0355631138585149	Pitx1	18740
ENSMUSG00000021508	4116.41920946289	-1.7285759954042	0.0596744203289475	-28.9667831857545	1.72506316610107e-184	1.8836198978495e-182	Cxcl14	57266
ENSMUSG00000021553	6.26403551464713	6.11473842261675	1.41389033708611	4.32476144876882	1.52697009430127e-05	5.94292057163812e-05	Slc28a3	114304
ENSMUSG00000021591	5496.71809335643	1.49371555387749	0.0609840126130975	24.4935597031654	1.7300274637127e-132	1.10080776279187e-130	Glrx	93692
ENSMUSG00000021614	4604.49858673283	3.13592941945572	0.379971536809985	8.25306402101356	1.54384294132042e-16	1.34196745891975e-15	Vcan	13003
ENSMUSG00000021624	5000.46232507958	-1.76291264579587	0.0555815724148077	-31.7175741743897	8.89416954136579e-221	1.3922917258161e-218	Cd180	17079
ENSMUSG00000021665	4984.10730594813	-1.34661508806246	0.0444472899782773	-30.2968997372076	1.25937254679298e-201	1.60266481872094e-199	Hexb	15212
ENSMUSG00000021699	126.051712857223	1.28806689930666	0.229888861321052	5.60299830059101	2.10675291353052e-08	1.09253451443686e-07	Pde4d	238871
ENSMUSG00000021707	352.10350106623	1.40760745767369	0.135695789062371	10.3732582079367	3.28141656216014e-25	3.91666515303986e-24	Dhfr	13361
ENSMUSG00000021719	37.0516187601172	3.04270281844633	0.39952036736765	7.61588911847979	2.61882432967586e-14	2.00799235230326e-13	Rgs7bp	52882
ENSMUSG00000021768	18.2905001210515	-2.33063492713232	0.557465019899839	-4.18077340090517	2.90519268504101e-05	0.000109854539131446	Dusp13	27389
ENSMUSG00000021775	2504.52842237099	-1.20827192294066	0.0568308226546851	-21.2608557557286	2.616026129063e-100	1.17151610625305e-98	Nr1d2	353187
ENSMUSG00000021806	227.028414468848	2.09537945953907	0.160689544469913	13.0399240750315	7.25292381901371e-39	1.25535195141422e-37	Nid2	18074
ENSMUSG00000021822	2830.88021421819	-1.73749039868202	0.0616698233509575	-28.1740777623784	1.2153447329626e-174	1.23553063111353e-172	Plau	18792
ENSMUSG00000021831	1913.04875180257	1.05346321221708	0.0581221143071707	18.1249981143083	2.02350032466851e-73	6.67792859012336e-72	Ero1a	50527
ENSMUSG00000021838	170.144297523052	-3.87017993711579	0.213723680868054	-18.1083346562102	2.73910006180344e-73	9.00593698759128e-72	Samd4	74480
ENSMUSG00000021880	157.730352247177	-2.07423680738486	0.194302891651481	-10.6752750293876	1.32863489556966e-26	1.64696725071701e-25	Rnase6	78416
ENSMUSG00000021930	564.320401296848	-1.05847729616849	0.114085861785124	-9.27790069344515	1.72850505431176e-20	1.76024904465865e-19	Spryd7	66674
ENSMUSG00000022094	1620.18867606747	2.13070808791634	0.0670986309980172	31.7548667718617	2.72017740534085e-221	4.29618018956021e-219	Slc39a14	213053
ENSMUSG00000022098	225.51120272557	1.79529253011568	0.203513663835397	8.82148400398177	1.12952660303943e-18	1.06960364460195e-17	Bmp1	12153
ENSMUSG00000022102	4043.21724524371	1.02402920584575	0.0606211628310069	16.8922725666023	5.1288824913686e-64	1.42649060361351e-62	Dok2	13449
ENSMUSG00000022106	9065.24652152807	-1.28395223023852	0.0487628930388203	-26.3305179456099	8.58034710949331e-153	6.93049132510626e-151	Rcbtb2	105670
ENSMUSG00000022122	871.506473312334	2.8508818351144	0.105906333768563	26.9188983667816	1.31981281570966e-159	1.17909943924688e-157	Ednrb	13618
ENSMUSG00000022123	15.7022976063176	-2.42993052009373	0.646961407418907	-3.75591262821702	0.000172710944385358	0.000586839011761927	Scel	64929
ENSMUSG00000022126	959.450793486769	3.33560825703133	0.207146205434179	16.1026761269408	2.44305484094951e-58	6.17359958307942e-57	Acod1	16365
ENSMUSG00000022150	34069.6154704944	1.19602713266971	0.0336994364197365	35.491012899232	6.76406590575816e-276	1.53396874111482e-273	Dab2	13132
ENSMUSG00000022199	66.7375180384599	-1.08891608040806	0.284404467339962	-3.82875870619299	0.000128791200984123	0.000446615870262332	Slc22a17	59049
ENSMUSG00000022211	8.54861553770258	-3.24165081765428	0.868484314105871	-3.73253812993923	0.000189559990640152	0.000640031814169432	Carmil3	268747
ENSMUSG00000022218	187.945813222412	2.93488903907386	0.224496882635656	13.073183932968	4.68622435596873e-39	8.2073883794783e-38	Tgm1	21816
ENSMUSG00000022221	1581.8209138001	1.55336056337019	0.0700153158887752	22.1860109270638	4.68778413538891e-109	2.35574470371859e-107	Ripk3	56532
ENSMUSG00000022235	78.4361373093473	-1.81048051240344	0.271447619428626	-6.66972330136602	2.5628615675889e-11	1.63249759701404e-10	Cmbl	69574
ENSMUSG00000022240	58.6921293261594	2.05824879673243	0.351150321731222	5.86144642153528	4.588525347651e-09	2.52697462249684e-08	Ctnnd2	18163
ENSMUSG00000022257	91.8809348550674	-1.08756949534361	0.221334880147305	-4.91368325959199	8.93811073965326e-07	3.99459931464696e-06	Laptm4b	114128
ENSMUSG00000022261	32.1087175882905	-1.67375720767183	0.512408094871155	-3.26645348585427	0.00108903697120365	0.00325790207739241	Sdc2	15529
ENSMUSG00000022265	3934.73958395559	-1.88098605910207	0.0423867074545677	-44.3767910286075	0	0	Ank	11732
ENSMUSG00000022272	2368.01367508316	-1.82238351908623	0.0592362458831419	-30.7646693661399	7.78381568765776e-208	1.05105279159525e-205	Myo10	17909
ENSMUSG00000022324	13.9600073537091	-3.4807663395223	0.704776294619139	-4.93882437036748	7.85949577067411e-07	3.53397612321948e-06	Matn2	17181
ENSMUSG00000022353	3869.20264778612	-1.48216024123967	0.0485761664679436	-30.5120874908435	1.80152209936416e-204	2.37814361310841e-202	Mtss1	211401
ENSMUSG00000022358	377.263961012941	-1.45367285335453	0.122420191148668	-11.8744533864449	1.60680892752801e-32	2.40871551856297e-31	Fbxo32	67731
ENSMUSG00000022371	47.2568149348952	-1.72051432523394	0.334119252090278	-5.14940194098442	2.6131834803461e-07	1.22319668123425e-06	Col14a1	12818
ENSMUSG00000022389	3602.02826462415	-1.07038819815115	0.0449403123312564	-23.8179964184781	2.17422457894798e-125	1.31711844441818e-123	Tef	21685
ENSMUSG00000022408	351.236993335354	-1.54604521973685	0.148271618342016	-10.4271150273049	1.86463883889771e-25	2.24378206947357e-24	Fam83f	213956
ENSMUSG00000022415	2372.23815613512	-1.19573354789337	0.0641647137122916	-18.6353757184194	1.65984782569826e-77	5.80257869343411e-76	Syngr1	20972
ENSMUSG00000022422	103.812559980628	1.22897602882487	0.231796524085065	5.30196056077982	1.14565595406e-07	5.55523798557219e-07	Dscc1	72107
ENSMUSG00000022432	17.8436333135462	2.8807883377902	0.61933938850763	4.65138886892337	3.2970693578962e-06	1.38663480437056e-05	Smc1b	140557
ENSMUSG00000022451	6308.13354074554	1.00674241670375	0.0463070501038233	21.740586248672	8.48086716855253e-105	4.06553006353728e-103	Twf1	19230
ENSMUSG00000022468	8.499016068697	-4.00549465945617	0.99006830661092	-4.04567506374109	5.21725593354734e-05	0.000190756594064735	Endou	19011
ENSMUSG00000022469	72.1244819856308	-1.56339192151569	0.243052910395339	-6.4323110510084	1.25678215223538e-10	7.68714366904967e-10	Rapgef3	223864
ENSMUSG00000022479	48.3709182014333	1.4009021977379	0.321729482693374	4.35428604804937	1.33501292647507e-05	5.2187941782138e-05	Vdr	22337
ENSMUSG00000022494	320.409729637431	-2.04594001890599	0.15208815467626	-13.452329823194	2.98322438465169e-41	5.51413334797322e-40	Shisa9	72555
ENSMUSG00000022504	574.243936819939	-1.37759008423904	0.148894047339722	-9.25215016216111	2.20021323989427e-20	2.23034796564411e-19	Ciita	12265
ENSMUSG00000022514	615.976347077636	1.29059169545653	0.118229899002755	10.9159502489845	9.67125666785794e-28	1.25790337645396e-26	Il1rap	16180
ENSMUSG00000022528	22.895814103872	-3.29614906923865	0.549381250460453	-5.99974801920532	1.97623961749204e-09	1.11543403298713e-08	Hes1	15205
ENSMUSG00000022534	3001.58128408665	1.90624965883795	0.0748133461745566	25.4800748303683	3.27834626500378e-143	2.36696600333273e-141	Mefv	54483
ENSMUSG00000022582	14.2704407819221	-1.44105194579767	0.609676693497143	-2.36363298969443	0.0180967302019313	0.0414493151031934	Ly6g	546644
ENSMUSG00000022586	228.806131547171	1.98498203952113	0.348270644372705	5.69953876846674	1.20132003860201e-08	6.38718069216437e-08	Ly6i	57248
ENSMUSG00000022607	934.660797884452	1.48632219204236	0.0901249238970067	16.4917996906261	4.20243443060878e-61	1.10950541258267e-59	Ptk2	14083
ENSMUSG00000022636	4184.76993527734	-2.17939247458742	0.0531034528753085	-41.0405040836952	0	0	Alcam	11658
ENSMUSG00000022637	1300.5980422617	1.20828981382422	0.0692627797804472	17.4450089594197	3.7565959939063e-68	1.14569700924497e-66	Cblb	208650
ENSMUSG00000022651	131.772747108342	-1.3996136868421	0.225967874215278	-6.19386136946482	5.87078673754258e-10	3.43275444941505e-09	Retnlg	245195
ENSMUSG00000022686	14.3409261108314	2.31556209659911	0.637284036989257	3.63348516862057	0.000279618527041104	0.000922793306871286	B3gnt5	108105
ENSMUSG00000022769	3878.77572177592	1.58050287377204	0.0540062220204516	29.2651997240897	2.87681959983088e-188	3.30441960398756e-186	Sdf2l1	64136
ENSMUSG00000022788	4594.08386322993	-1.82804235994057	0.0425916350347166	-42.9202203308357	0	0	Fgd4	224014
ENSMUSG00000022791	387.960821631343	2.10110233399695	0.130376319844472	16.1156745067155	1.97991768536015e-58	5.01040971907521e-57	Tnk2	51789
ENSMUSG00000022797	9023.37667726958	1.76804970945441	0.0446060137117378	39.6370256459199	0	0	Tfrc	22042
ENSMUSG00000022841	9576.52735363034	1.73089695086683	0.0375972855160075	46.0378170155363	0	0	Ap2m1	11773
ENSMUSG00000022861	275.707357004091	-4.48584436635526	0.179239099893561	-25.0271529427404	3.09629956653964e-138	2.10655550125076e-136	Dgkg	110197
ENSMUSG00000022864	179.459931979656	1.36541663408072	0.17017881094756	8.02342328329857	1.02838221975486e-15	8.56452593467218e-15	D16Ertd472e	67102
ENSMUSG00000022875	17.5716960930784	-5.08710495244404	2.09931620006511	-2.42321997624096	0.0153836082224387	0.0359852745102774	Kng1	16644
ENSMUSG00000022877	4.27880916283066	-4.02217881809844	1.62877668248748	-2.46944769123029	0.0135321801257702	0.0321346132695328	Hrg	94175
ENSMUSG00000022883	8.6525713876126	-1.76859390558612	0.70622096453426	-2.50430671759012	0.0122691621044732	0.0294756496626411	Robo1	19876
ENSMUSG00000022887	12.3640610671937	-2.0239774884604	0.728524153010634	-2.7781885886642	0.00546628820304733	0.0143121924250598	Masp1	17174
ENSMUSG00000022892	38184.9917103329	1.08760723418226	0.0277333100433873	39.2166399351812	0	0	App	11820
ENSMUSG00000022895	1725.41014312075	2.22448311027674	0.0894881867327308	24.8578409228524	2.12733182888695e-136	1.42539290610535e-134	Ets2	23872
ENSMUSG00000022906	3479.09848617646	1.01045455793928	0.046789724282933	21.5956510414372	1.97343658862596e-103	9.35874525903607e-102	Parp9	80285
ENSMUSG00000022912	2304.03099316326	-1.0757371420812	0.0541927487843807	-19.8502044316166	1.09753578743512e-87	4.35298442689234e-86	Pros1	19128
ENSMUSG00000022945	424.414583049987	1.19057749596387	0.122450616569814	9.72291956802911	2.40776845041219e-22	2.60974363476356e-21	Chaf1b	110749
ENSMUSG00000022957	16045.9286478736	1.23495110398117	0.0345072447800121	35.788168886103	1.68728708964837e-280	4.14533629566529e-278	Itsn1	16443
ENSMUSG00000022960	413.053041973259	1.0366227858028	0.107984570163178	9.59973063037	8.01536236001889e-22	8.53091123865067e-21	Donson	60364
ENSMUSG00000022982	6109.89598455371	-1.5251540778325	0.0434552418051233	-35.0971255590318	7.45692473030303e-270	1.60860416529671e-267	Sod1	20655
ENSMUSG00000023031	357.60891905538	1.03033131284869	0.114733034781534	8.98024980172947	2.70152704427323e-19	2.62567647726094e-18	Cela1	109901
ENSMUSG00000023034	107.812958044974	-2.62342988367793	0.207428362863804	-12.6474019630597	1.15635764748384e-36	1.8957192239427e-35	Nr4a1	15370
ENSMUSG00000023045	99.4319279376039	3.54842793279943	0.307578155900837	11.5366708094298	8.61971341914213e-31	1.22764984437363e-29	Soat2	223920
ENSMUSG00000023046	12.0145631983072	2.08545214028579	0.68901068632707	3.02673410103807	0.0024721131364737	0.00695992507895643	Igfbp6	16012
ENSMUSG00000023052	29.9344924010844	-1.0507173644186	0.37081530072103	-2.83353292697346	0.00460365649326727	0.0122697121755921	Npff	54615
ENSMUSG00000023078	27.6700104354796	4.03644849127789	0.672578156889773	6.00145641057357	1.95555443798006e-09	1.10411115395561e-08	Cxcl13	55985
ENSMUSG00000023087	384.484795732401	-1.8762485862503	0.131063589402869	-14.3155593006307	1.74950942848041e-46	3.58183706948957e-45	Noct	12457
ENSMUSG00000023224	13.2734470133573	-1.82120937858348	0.661578712496844	-2.7528234270267	0.00590837535438862	0.015380905319173	Serping1	12258
ENSMUSG00000023249	990.879013021694	1.27098795551987	0.0831098352986676	15.2928705844788	8.53056333099105e-53	1.97768197590958e-51	Parp3	235587
ENSMUSG00000023262	164.919217329836	1.31656996509346	0.166472625899033	7.90862736731243	2.60242302228953e-15	2.11554507542645e-14	Acy1	109652
ENSMUSG00000023341	322.992645509972	1.22135284610442	0.126101800065624	9.68545132162125	3.47669545949619e-22	3.74538769689574e-21	Mx2	17858
ENSMUSG00000023367	2557.95611895974	-1.64470948844449	0.0673918257605821	-24.4051777776065	1.50687411639908e-131	9.5196772303512e-130	Tmem176a	66058
ENSMUSG00000023391	38.8983899792527	-3.01116892868398	0.423765826201478	-7.10573798665003	1.19681278167752e-12	8.2956196297389e-12	Dlx2	13392
ENSMUSG00000023903	71.926251863026	1.47400497531263	0.253616397759272	5.81194665776986	6.1750518924434e-09	3.3661168852213e-08	Mmp25	240047
ENSMUSG00000023927	66.6247934267701	-1.02980984753167	0.267148690222546	-3.85481900238327	0.000115815280445799	0.000404632924314782	Satb1	20230
ENSMUSG00000023951	2299.30380547729	-1.16397475629661	0.117849160232475	-9.87681841771719	5.2472474422454e-23	5.84499748147852e-22	Vegfa	22339
ENSMUSG00000023963	48.1480183502418	-3.05129564483465	0.381504821384181	-7.99805264259542	1.26402333014789e-15	1.04727441156843e-14	Cyp39a1	56050
ENSMUSG00000023966	113.056616753349	-1.21128583722051	0.219583226896711	-5.51629491167958	3.46221089650548e-08	1.76300235325394e-07	Rsph9	75564
ENSMUSG00000023990	2657.56186276508	-1.38592680585731	0.0500693121857871	-27.6801646628316	1.21013192766356e-168	1.15086148755057e-166	Tfeb	21425
ENSMUSG00000023992	27984.7650546329	-1.33149804784818	0.0388141011390905	-34.3044926656102	6.72565840400214e-258	1.32189079453771e-255	Trem2	83433
ENSMUSG00000024011	150.681699350315	1.47603736298225	0.181352200603057	8.13906507929836	3.9834182860092e-16	3.37950532667706e-15	Pi16	74116
ENSMUSG00000024014	2178.19489693919	1.98559076813337	0.0678422565970694	29.2677582929803	2.66903732609868e-188	3.085790932115e-186	Pim1	18712
ENSMUSG00000024030	4398.72030896389	-1.97764611215555	0.116696207225047	-16.9469613381838	2.02661042304308e-64	5.67226452107738e-63	Abcg1	11307
ENSMUSG00000024043	37.691367212976	1.41884633332639	0.379992802986658	3.7338768581262	0.000188554710906516	0.000637124026977147	Arhgap28	268970
ENSMUSG00000024079	3318.94426192034	1.32073840470746	0.0665377630203642	19.8494560795986	1.11400278978792e-87	4.40841059251868e-86	Eif2ak2	19106
ENSMUSG00000024084	205.250384599599	-2.31571382120801	0.17966733375882	-12.8888973457833	5.19817141863126e-38	8.78227834041723e-37	Qpct	70536
ENSMUSG00000024164	15850.3151187551	2.66098188343847	0.0998968478030381	26.6372957902035	2.51180820595243e-156	2.15686288131517e-154	C3	12266
ENSMUSG00000024174	2179.28857861016	-1.34743585732671	0.0632971035034533	-21.2874805124882	1.48288695597104e-100	6.69152738881932e-99	Pot1b	72836
ENSMUSG00000024180	7075.60213192645	1.20965052228486	0.0562259110144134	21.5141115628126	1.14858637249036e-102	5.33263631049394e-101	Pgap6	60455
ENSMUSG00000024206	38.3483163409653	1.08856680990282	0.373389526259162	2.91536514376483	0.00355272609133931	0.00971316411587342	Rfx2	19725
ENSMUSG00000024232	322.304380004785	-1.29167926979921	0.138241216462108	-9.34366249701849	9.30581506339698e-21	9.54817648819195e-20	Bambi	68010
ENSMUSG00000024242	2592.3343193998	-1.14601593457852	0.0464388342828044	-24.6779651616465	1.84426856645657e-134	1.1993848041195e-132	Map4k3	225028
ENSMUSG00000024245	7.97898859284208	-2.89459349719244	1.03039583745475	-2.80920534805593	0.00496639575382151	0.0131335886514201	Tmem178	68027
ENSMUSG00000024268	20.7542553927808	-1.41705103225645	0.489328105360916	-2.89591179564737	0.00378058645816429	0.0102600174683136	Celf4	108013
ENSMUSG00000024277	3789.86440775359	-1.13418051581059	0.0469834511759625	-24.1400000941365	9.50962477155871e-129	5.90230710821411e-127	Mapre2	212307
ENSMUSG00000024330	97.1411230512109	-1.34976564722412	0.219867280544774	-6.13900187367466	8.30415880169314e-10	4.79726535085402e-09	Col11a2	12815
ENSMUSG00000024340	19.7653457873874	2.16588316078006	0.494839553774436	4.37694025115733	1.20356949882855e-05	4.73530713184568e-05	Btnl2	547431
ENSMUSG00000024347	18.6002380716526	-1.71321364340368	0.608163733916718	-2.81702697457834	0.00484704546065239	0.012848701806306	Psd2	74002
ENSMUSG00000024349	2672.35650030687	1.17888744361411	0.0522938978919753	22.5434991679022	1.55528195508548e-112	8.16361498620387e-111	Sting1	72512
ENSMUSG00000024354	10.8547827989471	-2.23452013642273	0.730182434140787	-3.06022170891048	0.0022117319823589	0.00628689169788632	Slc23a1	20522
ENSMUSG00000024386	3.80341473232728	-6.01752248193094	1.71204067557567	-3.51482448272298	0.000440044718964606	0.00140580658005507	Proc	19123
ENSMUSG00000024420	3.37286816742732	-3.69703595898023	1.53681953714615	-2.40564091594356	0.0161441243797163	0.03752607308184	Zfp521	225207
ENSMUSG00000024421	101.967193268912	-2.35502440278382	0.22706371296326	-10.371645790734	3.33726835917227e-25	3.98064329099112e-24	Lama3	16774
ENSMUSG00000024427	3.49922430274264	-5.92237023402417	1.60524708942684	-3.68938232190707	0.000224799180238312	0.000751270111323541	Spry4	24066
ENSMUSG00000024451	2740.59806444962	-1.71128173014808	0.0586518421699852	-29.1769476769106	3.80354292188131e-187	4.34070133839732e-185	Arap3	106952
ENSMUSG00000024462	27.6081582353203	-1.04525466057729	0.4230206129361	-2.47093079772731	0.0134761894140628	0.0320060451239102	Gabbr1	54393
ENSMUSG00000024486	49.5958674973719	1.23906354998026	0.328463920293625	3.77229727049662	0.000161751378920623	0.000552145916967755	Hbegf	15200
ENSMUSG00000024521	92.8159330920243	-1.77428397066214	0.267765944237072	-6.62624956178609	3.44322860410336e-11	2.17370702276889e-10	Pmaip1	58801
ENSMUSG00000024534	28.323419101705	-6.13631875660369	0.804531059880809	-7.6271993246759	2.39908508984792e-14	1.84270152645766e-13	Sncaip	67847
ENSMUSG00000024579	232.728378902436	1.30198862344774	0.167251539739231	7.7846136751729	6.99265469771827e-15	5.55175354344428e-14	Pcyox1l	240334
ENSMUSG00000024589	1071.72139207459	-1.22629088091168	0.0688329991595564	-17.8154503782279	5.3624546402827e-71	1.70298851224346e-69	Nedd4l	83814
ENSMUSG00000024675	291.954183364698	1.69538024032336	0.27716118057243	6.11694695780207	9.53850975433047e-10	5.46748862749033e-09	Ms4a4c	64380
ENSMUSG00000024677	6744.57112152791	1.74758021083503	0.125820077183689	13.8895178730791	7.3327227881056e-44	1.42068492222125e-42	Ms4a6b	69774
ENSMUSG00000024679	16532.4781604299	2.2478467313497	0.0409567744671428	54.8833925667906	0	0	Ms4a6d	68774
ENSMUSG00000024730	18.5739489335791	2.69109963418167	0.561327270041791	4.79417227312208	1.63347860824984e-06	7.10639525364765e-06	Ms4a8a	64381
ENSMUSG00000024732	1562.28622485182	1.20280271182216	0.0603459705668043	19.9317817001656	2.15743266923399e-88	8.61463351830249e-87	Ccdc86	108673
ENSMUSG00000024737	13614.9366555007	1.15059410146255	0.0450049868273056	25.5659246358107	3.65255257813308e-144	2.65884784175293e-142	Slc15a3	65221
ENSMUSG00000024754	1046.3169364553	2.6083295611919	0.0862161873905866	30.2533623920917	4.71216462681673e-201	5.95382000598293e-199	Cemip2	83921
ENSMUSG00000024770	380.611723346417	1.14310261137671	0.166316497338234	6.87305606882767	6.28408518880673e-12	4.15859270126458e-11	Lipn	70166
ENSMUSG00000024772	7991.29693904059	1.5008995152954	0.0561959052625374	26.7083430417832	3.76557756518909e-157	3.24923422198194e-155	Ehd1	13660
ENSMUSG00000024781	50856.6916969145	-2.53130603310859	0.0326542159450554	-77.5185059524265	0	0	Lipa	16889
ENSMUSG00000024789	3579.45116626999	1.66795666088193	0.0484780716747669	34.4064151741026	2.02174130471818e-259	4.01826763361348e-257	Jak2	16452
ENSMUSG00000024798	4.67236990742464	5.05079171385473	1.59361713664378	3.16938842945168	0.0015276009412674	0.00446050396997012	Htr7	15566
ENSMUSG00000024924	50.448138781565	1.22879076814007	0.31734294022774	3.87212259159832	0.000107891659375139	0.000378519548331383	Vldlr	22359
ENSMUSG00000024968	28.540120619105	1.07843725203353	0.410529088919087	2.62694479183687	0.00861553110308761	0.0215436994179413	Rcor2	104383
ENSMUSG00000024975	1091.6703601886	-1.19662276896839	0.0765876622670873	-15.6242237136755	4.9794908307118e-55	1.19191087015509e-53	Pdcd4	18569
ENSMUSG00000024989	633.02535724063	-1.12963494760261	0.118142265896507	-9.56164958434243	1.15894504217724e-21	1.22464628739984e-20	Cep55	74107
ENSMUSG00000025001	393.514451902835	1.31874554219322	0.130946645707235	10.0708615716787	7.43241197177284e-24	8.50400616873802e-23	Hells	15201
ENSMUSG00000025007	484.237222206347	1.07285153994853	0.105288476959187	10.1896387043798	2.20582450117856e-24	2.56702826324655e-23	Aldh18a1	56454
ENSMUSG00000025059	790.187124816536	1.02344478994754	0.10953345366821	9.34367314891465	9.30487854484901e-21	9.54817648819195e-20	Gk	14933
ENSMUSG00000025076	1008.00724543018	1.08131762037504	0.0742742346726224	14.5584485002256	5.16159962131009e-48	1.08694685358755e-46	Casp7	12369
ENSMUSG00000025130	23427.961355162	1.0525463157968	0.0338374970735042	31.105915236886	2.00338479319109e-212	2.92874988485597e-210	P4hb	18453
ENSMUSG00000025141	26.1124859577422	-4.04694744622107	0.544548028294437	-7.43175484244503	1.07166289077075e-13	7.93165057524841e-13	Myadml2	68515
ENSMUSG00000025150	1097.95603111179	2.25544716752995	0.0829511872744502	27.1900528688954	8.51553384425801e-163	7.80472943891606e-161	Cbr2	12409
ENSMUSG00000025161	3812.00809969469	1.81399038677876	0.0560498515331694	32.3638749641517	8.85146869473772e-230	1.49117742610682e-227	Slc16a3	80879
ENSMUSG00000025165	11.6160273054487	1.56683105163861	0.631044053746456	2.48291865256706	0.0130310842099022	0.0310238019635209	Sectm1a	209588
ENSMUSG00000025175	8.69903643618517	-2.07317343308025	0.801578284208698	-2.58636426899569	0.00969943634344471	0.0239393511203005	Fn3k	63828
ENSMUSG00000025194	11.6194245459425	-3.57924608891804	1.35509320177339	-2.64132834865818	0.00825816418002736	0.0207498105370034	Abcc2	12780
ENSMUSG00000025279	28.4519274446906	5.03777943913766	0.634719800958699	7.93701320098799	2.07108014791434e-15	1.69451141241706e-14	Dnase1l3	13421
ENSMUSG00000025321	20.7945936824155	1.82254104814368	0.569125314384187	3.20235456424167	0.00136309109788816	0.0040139368121431	Itgb8	320910
ENSMUSG00000025324	194.211243107152	1.1323909422104	0.177545461071858	6.37803374625321	1.79375994640409e-10	1.08329872625271e-09	Atp10a	11982
ENSMUSG00000025350	33.2779642927694	-1.09994046264984	0.403419498250183	-2.72654263718236	0.00640016832188641	0.0165129196974692	Rdh5	19682
ENSMUSG00000025352	6.36800183356867	-2.02841447880521	0.857963417051097	-2.36422024353564	0.0180680676530546	0.041389024697602	Gdf11	14561
ENSMUSG00000025359	20.4223175363173	-1.12003028264415	0.445777345077671	-2.51253298313982	0.0119867899418559	0.0288914466932128	Pmel	20431
ENSMUSG00000025407	9.84016276596552	-1.9006051788949	0.750244301938371	-2.53331504682461	0.0112989350034815	0.0274203404138543	Gli1	14632
ENSMUSG00000025469	91.172460751487	6.24268888427718	0.464532538741274	13.4386471638623	3.58938702566922e-41	6.62071606851541e-40	Msx3	17703
ENSMUSG00000025491	341.954494146074	1.845972802463	0.159645034773939	11.5629828705725	6.34652166769377e-31	9.06814392405776e-30	Ifitm1	68713
ENSMUSG00000025492	15907.4329466248	2.33993106013384	0.158616571014068	14.7521223361102	2.9813943813157e-49	6.47090616087037e-48	Ifitm3	66141
ENSMUSG00000025496	2.35483593528289	5.28908689291021	1.7946245775216	2.94718291455392	0.00320683450311458	0.0088316511794479	Drd4	13491
ENSMUSG00000025498	13442.2164805775	3.45269036739123	0.347474979995653	9.93651504759974	2.8875259943159e-23	3.24095477877246e-22	Irf7	54123
ENSMUSG00000025500	11.3626780493716	-1.53930164689614	0.660710174002461	-2.32976834240547	0.019818398215306	0.044910023831738	Lmntd2	72000
ENSMUSG00000025503	24385.4306282813	-1.22129307517757	0.0343887827925209	-35.5142862294965	2.95856627437394e-276	7.07217281451359e-274	Taldo1	21351
ENSMUSG00000025512	1520.01492041191	1.20213352687214	0.0673054409334828	17.8608669700299	2.37914974606223e-71	7.59653066030592e-70	Chid1	68038
ENSMUSG00000025558	119.129724091129	-1.24518351051095	0.212702063144438	-5.85412051064778	4.7954082433169e-09	2.63844405648624e-08	Dock9	105445
ENSMUSG00000025582	260.553433813736	-4.47607258847479	0.191889184042672	-23.3263412464113	2.39625983469122e-120	1.37176181928327e-118	Nptx1	18164
ENSMUSG00000025584	2501.19828583839	1.0183481864426	0.0514438181490095	19.7953461287206	3.2650164928892e-87	1.27776275979462e-85	Pde8a	18584
ENSMUSG00000025591	1001.79699444073	1.81262327661868	0.107070388746861	16.9292677259643	2.73764628355304e-64	7.65027252918954e-63	Tma16	66282
ENSMUSG00000025630	4657.903376743	-1.02201823318475	0.0443640603644281	-23.037076065387	1.98227921440468e-117	1.11670500075173e-115	Hprt	15452
ENSMUSG00000025746	9.36398954687036	4.77398660802972	1.02974894279909	4.63606847223648	3.55098380365903e-06	1.48917383838133e-05	Il6	16193
ENSMUSG00000025780	7.25238307295249	-2.35717985413925	0.96677600798094	-2.43818613068615	0.0147611712664505	0.0347036627501652	Itih5	209378
ENSMUSG00000025790	418.014244163235	1.52712847416999	0.156362075867826	9.76661678155821	1.56594079938343e-22	1.706711447954e-21	Slco3a1	108116
ENSMUSG00000025791	1554.25551390704	1.03711340620688	0.0578404899651776	17.9305778154933	6.80685973479482e-72	2.19319748358444e-70	Pgm1	72157
ENSMUSG00000025804	2408.74244742999	4.52279950592784	0.128246214594438	35.2665341447356	1.9143952062424e-272	4.28654896243315e-270	Ccr1	12768
ENSMUSG00000025823	7005.59702721129	2.06110832174142	0.0419021677658166	49.1885845443742	0	0	Pdia4	12304
ENSMUSG00000025887	42.9162678149189	1.93522406535762	0.452876187757884	4.27318573524167	1.92699809836913e-05	7.43438808332638e-05	Casp12	12364
ENSMUSG00000025921	420.194126734244	-1.81979895088093	0.112733752315273	-16.1424499185625	1.28344188087295e-58	3.2525506347796e-57	Rdh10	98711
ENSMUSG00000025932	308.074790726573	-1.07120940160756	0.183598009561625	-5.83453711815981	5.39400996904213e-09	2.95492853336594e-08	Eya1	14048
ENSMUSG00000025934	382.203766361574	-2.88981987085188	0.147258159301216	-19.6241748814799	9.61250167465294e-86	3.70447804189403e-84	Gsta3	14859
ENSMUSG00000025959	1418.27238683346	1.6180260075007	0.0736192596366091	21.9782977374047	4.64556401557804e-107	2.29540172825586e-105	Klf7	93691
ENSMUSG00000025993	4627.31549595483	-2.95819208169689	0.166629663454065	-17.7530940192554	1.63114730003369e-70	5.12493154356945e-69	Slc40a1	53945
ENSMUSG00000026012	526.065579860338	-2.5516591341192	0.134376977933031	-18.9888117248094	2.11050319463783e-80	7.65014160039928e-79	Cd28	12487
ENSMUSG00000026023	65.5405472783263	1.5917215738045	0.306914072286587	5.18621242077881	2.1461400870672e-07	1.01451288081592e-06	Cdk15	271697
ENSMUSG00000026043	154.085611130362	-1.08165036862828	0.236929512069806	-4.56528340086904	4.98819998454458e-06	2.04677034392505e-05	Col3a1	12825
ENSMUSG00000026072	98.073385075988	3.55505421005186	0.329004118338852	10.8055006362881	3.24183733935989e-27	4.13445282595077e-26	Il1r1	16177
ENSMUSG00000026073	43.0131298999128	4.3939601333366	0.483690569977699	9.08423774633272	1.04427826800711e-19	1.03370107905864e-18	Il1r2	16178
ENSMUSG00000026077	17.528153798563	-2.12390411308621	0.612125863420258	-3.46971797796433	0.000521005113110913	0.00164425681459749	Npas2	18143
ENSMUSG00000026090	40.0348289718358	-2.31767464447905	0.440874400391926	-5.25699528577457	1.46428064647227e-07	7.03467147078981e-07	Cracdl	72097
ENSMUSG00000026104	1636.56322590717	1.22428905718033	0.0789804396544652	15.5011679162147	3.40643281147969e-54	8.05566711260217e-53	Stat1	20846
ENSMUSG00000026131	4823.07246838435	1.35425058800485	0.0601032374861299	22.5320738889876	2.0130727984958e-112	1.05352795066841e-110	Dst	13518
ENSMUSG00000026141	83.1045847520842	1.21187079324776	0.253642128104677	4.77787661814454	1.7715602447748e-06	7.69198065042256e-06	Col19a1	12823
ENSMUSG00000026170	2511.936199085	-1.5219519793026	0.0605953572586073	-25.1166433891503	3.27245135822896e-139	2.24365860758574e-137	Cyp27a1	104086
ENSMUSG00000026180	336.150913120079	2.55330707075738	0.161232042499612	15.8362260452262	1.7501431781768e-56	4.32378249703484e-55	Cxcr2	12765
ENSMUSG00000026193	11377.1215134413	2.62440008032372	0.180009309886419	14.5792463844211	3.80695980826569e-48	8.03595609169592e-47	Fn1	14268
ENSMUSG00000026222	5639.69842267025	1.01298777758347	0.0626133642270825	16.1784595044219	7.15626174830424e-59	1.82665388262271e-57	Sp100	20684
ENSMUSG00000026271	312.793909663491	2.78136616287785	0.160681841410136	17.3097727687754	3.96978490203399e-67	1.19019534122168e-65	Gpr35	64095
ENSMUSG00000026274	226.937765266103	1.13847753959769	0.151235061889023	7.52786771385799	5.15756035220675e-14	3.89880705428142e-13	Pask	269224
ENSMUSG00000026278	10.6028294237836	-2.04369966044535	0.789585708461444	-2.58831896087332	0.00964456292278135	0.0238105615549308	Bok	51800
ENSMUSG00000026303	19.3887175297184	-1.56134579692849	0.495898255980514	-3.14852044365698	0.00164099244627729	0.0047734772869921	Mlph	171531
ENSMUSG00000026347	5.58354131190884	-3.60654855583071	1.3215723796461	-2.72898299887026	0.00635299791185495	0.0164031791071088	Tmem163	72160
ENSMUSG00000026360	5582.77692703483	-1.34995051702792	0.0497810183287539	-27.1177762598757	6.07726250248835e-162	5.51285622597521e-160	Rgs2	19735
ENSMUSG00000026390	9494.60938995252	4.9180143806856	0.171676648252196	28.6469617781736	1.74901640602086e-180	1.85259588060497e-178	Marco	17167
ENSMUSG00000026399	132.646580275642	3.2029453138982	0.240368103701701	13.3251677929493	1.65260813956369e-40	2.99518292835473e-39	Cd55	13136
ENSMUSG00000026458	938.450999914114	-1.0675772450353	0.0852048400782703	-12.5295375715113	5.14618560854745e-36	8.3209211361605e-35	Ppfia4	68507
ENSMUSG00000026463	142.277468534992	-1.91069641610876	0.197616477351082	-9.66871002722232	4.09507075952531e-22	4.39816069612892e-21	Atp2b4	381290
ENSMUSG00000026479	3.35777855459305	-3.87232724059172	1.463660419199	-2.64564593658336	0.00815351084293764	0.0205101611633566	Lamc2	16782
ENSMUSG00000026482	2541.60100178718	2.96687723235698	0.117507603120623	25.2483852411783	1.17976852109699e-140	8.2813195911447e-139	Rgl1	19731
ENSMUSG00000026525	89.2075321696132	2.10024274290926	0.305427619637062	6.87640084876727	6.13836233727439e-12	4.06672252374707e-11	Opn3	13603
ENSMUSG00000026535	4.87382761598122	-3.07077523737803	1.32180779507836	-2.32316320785202	0.0201703864515058	0.0455446407540743	Ifi202b	26388
ENSMUSG00000026536	1966.18083805007	1.86476299756484	0.162729592467268	11.4592740588343	2.11278214119821e-30	2.97082697103778e-29	Ifi211	381308
ENSMUSG00000026558	1110.68742228236	1.94305220670842	0.0890135639576163	21.828720481674	1.2383875299666e-105	6.0015991828984e-104	Uck2	80914
ENSMUSG00000026601	27.7153520714307	-1.97731914205924	0.458665046860377	-4.31103079598992	1.62495270404272e-05	6.30484500588106e-05	Axdnd1	77352
ENSMUSG00000026604	20.4064020314775	-1.66780798102106	0.547926487904953	-3.04385354210212	0.00233568818653925	0.00660537845553661	Ptpn14	19250
ENSMUSG00000026605	1759.23503551299	-1.60777184451757	0.138876542666573	-11.5769863912702	5.39079831927898e-31	7.74008372319203e-30	Cenpf	108000
ENSMUSG00000026628	7319.15809644739	-2.01014247514241	0.0487561798748207	-41.2284654028138	0	0	Atf3	11910
ENSMUSG00000026640	591.747160963317	-2.43329138225265	0.0906582636335616	-26.8402601674345	1.0959089094654e-158	9.74147371835852e-157	Plxna2	18845
ENSMUSG00000026656	17023.9053449072	4.08314699817162	0.0894783830595762	45.6327758566334	0	0	Fcgr2b	14130
ENSMUSG00000026678	6.51644970939105	-2.23852971251463	0.88881453135219	-2.51855660945266	0.0117836939718964	0.0284951145138587	Rgs5	19737
ENSMUSG00000026688	644.162175756778	-1.31065180255629	0.0999391342338139	-13.1145002666316	2.71969037901215e-39	4.80125779584291e-38	Mgst3	66447
ENSMUSG00000026712	62651.875116375	2.6473035160641	0.0801451400721142	33.0313667638745	2.88083064301508e-239	5.25350652003028e-237	Mrc1	17533
ENSMUSG00000026726	10.7946861533141	-1.53455632858948	0.62836403306433	-2.44214539318226	0.0146002652478658	0.0343893597828892	Cubn	65969
ENSMUSG00000026768	113.039666116884	-1.56786979797753	0.223545630735461	-7.01364545940471	2.32187327890067e-12	1.57483191834639e-11	Itga8	241226
ENSMUSG00000026809	36.9872571008584	1.17705142029894	0.413208473596534	2.84856554381372	0.00439168062768429	0.0117721531479175	Spaca9	69987
ENSMUSG00000026815	8.24548951084519	-4.1581226493927	1.2354437029461	-3.36569172636279	0.00076351985604019	0.00234599665337761	Gfi1b	14582
ENSMUSG00000026821	2351.45316275902	1.3227429987944	0.0646096986214051	20.4728241582631	3.76176266338913e-93	1.58432904173072e-91	Ralgds	19730
ENSMUSG00000026822	3026.39365496612	1.0444174601952	0.141624575000413	7.3745496513734	1.64901514971786e-13	1.20734391487414e-12	Lcn2	16819
ENSMUSG00000026827	1137.39354520177	1.09815913382175	0.0749652600332555	14.6489071515872	1.36899932110782e-48	2.91761795073207e-47	Gpd2	14571
ENSMUSG00000026835	93.3384441698975	-1.36452369834693	0.241574756560887	-5.64845316527519	1.61897944408319e-08	8.49040242703457e-08	Fcnb	14134
ENSMUSG00000026875	525.950624104759	1.11568157552283	0.116332136135553	9.5904847326349	8.76721421127539e-22	9.3031345040942e-21	Traf1	22029
ENSMUSG00000026896	2882.57203034802	1.4370867236926	0.0670511844874969	21.4326821319701	6.62515831483361e-102	3.05188607893468e-100	Ifih1	71586
ENSMUSG00000026930	209.999457023314	-1.03181940800105	0.154111480020171	-6.69527933847632	2.15260038704813e-11	1.38161640952447e-10	Gpsm1	67839
ENSMUSG00000026938	163.087546727887	-1.28878532725127	0.174779971971573	-7.37375863328824	1.65883403050104e-13	1.21403041644737e-12	Fcna	14133
ENSMUSG00000026955	160.332869391216	-1.169945281667	0.19435299964564	-6.01969243490007	1.74748794388381e-09	9.90112563720717e-09	Sapcd2	72080
ENSMUSG00000026981	1228.07803995834	2.58580311591797	0.0846208976097696	30.5575004396956	4.4954145810463e-205	5.97890139279158e-203	Il1rn	16181
ENSMUSG00000027009	6129.38853174198	-1.63900011081247	0.058362972985031	-28.0828756141816	1.58574507275086e-173	1.60287111953657e-171	Itga4	16401
ENSMUSG00000027068	653.637772298988	1.64382115619564	0.0968498932168433	16.9728752567149	1.30388622266679e-64	3.67268206890969e-63	Dhrs9	241452
ENSMUSG00000027111	13445.8389032092	-1.65335317037054	0.0347013623553997	-47.6451948323369	0	0	Itga6	16403
ENSMUSG00000027187	16404.7118730905	-1.99549207432219	0.0344360611482925	-57.9477445381739	0	0	Cat	12359
ENSMUSG00000027199	9372.06204564758	2.50860684998979	0.0532918315815594	47.0730086683275	0	0	Gatm	67092
ENSMUSG00000027200	534.552770091079	-1.07851198394687	0.130662499767783	-8.25418146647757	1.52946817006309e-16	1.33078024890536e-15	Sema6d	214968
ENSMUSG00000027223	25.5827184598261	-1.11633186674587	0.473313362970672	-2.3585471150432	0.0183466306822631	0.0419727819630824	Mapk8ip1	19099
ENSMUSG00000027233	12.8072876473302	-2.01591081709519	0.685666499376382	-2.94007483073574	0.00328132989688535	0.00902136222350092	Patl2	67578
ENSMUSG00000027248	25596.2915911173	1.08044907788308	0.0378555434041519	28.5413701858148	3.59468294663246e-179	3.76250571851962e-177	Pdia3	14827
ENSMUSG00000027254	65.376045437351	-1.27105834880242	0.280135759871005	-4.53729416547073	5.69806000198887e-06	2.32724505599587e-05	Map1a	17754
ENSMUSG00000027276	988.788479127023	-1.05494473848926	0.101550623333321	-10.3883630041994	2.80119452114557e-25	3.35252570260785e-24	Jag1	16449
ENSMUSG00000027303	9117.25893351929	-1.11998946864837	0.0310626664729012	-36.0558057572243	1.11848491337253e-284	2.82641137609239e-282	Ptpra	19262
ENSMUSG00000027313	14.1915240716436	1.58570885626363	0.593058487963928	2.67378157204635	0.00750012843954091	0.0190207558375683	Chac1	69065
ENSMUSG00000027315	151.778600950105	3.47354056274503	0.259461762391331	13.3874854264887	7.15627985895212e-41	1.30907377895557e-39	Spint1	20732
ENSMUSG00000027316	243.046975659313	1.26563560596912	0.148093691058794	8.54618179154338	1.27227561657767e-17	1.14940160273965e-16	Gfra4	14588
ENSMUSG00000027322	18218.9342309131	1.35665183372921	0.188959151337822	7.17960376157587	6.99137456089138e-13	4.92318569297801e-12	Siglec1	20612
ENSMUSG00000027331	1208.75049704449	-1.45090813477992	0.144126756195603	-10.0668895427773	7.7386817666542e-24	8.84299365441513e-23	Knstrn	51944
ENSMUSG00000027347	682.367697130898	5.41714064733949	0.183628836779814	29.5004899139838	2.83759306802682e-191	3.36873716646486e-189	Rasgrp1	19419
ENSMUSG00000027381	3493.26107803055	-1.04412994308524	0.0468509391415015	-22.2862115940026	5.02780619223362e-110	2.56302200963748e-108	Bcl2l11	12125
ENSMUSG00000027398	5432.24067513818	4.60838390154369	0.387977215998463	11.8779755911284	1.54053107147515e-32	2.3113192640648e-31	Il1b	16176
ENSMUSG00000027399	83.6846451588202	3.81857945307229	0.342370782352396	11.1533449987619	6.89641202148187e-29	9.32650093639089e-28	Il1a	16175
ENSMUSG00000027435	14029.3706786133	-1.11629329588679	0.0556178410930809	-20.0707771813469	1.32909934386736e-89	5.36767997572368e-88	Cd93	17064
ENSMUSG00000027514	2594.81327256338	3.16771882322709	0.158957286631841	19.928113333765	2.32149745739785e-88	9.24886678466453e-87	Zbp1	58203
ENSMUSG00000027533	9052.00084425945	1.21753993837829	0.0589308310429308	20.6604915768339	7.85605035181671e-95	3.36478631170184e-93	Fabp5	16592
ENSMUSG00000027555	1116.80283852246	1.25425303553326	0.0762158405902559	16.4565925642183	7.52171921681299e-61	1.9828866054576e-59	Car13	71934
ENSMUSG00000027562	22.5849752383408	1.43031340125197	0.509530348172171	2.80712111924816	0.00499864432409673	0.0132050506942872	Car2	12349
ENSMUSG00000027605	287.063991995342	-1.0660063439353	0.133062024524547	-8.01134920157961	1.13456792009474e-15	9.41781883554942e-15	Acss2	60525
ENSMUSG00000027646	1914.53444052332	2.12313078245749	0.0781142922056378	27.179799272434	1.12572395141431e-162	1.02643974106019e-160	Src	20779
ENSMUSG00000027712	16164.1294290699	-1.0381032972081	0.034041496386963	-30.4952310382472	3.01429757897106e-204	3.94962295366067e-202	Anxa5	11747
ENSMUSG00000027737	739.055088965988	2.40792506710027	0.119692188347538	20.1176459411756	5.17052797424727e-90	2.1074071275682e-88	Slc7a11	26570
ENSMUSG00000027763	20520.6865338785	-1.02143075581233	0.037537710298504	-27.2107901012023	4.84075261770895e-163	4.45979547159654e-161	Mbnl1	56758
ENSMUSG00000027765	279.980991823874	-1.74209479656572	0.162338705497612	-10.7312349893744	7.26190796470639e-27	9.12328764117126e-26	P2ry1	18441
ENSMUSG00000027784	107.940305979243	-1.16846333877652	0.249250519243019	-4.68790734047484	2.76012930852278e-06	1.17280632568963e-05	Ppm1l	242083
ENSMUSG00000027796	15.7480975091636	-1.55107500973055	0.596707052480182	-2.5993911137527	0.00933893011269085	0.0231529551175036	Smad9	55994
ENSMUSG00000027843	1250.48773456528	-1.59934639181412	0.0675091872193839	-23.6907961373723	4.48612314053662e-124	2.68091325111325e-122	Ptpn22	19260
ENSMUSG00000027849	21.1099832083632	-6.46413507819036	1.13534053749571	-5.69356493906989	1.24413864797988e-08	6.59897107769598e-08	Syt6	54524
ENSMUSG00000027931	16.2443095955991	1.50094197454909	0.582993798304446	2.57454192294047	0.0100372921728641	0.0246733826078089	Npr1	18160
ENSMUSG00000027955	703.57785693877	1.04714864032748	0.105144762074635	9.95911369873263	2.30104857579511e-23	2.59256358326368e-22	Gask1b	68659
ENSMUSG00000027961	23.9942957241327	-1.61381637027695	0.455969058794956	-3.53931114216822	0.000401172707426872	0.00129100494686085	Lrrc39	109245
ENSMUSG00000028031	13.7647205822252	-4.43839587226323	0.96381301512778	-4.60503832444595	4.12389907295166e-06	1.71238616670052e-05	Dkk2	56811
ENSMUSG00000028035	775.910848779301	-1.20743498290156	0.103231413088653	-11.6963911156058	1.32989896788632e-31	1.94257496638654e-30	Dnajb4	67035
ENSMUSG00000028037	452.487793431399	2.2251329113914	0.465054632697125	4.78466991821272	1.71268556873391e-06	7.44365971138433e-06	Ifi44	99899
ENSMUSG00000028051	10.0284715429145	-1.79499517902454	0.698943733919004	-2.56815404719337	0.0102241709239401	0.0250735282786048	Hcn3	15168
ENSMUSG00000028064	3260.52336405813	1.21053887415264	0.0704140599205846	17.1917210215961	3.06303330748007e-66	8.91151252894982e-65	Sema4a	20351
ENSMUSG00000028078	26.1268644334062	-1.30903675157959	0.477774023392355	-2.73986589368127	0.00614642578445723	0.0159326092762696	Dclk2	70762
ENSMUSG00000028100	9.59214438812407	1.77737584820572	0.742502457297263	2.39376426399373	0.0166764631564871	0.038601145874784	Nudt17	78373
ENSMUSG00000028124	13368.8573409096	-1.07465241241853	0.0569060840161058	-18.884666393744	1.52498362088979e-79	5.47169072412158e-78	Gclm	14630
ENSMUSG00000028137	55.5090456164234	-1.07156654988242	0.287760934076312	-3.72380828315719	0.000196239970526248	0.000661323840472242	Celf3	78784
ENSMUSG00000028194	15.5236528097497	-1.47515904289472	0.606074384954333	-2.43395708433689	0.0149347656906973	0.0350605269147637	Ddah1	69219
ENSMUSG00000028195	93.4442077657843	-1.32799332426878	0.320992648105219	-4.13714560787532	3.51652973706873e-05	0.000131759996862971	Ccn1	16007
ENSMUSG00000028207	3287.337644539	-2.88006717258874	0.0556449255284185	-51.7579481909426	0	0	Asph	65973
ENSMUSG00000028212	275.631351165607	1.7353899355425	0.147586130947976	11.7584892590905	6.38668287448686e-32	9.38322536269087e-31	Ccne2	12448
ENSMUSG00000028270	1007.85323340584	1.54015350903395	0.0932953571176579	16.5083617943775	3.19437489406637e-61	8.45887687142815e-60	Gbp2	14469
ENSMUSG00000028273	6338.41954593764	-1.19056396477234	0.0353378708564952	-33.6908799516289	7.86242122150453e-249	1.51172140203471e-246	Pdlim5	56376
ENSMUSG00000028328	10.8878004028373	-2.56995762961968	0.694020430854672	-3.70299996277463	0.000213064913389514	0.000714348986532813	Tmod1	21916
ENSMUSG00000028337	2904.28267108825	-1.11851665219807	0.057785192223432	-19.3564581021591	1.79833043911162e-83	6.75385714170817e-82	Coro2a	107684
ENSMUSG00000028339	80.4180932139873	-2.5258591811926	0.267403799742216	-9.44586121673514	3.52493529851759e-21	3.67211899266653e-20	Col15a1	12819
ENSMUSG00000028341	14.9262780138159	3.0551750572554	0.700389016558277	4.36211160515992	1.28813127137341e-05	5.04729916686418e-05	Nr4a3	18124
ENSMUSG00000028358	42.5801927248106	-2.15497383965374	0.379499817472033	-5.67845817162363	1.35914259007155e-08	7.17667858978377e-08	Zfp618	72701
ENSMUSG00000028381	973.832192876455	1.54034130737594	0.0814340535314403	18.9151987476743	8.54975629035237e-80	3.08017594745505e-78	Ugcg	22234
ENSMUSG00000028392	20.8229786118596	-2.49000170046786	0.601244809178127	-4.14141072398042	3.45176224078726e-05	0.000129476813150111	Bspry	192120
ENSMUSG00000028399	14.3693163783296	-1.98169693767689	0.603567990665353	-3.28330356865401	0.00102598118338811	0.00308020725610187	Ptprd	19266
ENSMUSG00000028412	5891.45192006775	-1.01752763326595	0.0449752560443775	-22.6241654358108	2.50660810134072e-113	1.3355238164041e-111	Slc44a1	100434
ENSMUSG00000028420	1241.39607229049	-1.66373831708638	0.0824414834028055	-20.1808391651255	1.44276038311477e-90	5.90763620761972e-89	Tmem38b	52076
ENSMUSG00000028480	134.571742891051	1.40467037772172	0.184330339048827	7.62039708151155	2.5289653550312e-14	1.93993357177567e-13	Glipr2	384009
ENSMUSG00000028525	2029.00362723525	2.27048020892399	0.0774082301179487	29.3312507657701	4.14475200822039e-189	4.82345514956648e-187	Pde4b	18578
ENSMUSG00000028527	120.546580059279	2.35894715322187	0.253125025042486	9.31929647345587	1.17114254580839e-20	1.19816891225012e-19	Ak4	11639
ENSMUSG00000028552	8354.13027723988	1.10781948392607	0.0431129769551011	25.6957315909728	1.30460772705451e-145	9.65573476312434e-144	Eps15	13858
ENSMUSG00000028583	323.932007401484	3.52548475975388	0.193868412757176	18.1849364195786	6.79341811430077e-74	2.25035155475405e-72	Pdpn	14726
ENSMUSG00000028654	13.8959824316212	-7.57778963216838	1.30679122642622	-5.79877602399578	6.68006799853335e-09	3.63022189941802e-08	Mycl	16918
ENSMUSG00000028680	742.394980225823	1.11511688589925	0.106948049688184	10.4267154861679	1.87249357955675e-25	2.25170217054924e-24	Plk3	12795
ENSMUSG00000028698	30.0091295289095	1.71833104986773	0.415432597622186	4.13624510859993	3.53035094880285e-05	0.000132193856759893	Pik3r3	18710
ENSMUSG00000028716	20.673056057077	-1.68010319079952	0.500231415728273	-3.35865189185191	0.000783236639592193	0.00240323901435322	Pdzk1ip1	67182
ENSMUSG00000028773	35.0756669825203	-2.79196026455388	0.423591680703743	-6.59115934457304	4.36405187234219e-11	2.74815641046141e-10	Fabp3	14077
ENSMUSG00000028780	48.3304885884689	2.26189281771459	0.356845116646581	6.33858419857479	2.31886106468073e-10	1.39139529759625e-09	Sema3c	20348
ENSMUSG00000028789	286.64366563278	1.85375259635021	0.142685970834673	12.9918350452135	1.36123566485356e-38	2.33775705588297e-37	Azin2	242669
ENSMUSG00000028792	2854.46844528966	1.12268605355732	0.0450505949189396	24.9205599965415	4.45449707966083e-137	3.01898846138392e-135	Ak2	11637
ENSMUSG00000028793	10562.9594022895	1.46708205937756	0.0348904238410704	42.0482727885529	0	0	Rnf19b	75234
ENSMUSG00000028825	5.21600693280075	-2.58063164298369	1.03510581582893	-2.49310901699174	0.0126629960141843	0.030281970595499	Rhd	19746
ENSMUSG00000028885	393.252133689266	1.39836218791074	0.150370955767736	9.29941677082017	1.41218174614732e-20	1.44143582848239e-19	Smpdl3b	100340
ENSMUSG00000028906	4725.81199749105	-1.00775458123631	0.0410573049178939	-24.5450738486517	4.88191076833891e-133	3.16322782348524e-131	Epb41	269587
ENSMUSG00000028909	30.7378391471241	-2.11720990870273	0.436018970930443	-4.85577474802234	1.19916956573033e-06	5.28584860408767e-06	Ptpru	19273
ENSMUSG00000028919	20.1188708916193	1.25126443163413	0.438216172071095	2.85535886482786	0.00429882244965462	0.0115319791191903	Arhgef19	213649
ENSMUSG00000028927	220.684557300038	-1.46869018139881	0.168027510948263	-8.74077210993761	2.31522619363958e-18	2.16116285695465e-17	Padi2	18600
ENSMUSG00000028943	36.7860871348387	-1.19034663335346	0.357058377310666	-3.33375915254825	0.00085680813409341	0.00260548033075096	Espn	56226
ENSMUSG00000028957	892.440499222393	-1.40805039067257	0.0739376920132858	-19.0437428100888	7.40424783504576e-81	2.70048948359019e-79	Per3	18628
ENSMUSG00000028970	1232.48133133193	-1.29653757716186	0.0690147908108887	-18.7863726301014	9.76287868020842e-79	3.46778234887965e-77	Abcb1b	18669
ENSMUSG00000028989	34.297709322387	-1.16095307281083	0.390498702854409	-2.97300109917055	0.00294903395277155	0.00818795504482436	Angptl7	654812
ENSMUSG00000029005	40.3761553480974	4.87409967388652	0.779959953261692	6.24916658028872	4.12648629053584e-10	2.43961951849226e-09	Draxin	70433
ENSMUSG00000029009	5101.90986460157	1.04327424269298	0.0985783041126441	10.5832033943376	3.56555118064381e-26	4.37689346526082e-25	Mthfr	17769
ENSMUSG00000029082	1375.70030210377	2.68856512046275	0.0859177196971615	31.2923239808886	5.93485213540536e-215	8.8219831448055e-213	Bst1	12182
ENSMUSG00000029084	1186.11275123529	6.02544682476325	0.481737459547049	12.5077398598578	6.77238379068402e-36	1.09104459811848e-34	Cd38	12494
ENSMUSG00000029108	2374.25544668921	-1.03443190531346	0.0558587629470524	-18.5187041520054	1.45906780088421e-76	5.05077305867725e-75	Pcdh7	54216
ENSMUSG00000029135	3791.67682179089	1.67055075036596	0.0539704485942108	30.9530640170582	2.31053506952386e-210	3.16829882517889e-208	Fosl2	14284
ENSMUSG00000029177	2803.99326242443	-1.17092923786094	0.111502236855327	-10.5013968408563	8.51112404713097e-26	1.03118680321712e-24	Cenpa	12615
ENSMUSG00000029204	652.520874831369	1.48079551229669	0.188959566950738	7.83657338018101	4.63007815852991e-15	3.70762573772004e-14	Rhoh	74734
ENSMUSG00000029207	1260.04259724616	-1.36653312265751	0.0742106515512496	-18.4142450455888	1.00987653961286e-75	3.46868079790522e-74	Apbb2	11787
ENSMUSG00000029254	1090.73803689367	-1.70299519797213	0.094188240275925	-18.0807624495711	4.51791529774056e-73	1.4744908432054e-71	Stap1	56792
ENSMUSG00000029287	15.1019834745091	-1.93361020179931	0.547817235855045	-3.52966295188083	0.000416089379544303	0.00133506349261005	Tgfbr3	21814
ENSMUSG00000029299	161.872575174033	-1.05515363301287	0.192694105740075	-5.47579610160037	4.35548982477661e-08	2.2012645574421e-07	Abcg3	27405
ENSMUSG00000029306	6.94057079648744	-4.30626188834675	1.34601960440953	-3.19925644042593	0.00137782552004046	0.0040539513679301	Ibsp	15891
ENSMUSG00000029321	9.98797012043823	6.13385023053286	1.32712345865595	4.62191380200974	3.80216005179303e-06	1.58829597891617e-05	Slc10a6	75750
ENSMUSG00000029322	63.5113475742617	1.03413909518165	0.267370478072464	3.86781331520594	0.000109815683247999	0.00038473551613663	Plac8	231507
ENSMUSG00000029366	5485.98163832445	1.86451318164175	0.057672213581973	32.329488775242	2.69483896433687e-229	4.4970760792599e-227	Dck	13178
ENSMUSG00000029371	45.5855658766657	6.70919311444806	0.775694346248699	8.64927422366049	5.18279852068342e-18	4.77492307460255e-17	Cxcl5	20311
ENSMUSG00000029372	1627.01967212226	6.22138533113342	0.291594903675186	21.3357135283254	5.29307815597933e-101	2.40692183807502e-99	Ppbp	57349
ENSMUSG00000029373	58714.0753982175	4.34515128164476	0.0810734875161434	53.5952185451446	0	0	Pf4	56744
ENSMUSG00000029379	413.34147266761	6.63608443005446	0.317034819043607	20.9317211594405	2.75371811394997e-97	1.19976649550889e-95	Cxcl3	330122
ENSMUSG00000029380	57.7210223009482	1.95328508510499	0.328535304347913	5.94543435440502	2.75724734080474e-09	1.53712411634084e-08	Cxcl1	14825
ENSMUSG00000029409	21.850811723628	6.37610941703175	1.12858902016835	5.64962914142174	1.60794350913195e-08	8.44003345193921e-08	U90926	57425
ENSMUSG00000029413	1598.43853529709	1.1793283978439	0.0728645876653928	16.1852064992063	6.41343607401623e-59	1.63941142649238e-57	Naaa	67111
ENSMUSG00000029416	2370.91756140589	-1.25687170249495	0.0538285204483219	-23.3495494958218	1.39275728202093e-120	7.99885829924296e-119	Slc15a4	100561
ENSMUSG00000029417	13.4458803762512	2.724849448135	0.788467247218109	3.45588159527094	0.000548496203509769	0.0017245555179318	Cxcl9	17329
ENSMUSG00000029419	16.4387624489425	-2.5853540526358	0.588778346519302	-4.39104812179272	1.12805569067622e-05	4.45306340378749e-05	Ajm1	381353
ENSMUSG00000029442	54.2612304210035	1.83782174938711	0.339072337480909	5.42014651811748	5.9550209016025e-08	2.97314041006059e-07	Wdr66	269701
ENSMUSG00000029452	146.33723321537	-1.4463072137556	0.182989093956835	-7.90378914109912	2.70550542789519e-15	2.19631415851482e-14	Tmem116	77462
ENSMUSG00000029455	29315.2809238574	-1.17896964527244	0.0283399111689536	-41.6010353117832	0	0	Aldh2	11669
ENSMUSG00000029553	3429.92665885111	1.88842983716713	0.056768969231148	33.2651774859245	1.23167099391969e-242	2.31776895866441e-240	Tfec	21426
ENSMUSG00000029561	9170.95767011141	2.30631885523083	0.195742977484792	11.7823836383097	4.81129373724874e-32	7.10408805661044e-31	Oasl2	23962
ENSMUSG00000029591	142.458087859079	1.53585535949914	0.23511232141541	6.53243245718924	6.47099827457531e-11	4.03189462764927e-10	Ung	22256
ENSMUSG00000029602	22.5748837894941	-2.16789549468943	0.499935235210733	-4.33635267531327	1.44866444544576e-05	5.64934421858248e-05	Rasal1	19415
ENSMUSG00000029650	2574.07807411835	-1.12982752085732	0.05286739422468	-21.3709704710561	2.48905332116944e-101	1.13769674930662e-99	Slc46a3	71706
ENSMUSG00000029765	51.3620521549054	-1.52891410831739	0.29796652196599	-5.13116070298631	2.87960921953013e-07	1.34470452703982e-06	Plxna4	243743
ENSMUSG00000029798	751.036147481935	1.14793712313352	0.104530314085404	10.9818585467525	4.67211305364618e-28	6.1309352971771e-27	Herc6	67138
ENSMUSG00000029810	6858.86012605364	-2.23071367030066	0.0633304263467012	-35.223411541376	8.76247401413816e-272	1.91357287451963e-269	Tmem176b	65963
ENSMUSG00000029816	96741.6011011389	-1.81791180359911	0.0393353404503251	-46.2157383865756	0	0	Gpnmb	93695
ENSMUSG00000029923	151.170356566832	1.63244148866631	0.244087481901648	6.6879361282611	2.26339876160917e-11	1.45062538746756e-10	Rab19	19331
ENSMUSG00000030029	77.9118906725259	-2.9297885112283	0.315074203312744	-9.29872544443181	1.42139282748358e-20	1.45000102222359e-19	Lrig1	16206
ENSMUSG00000030041	172.261528502911	-1.12596578552686	0.171947760700902	-6.54830153610109	5.81951270526292e-11	3.63493503684307e-10	M1ap	110958
ENSMUSG00000030062	9248.8307622868	1.11463518641832	0.0374634536850737	29.7526009157671	1.60487041400653e-194	1.93119406485452e-192	Rpn1	103963
ENSMUSG00000030107	1102.15439532813	2.63535506495498	0.159103938510835	16.563732423101	1.27437474766678e-61	3.40519862711143e-60	Usp18	24110
ENSMUSG00000030109	186.427549707753	1.39681019864324	0.457986093682101	3.04989653160255	0.00228920216641292	0.00648833474149626	Slc6a12	14411
ENSMUSG00000030116	7.45182917360064	-1.97314612185888	0.814544702534418	-2.42239144852275	0.0154187315431957	0.0360549340413533	Mfap5	50530
ENSMUSG00000030117	591.654184651919	-1.84501125382246	0.424550679771166	-4.34579743180938	1.38770591242913e-05	5.41998893463432e-05	Gdf3	14562
ENSMUSG00000030134	52.9096178933705	-1.79606623983679	0.340598038589847	-5.27327241011989	1.34012416018802e-07	6.46453675199507e-07	Rasgef1a	70727
ENSMUSG00000030137	23.1895512676326	2.70483040986637	0.533364644107481	5.07125929652231	3.95191881416391e-07	1.82235380353872e-06	Tuba8	53857
ENSMUSG00000030142	1821.43497607359	1.69297676695446	0.0672661040022697	25.1683487852564	8.90018167340823e-140	6.14981693831712e-138	Clec4e	56619
ENSMUSG00000030158	5.50612256432109	-3.38539243566929	1.09677320483809	-3.08668412096104	0.00202402554406386	0.00579523921154833	Clec12b	71183
ENSMUSG00000030159	17.1598585505274	-1.63489734446925	0.573535929159356	-2.85055784886145	0.00436426107235109	0.0117022001074456	Clec1b	56760
ENSMUSG00000030187	479.570258990813	1.27279266916808	0.140389866719075	9.06612919374719	1.23320204172886e-19	1.2186654143096e-18	Klra2	16633
ENSMUSG00000030206	23.7348864723341	1.54063245856707	0.456745323025981	3.37306674179001	0.000743359317202449	0.00228860781923109	Gsg1	14840
ENSMUSG00000030207	476.42277228834	1.33550275339366	0.0986862520203512	13.532814612498	1.00115722851998e-41	1.86023846799263e-40	Fam234b	74525
ENSMUSG00000030214	437.120039376891	1.46752553713459	0.145215503698811	10.1058461373267	5.20443400774233e-24	5.97800215343857e-23	Plbd1	66857
ENSMUSG00000030225	1931.56971465696	1.22542114218311	0.0608089451745454	20.1519881436139	2.58520172621849e-90	1.05611162436672e-88	Dera	232449
ENSMUSG00000030256	766.164053500529	-1.48209431558652	0.0870849089036654	-17.0189569495449	5.94197060407366e-65	1.68172028824734e-63	Bhlhe41	79362
ENSMUSG00000030257	163.670491267791	-1.15848375469232	0.181460265281258	-6.38422826560241	1.72263973611325e-10	1.04248287006867e-09	Srgap3	259302
ENSMUSG00000030283	32.6416309904482	3.84756161585621	0.519228041834612	7.41015759137632	1.2614942187019e-13	9.28890791209924e-13	St8sia1	20449
ENSMUSG00000030313	41.905331618931	-1.28854279447825	0.366009033007091	-3.52052184038116	0.000430698521498679	0.00137793925606622	Dennd5b	320560
ENSMUSG00000030329	73.8226930217333	-2.83212996774788	0.28656019346151	-9.88319394099059	4.92380068133917e-23	5.48816069642146e-22	Pianp	319352
ENSMUSG00000030342	4487.06130810271	-2.47364285414412	0.0671062183037117	-36.8616041355336	1.90626621378564e-297	4.88694826893539e-295	Cd9	12527
ENSMUSG00000030344	39.7518602725736	1.20314693448712	0.365378179408012	3.29288119076093	0.000991663697226214	0.00298630220296808	Akap3	11642
ENSMUSG00000030359	10.5995011420772	-4.27517790622245	1.85342577014466	-2.30663562311901	0.0210751418871495	0.047321424833941	Pzp	11287
ENSMUSG00000030402	57.4792917539791	1.01244567086309	0.367908318346716	2.7518966557015	0.00592512157900014	0.015417692793606	Ppm1n	232941
ENSMUSG00000030409	11665.136054207	1.19467594907101	0.13344927635421	8.95228495582113	3.48198733898415e-19	3.36941324066141e-18	Dmpk	13400
ENSMUSG00000030410	1517.82459282955	1.8582190342712	0.090632725487588	20.5027381034203	2.03513889169413e-93	8.59178325899222e-92	Dmwd	13401
ENSMUSG00000030411	15.0144324739796	-1.40077190591348	0.563333777653075	-2.48657538653067	0.0128979239555532	0.0307523085118992	Nova2	384569
ENSMUSG00000030428	10.9234717189355	-1.6867247558316	0.69202727274236	-2.4373674597353	0.0147946367032017	0.0347730970825053	Ttyh1	57776
ENSMUSG00000030474	1282.6442306141	1.99736228821214	0.165680889217642	12.0554778384148	1.81476949934832e-33	2.77694270536094e-32	Siglece	83382
ENSMUSG00000030657	1826.55480349502	-1.79705089429018	0.0747094238055332	-24.0538716905094	7.60428566683945e-128	4.68683655612275e-126	Xylt1	233781
ENSMUSG00000030659	1178.06214423087	1.12461281492813	0.0743985023042523	15.1160679327795	1.26897014660612e-51	2.87779652863022e-50	Nucb2	53322
ENSMUSG00000030671	1866.16581012007	1.50499334288196	0.0605072373462627	24.8729475826072	1.46028247544236e-136	9.85913614812976e-135	Pde3b	18576
ENSMUSG00000030683	52.70591334375	-1.82580621045211	0.283934728785047	-6.4303729884143	1.27291205103551e-10	7.777734463132e-10	Sez6l2	233878
ENSMUSG00000030691	4180.18816186356	2.24834434137052	0.0493533567238253	45.5560571888138	0	0	Fchsd2	207278
ENSMUSG00000030699	63.0956480764694	-1.65153616599278	0.267436774097668	-6.17542659032237	6.59850607179644e-10	3.83950572052655e-09	Tbx6	21389
ENSMUSG00000030711	429.432837664365	-2.75569653980353	0.139326196167815	-19.7787395019696	4.53895079560107e-87	1.76849120315831e-85	Sult1a1	20887
ENSMUSG00000030717	464.485880551309	1.36925238899077	0.129306248890406	10.5892205577108	3.34364325138584e-26	4.11591548182075e-25	Nupr1	56312
ENSMUSG00000030737	199.987758723463	-2.48614281131851	0.187969212193468	-13.2263298989605	6.1833774337179e-40	1.10706238284449e-38	Slco2b1	101488
ENSMUSG00000030745	4022.61584367775	1.5209172572237	0.0491586470628505	30.938956787789	3.57690003039738e-210	4.8670603567461e-208	Il21r	60504
ENSMUSG00000030748	22428.513678318	2.47346034480962	0.0435922918038851	56.7407732526963	0	0	Il4ra	16190
ENSMUSG00000030766	6847.32761293264	-1.2126512425488	0.0400899951527551	-30.2482262202385	5.50518336844231e-201	6.90646727690611e-199	Arhgap17	70497
ENSMUSG00000030782	35.9839690189192	-1.20054344545957	0.438250855382406	-2.73939783736875	0.00615518412054004	0.0159529746385689	Tgfb1i1	21804
ENSMUSG00000030786	17147.2043009724	1.18730114429705	0.0438754852281647	27.0606954686142	2.85863920437852e-161	2.56682583178942e-159	Itgam	16409
ENSMUSG00000030789	13097.0551921196	1.45028523597495	0.134725178338618	10.7647676095837	5.04887715740369e-27	6.38838254916408e-26	Itgax	16411
ENSMUSG00000030844	5038.4021032715	-1.22533359708725	0.035243402965361	-34.76774357719	7.47635932669715e-265	1.55587435446995e-262	Rgs10	67865
ENSMUSG00000030852	178.007696368	-1.62662747655175	0.1774034160742	-9.16908767907496	4.77039103595648e-20	4.78093184334472e-19	Tacc2	57752
ENSMUSG00000030921	6170.79902113178	1.20488959210508	0.0508100255444252	23.7136190977033	2.60928134017996e-124	1.56459585174384e-122	Trim30a	20128
ENSMUSG00000031024	42.8260897145104	-1.81561856335897	0.398660275572432	-4.5543001763894	5.25602589065705e-06	2.1526705714247e-05	Denn2b	76954
ENSMUSG00000031097	67.7891579644519	-3.11309940856078	0.285712987524214	-10.8958974372733	1.20571965860559e-27	1.56248901399811e-26	Tnni2	21953
ENSMUSG00000031098	93.042620052821	-1.40745830831834	0.219389210833691	-6.41534879026151	1.40500809259977e-10	8.56415856305902e-10	Syt8	55925
ENSMUSG00000031137	40.9851681761267	-3.61489914705127	0.467136880853476	-7.73841521664211	1.00663640794884e-14	7.92099262464727e-14	Fgf13	14168
ENSMUSG00000031138	41.3182648460619	-2.32160426080092	0.435462970274907	-5.331347139196	9.74868614577211e-08	4.75840257264246e-07	F9	14071
ENSMUSG00000031196	25.1750191155859	-1.14026895232526	0.41308817835355	-2.76035241887106	0.00577390386912538	0.0150529971320499	F8	14069
ENSMUSG00000031273	24.4571006072897	-5.337758709499	0.813674296771065	-6.56006799118644	5.37832499442566e-11	3.36768817084586e-10	Col4a6	94216
ENSMUSG00000031274	313.632907803506	-4.24757412612307	0.196180265596242	-21.651383298996	5.89832059203114e-104	2.81227474265334e-102	Col4a5	12830
ENSMUSG00000031295	4633.8558407174	-1.45855708223215	0.0437514001387033	-33.337380692004	1.10997053064822e-243	2.1112116899609e-241	Phka2	110094
ENSMUSG00000031304	1958.45620564717	2.04749028636902	0.0734896219461553	27.8609446088753	7.93776917407915e-171	7.88826960226326e-169	Il2rg	16186
ENSMUSG00000031377	18.5941996689904	-1.33542471751359	0.497868776869282	-2.68228252012722	0.00731216783576891	0.0186027523151037	Bmx	12169
ENSMUSG00000031379	123.099543146353	-1.19875391468119	0.206442376455824	-5.8067240615093	6.37070000227283e-09	3.46849222345965e-08	Pir	69656
ENSMUSG00000031383	38.319769801103	-1.29186622221432	0.405997615605662	-3.18195519519772	0.00146284446822619	0.00428343913233786	Dusp9	75590
ENSMUSG00000031391	383.450866785661	-2.01290499409606	0.132512373929001	-15.1903172089768	4.09931150814705e-52	9.3685686392265e-51	L1cam	16728
ENSMUSG00000031425	12.3034458562532	-1.93374147760738	0.681081239725384	-2.83922293673376	0.00452235490864196	0.0120675721796602	Plp1	18823
ENSMUSG00000031432	529.207128010619	1.12287434621263	0.100342272549849	11.1904416521441	4.54165772502848e-29	6.16557049102292e-28	Prps1	19139
ENSMUSG00000031438	6659.09242744696	-1.06461469249973	0.0406767569971448	-26.1725558056276	5.45783973363844e-151	4.30998781465761e-149	Rnf128	66889
ENSMUSG00000031443	175.126553402357	2.39334566012421	0.220072343666451	10.8752677426458	1.51211190335042e-27	1.94954427539107e-26	F7	14068
ENSMUSG00000031444	557.331514395425	3.21941805317137	0.139770481204483	23.0336049888916	2.14760840299356e-117	1.20218496963775e-115	F10	14058
ENSMUSG00000031502	106.731559396955	-1.50675023797934	0.215649926015692	-6.98701949876722	2.80787230813834e-12	1.89719072798545e-11	Col4a1	12826
ENSMUSG00000031503	136.061312690116	-1.18018861655221	0.207860002329191	-5.67780526954447	1.36433902038546e-08	7.20196745198403e-08	Col4a2	12827
ENSMUSG00000031523	20.9135837337959	-1.20269660454145	0.458619785811883	-2.62242633603856	0.00873061392723909	0.0218037314356815	Dlc1	50768
ENSMUSG00000031530	1605.11468232609	1.01392607179385	0.0627385244824779	16.161139908176	9.4792501181371e-59	2.41611607117763e-57	Dusp4	319520
ENSMUSG00000031555	15439.2822872758	1.07321218510429	0.0340255361261866	31.5413747229195	2.35442466080244e-218	3.59029464008056e-216	Adam9	11502
ENSMUSG00000031558	10.5430523511688	-1.58174730693941	0.66409231531988	-2.38181841658192	0.0172273899063234	0.0396739096540756	Slit2	20563
ENSMUSG00000031565	160.756733763727	-1.20082117824291	0.16962283322415	-7.07936045765765	1.44821243136424e-12	9.97563461775778e-12	Fgfr1	14182
ENSMUSG00000031596	6385.4459044947	3.27481494884231	0.0946376297437182	34.6037295916076	2.22033331300033e-262	4.51442252570837e-260	Slc7a2	11988
ENSMUSG00000031613	9851.14457407792	-4.03128864109111	0.0928136501305645	-43.4342215333643	0	0	Hpgd	15446
ENSMUSG00000031639	799.731931978544	1.1172188786762	0.0855510758523544	13.0590862539743	5.6400676402445e-39	9.84868277278232e-38	Tlr3	142980
ENSMUSG00000031647	443.864524350238	-1.14873696905089	0.108618448177875	-10.5758919255567	3.85491881395589e-26	4.70923058702111e-25	Mfap3l	71306
ENSMUSG00000031652	7078.68775533629	1.41179609758537	0.0429934335390418	32.8374819448495	1.71889991936187e-236	3.01045749243487e-234	N4bp1	80750
ENSMUSG00000031700	480.320074279066	1.13109307005749	0.0969567302339556	11.665957250499	1.90251134433557e-31	2.76528538783499e-30	Gpt2	108682
ENSMUSG00000031714	2652.35626510875	1.0809574732712	0.0525757460087084	20.5600025740416	6.26297344634904e-94	2.6631186849151e-92	Gab1	14388
ENSMUSG00000031722	1366.88228549524	1.65051044013492	0.242547623582356	6.80489223418217	1.01124906249045e-11	6.59829755307766e-11	Hp	15439
ENSMUSG00000031728	913.244145675775	1.15884972961798	0.0787691908773852	14.7119669087612	5.40143044155802e-49	1.16235891825693e-47	Zfp821	75871
ENSMUSG00000031736	12.1652875490572	-1.51757791507759	0.63013899899382	-2.40832247726422	0.0160260181907965	0.0373005573390789	Crnde	71296
ENSMUSG00000031762	14.6369704336204	1.63118646986482	0.574051422278532	2.84153371380963	0.00448971045892458	0.0119949385754292	Mt2	17750
ENSMUSG00000031779	174.876354655278	3.59288845455076	0.249524298149001	14.3989522511563	5.25338797490553e-47	1.08814027972019e-45	Ccl22	20299
ENSMUSG00000031780	18.3693003282075	6.97497849562456	1.26569084794997	5.51080740365774	3.57191396452703e-08	1.8171868311337e-07	Ccl17	20295
ENSMUSG00000031805	2607.6481000881	1.29132258551707	0.0653785337339818	19.7514766967904	7.79062074755063e-87	3.02875363524007e-85	Jak3	16453
ENSMUSG00000031825	154.960190150377	1.46131780502183	0.219959824195733	6.64356688938551	3.06181430003606e-11	1.93914905668951e-10	Crispld2	78892
ENSMUSG00000031851	2737.40940572397	1.00790053873691	0.0538293251303343	18.7240047371304	3.15513264401273e-78	1.10736391547502e-76	Ntpcr	66566
ENSMUSG00000031860	41.1311885928952	-2.33657534134283	0.361899317982053	-6.45642372130335	1.07206178300846e-10	6.59377638374013e-10	Pbx4	80720
ENSMUSG00000031861	77.7803796410872	-1.42302978186502	0.244330071977213	-5.82421054579697	5.73831975839681e-09	3.13577813426881e-08	Lpar2	53978
ENSMUSG00000031871	63.8744467863318	2.01824706432293	0.259133282798198	7.78845172850549	6.7835278119728e-15	5.39055810718719e-14	Cdh5	12562
ENSMUSG00000031898	42.3479124177933	-1.11003003707046	0.356365829174628	-3.11486103940263	0.00184031585533882	0.00530963091911409	Dpep3	71854
ENSMUSG00000031958	40.473503469944	1.65901608981561	0.372447903745369	4.4543574366573	8.41448181490522e-06	3.36903053019146e-05	Ldhd	52815
ENSMUSG00000031960	3861.35702923429	1.11480662122214	0.0517454943543389	21.5440326763187	6.02284271705274e-103	2.83345917079643e-101	Aars	234734
ENSMUSG00000031980	5.06212567978226	-4.08368871347776	1.59583243813594	-2.55897086428939	0.0104982539672728	0.0256887002942439	Agt	11606
ENSMUSG00000032014	162.65797117306	1.79071576047613	0.182866294492287	9.79248672068247	1.21275872689783e-22	1.32832749969633e-21	Oaf	102644
ENSMUSG00000032024	186.323532678581	2.24109239353772	0.198992229314486	11.262210596153	2.01636265619656e-29	2.7546344223682e-28	Clmp	71566
ENSMUSG00000032046	18003.1270432599	-1.04412954649714	0.0352063405699243	-29.6574290197348	2.72028648225208e-193	3.25129375571331e-191	Abhd12	76192
ENSMUSG00000032076	5614.00716079851	-2.14806409645092	0.0401965192158707	-53.4390573699925	0	0	Cadm1	54725
ENSMUSG00000032081	7.61344142843495	-7.00252613254587	2.97904669757634	-2.35059293909119	0.0187435261603871	0.0428088101034329	Apoc3	11814
ENSMUSG00000032122	21136.662326063	-1.04384971615135	0.0453121241785624	-23.0368744585406	1.99152451178966e-117	1.11835165362055e-115	Slc37a2	56857
ENSMUSG00000032174	14.952678879884	-1.64964236619595	0.592496796740995	-2.78422157768572	0.00536563652110733	0.014079920549157	Icam5	15898
ENSMUSG00000032204	70.633226321521	2.59961546686674	0.348905442164467	7.45077362720337	9.27944662753153e-14	6.89102146911861e-13	Aqp9	64008
ENSMUSG00000032207	33.5443630523731	1.00914336852744	0.370286030371391	2.72530769663463	0.00642415870764308	0.0165699829949691	Lipc	15450
ENSMUSG00000032218	1636.47138436864	-1.91866333843841	0.132032245059627	-14.5317784876863	7.62156373739541e-48	1.59547740770163e-46	Ccnb2	12442
ENSMUSG00000032220	9124.29067452887	-1.01981914193439	0.0479284233686905	-21.2779613902465	1.81671326943044e-100	8.15630482816116e-99	Myo1e	71602
ENSMUSG00000032228	2914.36763292201	-1.25272528020534	0.0481720322862723	-26.005240400919	4.32041736626533e-149	3.3372865847977e-147	Tcf12	21406
ENSMUSG00000032246	31.2139384345275	1.63426531613277	0.433436161156821	3.77048678119287	0.000162929432972199	0.000556041017655353	Calml4	75600
ENSMUSG00000032254	1663.18815058335	-1.23473369884961	0.0898105413308107	-13.7482046155535	5.22091099745729e-43	9.95179899073514e-42	Kif23	71819
ENSMUSG00000032261	1479.35330167929	1.73022953200911	0.0888377376311883	19.4762898982434	1.74473979967121e-84	6.58053354293904e-83	Sh3bgrl2	212531
ENSMUSG00000032281	23.9582996516453	-1.49976688686593	0.520917133015309	-2.87908919060617	0.00398825524052943	0.0107707247251489	Acsbg1	94180
ENSMUSG00000032289	5.8219447052932	-2.04272430809414	0.884170047463441	-2.31032968596304	0.0208699086245214	0.0469141966779971	Thsd4	207596
ENSMUSG00000032306	662.131794439668	1.18317807136151	0.0906316417582699	13.054801263749	5.96655297907421e-39	1.03982616400831e-37	Mpi	110119
ENSMUSG00000032324	3684.41459404758	1.3621930345123	0.0588286133926015	23.1552803296842	1.2861673222022e-118	7.29199159052396e-117	Tspan3	56434
ENSMUSG00000032336	10402.4193180856	-1.19406903529058	0.0312929614054672	-38.1577511894403	0	0	Nptn	20320
ENSMUSG00000032377	163.501452203958	-2.29529346028345	0.199266035790818	-11.5187390122668	1.06153096698478e-30	1.50460106370142e-29	Plscr4	235527
ENSMUSG00000032387	6.54076604523892	-2.54549191902737	1.08352286012094	-2.34927384803239	0.0188100668533457	0.0429330674282365	Rbpms2	71973
ENSMUSG00000032420	81.5675498399957	1.52139011493917	0.250725560280148	6.06794980631112	1.29553378035255e-09	7.36161164171418e-09	Nt5e	23959
ENSMUSG00000032462	1676.99390752768	-1.08402633841633	0.056899149616104	-19.0517142300052	6.35854897936587e-81	2.32389200198353e-79	Pik3cb	74769
ENSMUSG00000032482	6.38543115990249	-2.36769800763699	0.87744072143817	-2.69841363614423	0.00696708128901409	0.0178093498441286	Cspg5	29873
ENSMUSG00000032487	74.0250378398185	1.79867929883734	0.25252615804789	7.12274448216264	1.0579885315681e-12	7.35353993513086e-12	Ptgs2	19225
ENSMUSG00000032530	86.3713175421391	-1.11024649469719	0.244185589479865	-4.54673225009758	5.44852401743821e-06	2.22841482877375e-05	Lyzl4	69032
ENSMUSG00000032561	632.078427177286	1.8635624783878	0.204534587587211	9.11123395006822	8.14502343637233e-20	8.07155851910309e-19	Acpp	56318
ENSMUSG00000032578	181.357116000411	5.38517857198373	0.318201881487685	16.923779792899	3.00510393941704e-64	8.3844295874366e-63	Cish	12700
ENSMUSG00000032589	324.948796752075	-1.96502184733997	0.128971622977355	-15.2360790845052	2.03735411675727e-52	4.69866453341842e-51	Bsn	12217
ENSMUSG00000032661	7508.25125111105	1.71585444604233	0.171524973664066	10.0035254889638	1.4706614959371e-23	1.66546294504682e-22	Oas3	246727
ENSMUSG00000032690	5066.11787001966	1.30525037835441	0.116364810343938	11.2168822730558	3.36940608329939e-29	4.58120093831537e-28	Oas2	246728
ENSMUSG00000032698	5255.7321027267	-1.21347414729445	0.0460370843598319	-26.3586229268948	4.08775916697256e-153	3.33218303707731e-151	Lmo2	16909
ENSMUSG00000032715	121.04980025346	1.144589115881	0.213307514970616	5.36591088241158	8.0541704200384e-08	3.97074193311202e-07	Trib3	228775
ENSMUSG00000032717	15.460050973532	-2.48520178203591	0.644915364898237	-3.85353166834234	0.000116426196677311	0.000406526449471961	Mdfi	17240
ENSMUSG00000032724	348.715726735182	3.34316610874934	0.145776076607813	22.9335717255142	2.14948690898716e-116	1.19944081807804e-114	Abtb2	99382
ENSMUSG00000032741	6055.02107355621	-1.25523927682994	0.0485049762217454	-25.8785669967446	1.16090473614883e-147	8.81340938958651e-146	Tpcn1	252972
ENSMUSG00000032766	187.824587576837	2.34022989293575	0.178639745639465	13.1002755549084	3.28064424773213e-39	5.78001156355912e-38	Gng11	66066
ENSMUSG00000032783	431.411447323303	-1.36784262704989	0.125636143503827	-10.8873337632194	1.32461572044749e-27	1.71526799089299e-26	Troap	78733
ENSMUSG00000032786	7666.06208139421	1.10097810216603	0.0436549742043362	25.2199920451831	2.41794787687169e-140	1.67729725466601e-138	Alas1	11655
ENSMUSG00000032827	376.254770765491	1.34575717126928	0.140205713374738	9.59844744466571	8.11576390430988e-22	8.63257653056749e-21	Ppp1r9a	243725
ENSMUSG00000032850	52.7672808930646	1.42401070227675	0.290924301514058	4.89478085833934	9.84153327562426e-07	4.37734176797882e-06	Rnft2	269695
ENSMUSG00000032911	430.590687298943	-2.45285597260754	0.133735133737972	-18.3411486873257	3.88500799564707e-75	1.32412151127169e-73	Cspg4	121021
ENSMUSG00000032915	1176.64136817598	-4.25582538966802	0.17339969238831	-24.5434425577731	5.0816792248414e-133	3.28065050394962e-131	Adgre4	52614
ENSMUSG00000033022	16.918369203011	-1.83999928436444	0.723627596959972	-2.54274338360567	0.0109985972643826	0.02677228388739	Cdo1	12583
ENSMUSG00000033031	1026.90701274209	-1.08250044395847	0.0952423086892696	-11.3657518266399	6.1928958617135e-30	8.59185371747844e-29	Cip2a	224171
ENSMUSG00000033032	36.662238345714	1.57657945084992	0.412620007750657	3.8208991838385	0.000132966001647029	0.000459651280659429	Afap1l1	106877
ENSMUSG00000033082	26.4938810943608	-2.85562018382669	0.554902196282934	-5.14616846528152	2.65860685286979e-07	1.24380049247325e-06	Clec1a	243653
ENSMUSG00000033083	2441.72659902089	2.11748392342784	0.0792128624595262	26.7315667895447	2.0228289950096e-157	1.76269591387449e-155	Tbc1d4	210789
ENSMUSG00000033170	27.0476483710976	-1.29296721287597	0.416962667140073	-3.10091841493717	0.00192921437044108	0.00554982484936287	Card10	105844
ENSMUSG00000033207	66.4477583340669	-4.07457139381274	0.374513245657297	-10.8796456228446	1.44122167957926e-27	1.86085914526114e-26	Mamdc2	71738
ENSMUSG00000033213	58.1157647045847	2.41135473214386	0.377033253180548	6.39560227593281	1.59915758223063e-10	9.70078822773583e-10	AA467197	433470
ENSMUSG00000033278	90.7615092529662	1.61588611118659	0.252147659245887	6.4084914213335	1.46966547426908e-10	8.94286638264386e-10	Ptprm	19274
ENSMUSG00000033306	1582.3247073213	1.09303442092029	0.0734892379048922	14.8733944191239	4.90614287281828e-50	1.08210425532771e-48	Lpp	210126
ENSMUSG00000033307	3067.92084303152	1.81111359931867	0.0489705675634047	36.9837167391154	2.09235878177952e-299	5.60783855922695e-297	Mif	17319
ENSMUSG00000033316	114.658618519303	-3.29841178763705	0.252846902459533	-13.0450947017828	6.77727301310898e-39	1.17532531694985e-37	Galnt9	231605
ENSMUSG00000033355	4679.55864156809	1.64129680409938	0.14814767302969	11.0787889578964	1.59008710261529e-28	2.11481584647834e-27	Rtp4	67775
ENSMUSG00000033420	362.647305221719	2.55166519001597	0.169895964660368	15.018986443362	5.51444608976961e-51	1.23474730230297e-49	Antxr1	69538
ENSMUSG00000033470	45.486882372807	1.07631833018991	0.327385836373457	3.28761421725687	0.00101040193462225	0.00303704330017554	Cysltr2	70086
ENSMUSG00000033581	513.87865956416	-1.94668580497996	0.112525547386476	-17.299945214165	4.7083641586365e-67	1.40448994270019e-65	Igf2bp2	319765
ENSMUSG00000033597	13.8756622090875	-1.60182982698125	0.607795774526587	-2.63547377937749	0.00840199169695311	0.0210692984303096	Caskin1	268932
ENSMUSG00000033644	139.01994501085	2.40402971803097	0.213723767245814	11.248303120476	2.36090329271381e-29	3.22237795870482e-28	Piwil2	57746
ENSMUSG00000033720	1837.76893685446	1.63408817842288	0.0724033775308818	22.5692258310174	8.69550212045736e-113	4.60523164696917e-111	Sfxn5	94282
ENSMUSG00000033730	22.7325909699758	-4.4414168409386	1.363797569327	-3.25665402317027	0.00112733749598037	0.00336451374496318	Egr3	13655
ENSMUSG00000033777	10495.4251907758	-1.15456638864303	0.0431911245060553	-26.7315658447643	2.0228801544266e-157	1.76269591387449e-155	Tlr13	279572
ENSMUSG00000033857	2342.30272372701	-2.97841723472121	0.0700885768897575	-42.4950450828238	0	0	Engase	217364
ENSMUSG00000033880	24905.9002436811	1.25824340648308	0.0951704976868989	13.2209396510941	6.64288521669623e-40	1.18812938926329e-38	Lgals3bp	19039
ENSMUSG00000033952	1683.62536501393	-1.74057503337537	0.199332076274227	-8.73203683977488	2.50126719597435e-18	2.3323624369842e-17	Aspm	12316
ENSMUSG00000033985	586.30144433104	1.08444809590312	0.0891215760766621	12.1681880375442	4.59162205555532e-34	7.14346548291276e-33	Tesk2	230661
ENSMUSG00000034041	1187.14560938312	-1.28994333006509	0.0785397964663846	-16.4240727389355	1.28635168761409e-60	3.38102154564719e-59	Lyl1	17095
ENSMUSG00000034059	7.30909078593677	-4.28771829581515	1.14789953077399	-3.73527314966677	0.000187511545687773	0.000633720239142342	Ypel4	241525
ENSMUSG00000034161	7.57572148273416	-2.23292415587011	0.859616542503369	-2.597581648868	0.0093882797359549	0.0232520065258973	Scx	20289
ENSMUSG00000034220	2867.03180705847	2.23696685071005	0.0680022062618549	32.8955040384454	2.54855040933446e-237	4.50813081907173e-235	Gpc1	14733
ENSMUSG00000034247	9597.6876215193	-1.18576808035094	0.0426374771464822	-27.8104653396167	3.24132452440489e-170	3.18532163956656e-168	Plekhm1	353047
ENSMUSG00000034266	175.459896457245	2.97318813458231	0.216728183882014	13.7185117381914	7.86635327633839e-43	1.49621422693709e-41	Batf	53314
ENSMUSG00000034271	643.385674803949	1.02893415645647	0.082081350534266	12.5355412619207	4.77092955544763e-36	7.7212235046947e-35	Jdp2	81703
ENSMUSG00000034295	60.9092781269797	-1.27091954396389	0.319842742391114	-3.97357630960334	7.08014605743431e-05	0.000255176657721996	Fhod3	225288
ENSMUSG00000034353	166.642319220517	-4.07033178858253	0.24645692460842	-16.5153882166209	2.84325504903327e-61	7.5630584304285e-60	Ramp1	51801
ENSMUSG00000034459	1087.47084211616	1.76555641139693	0.156049209430415	11.3141003266936	1.11742676813579e-29	1.54130962046439e-28	Ifit1	15957
ENSMUSG00000034484	11185.6263525003	1.37889765352234	0.0388493600081182	35.4934457925226	6.2040786909766e-276	1.42524607746344e-273	Snx2	67804
ENSMUSG00000034488	305.222098090073	3.12419945304424	0.173662819783521	17.9900306636659	2.33228767586048e-72	7.54220049328995e-71	Edil3	13612
ENSMUSG00000034522	1834.00424725331	-1.06597065891889	0.0621439607402712	-17.1532462080118	5.94374470773212e-66	1.71515334641229e-64	Zfp395	380912
ENSMUSG00000034557	168.644524997992	-1.38158624659794	0.1927394152448	-7.16815626343564	7.6014510692704e-13	5.33367980818422e-12	Zfyve9	230597
ENSMUSG00000034641	9045.46529956297	1.3331660991272	0.0860593019733462	15.4912492729735	3.97490901228209e-54	9.38747203181013e-53	Cd300ld	217305
ENSMUSG00000034652	6817.92989811755	-1.47429701286743	0.0392235247150261	-37.5870609176192	0	0	Cd300a	217303
ENSMUSG00000034656	860.692197089382	-1.26130638985827	0.104626336941836	-12.0553431069603	1.81773956567706e-33	2.77908342067948e-32	Cacna1a	12286
ENSMUSG00000034663	4128.87091098382	1.39507035859125	0.0522253613277891	26.7125075465764	3.36864329440734e-157	2.92097702131233e-155	Bmp2k	140780
ENSMUSG00000034751	82.6086428702984	-1.88618337202472	0.23792105972567	-7.92776971571809	2.23116553882619e-15	1.82211852337472e-14	Mast4	328329
ENSMUSG00000034783	724.074899156296	-2.48788531638093	0.110909515898428	-22.4316668973594	1.93259339374849e-111	1.00251157014713e-109	Cd207	246278
ENSMUSG00000034792	1628.64115330565	1.3440734214958	0.0774269019537848	17.3592561187333	1.67884514479429e-67	5.05052581058947e-66	Gna15	14676
ENSMUSG00000034858	1428.35600154459	-3.10201201427386	0.0722956409291067	-42.9073174317066	0	0	Fam214a	235493
ENSMUSG00000034875	600.67286611298	1.08954017173384	0.093990925158358	11.5919719898294	4.52590761448107e-31	6.50884388557363e-30	Nudt19	110959
ENSMUSG00000034903	11.401409682494	2.24061109173923	0.779122043811247	2.8758152968934	0.00402985446332607	0.0108714496876277	Cobll1	319876
ENSMUSG00000034930	54.3014910446287	1.15849999475401	0.35062182329385	3.30412974261186	0.000952717300669358	0.00287440155748597	Rtkn	20166
ENSMUSG00000034957	16560.1906800062	-1.46132481798121	0.0522969874965639	-27.9428106270409	8.06130269022164e-172	8.10206723223469e-170	Cebpa	12606
ENSMUSG00000034959	224.10184940931	-1.50050787753926	0.147080794188226	-10.2019293941192	1.9437222605348e-24	2.26498702678525e-23	Rubcnl	271221
ENSMUSG00000034987	88.5987807468612	2.16713433042597	0.254761553351445	8.50652032034207	1.79231203662525e-17	1.60853412561462e-16	Hrh2	15466
ENSMUSG00000035042	7944.51868549072	6.71476072436804	0.162522027585099	41.3160038927775	0	0	Ccl5	20304
ENSMUSG00000035085	15.7531552838217	-1.39780613209044	0.512324833956243	-2.72835911797674	0.00636502721201486	0.0164294420477646	1700020L24Rik	66330
ENSMUSG00000035093	10441.6116559606	1.66753260150833	0.0344890493245497	48.3496250017354	0	0	Secisbp2l	70354
ENSMUSG00000035105	215.194800527106	1.36593011679683	0.181574698133156	7.52268972957418	5.36606639467261e-14	4.05123126143252e-13	Egln3	112407
ENSMUSG00000035109	53.6562790489523	-1.34121448437971	0.272612881738031	-4.91984999325364	8.66105650035636e-07	3.88058329368804e-06	Shc4	271849
ENSMUSG00000035258	5.98011309197979	-2.45122469723746	0.938374835525125	-2.61220208006295	0.0089961061401238	0.0223846000158461	Abi3bp	320712
ENSMUSG00000035352	188.996126749883	6.92348644080515	0.399647948899833	17.323963402951	3.10235183366218e-67	9.31706308754673e-66	Ccl12	20293
ENSMUSG00000035354	3860.12723657341	1.10913545641321	0.0448944098898914	24.7054245536024	9.3515345424651e-135	6.10403300817953e-133	Uvrag	78610
ENSMUSG00000035356	943.328258953548	-1.92583636121521	0.0899883642939156	-21.4009486262595	1.30917232813386e-101	5.999468733772e-100	Nfkbiz	80859
ENSMUSG00000035373	1374.58878694793	7.29264095792332	0.23960685691037	30.4358608595717	1.84314108846287e-203	2.37980457765107e-201	Ccl7	20306
ENSMUSG00000035385	1219.48806176642	5.92569935032949	0.228290624535811	25.9568230731261	1.52280972393846e-148	1.16107677615291e-146	Ccl2	20296
ENSMUSG00000035390	68.4850838061242	-2.10309024870011	0.270612038809114	-7.77160638512317	7.7496950809543e-15	6.13627378187111e-14	Brsk1	381979
ENSMUSG00000035441	152.114050888656	-1.94045973880805	0.215086100497314	-9.02178120446366	1.85055528274133e-19	1.81555587334506e-18	Myo1d	338367
ENSMUSG00000035448	596.856146217046	1.10464287329831	0.116771883549308	9.45983604719245	3.08426422498496e-21	3.21873450594448e-20	Ccr3	12771
ENSMUSG00000035539	18.2351133549037	-1.52735192942484	0.532014152284277	-2.87088590193877	0.00409323239325893	0.0110262488732587	Ccdc180	381522
ENSMUSG00000035561	989.893167627641	1.67293448022393	0.0982995118356583	17.01874657344	5.96335634119141e-65	1.6850768421619e-63	Aldh1b1	72535
ENSMUSG00000035678	72.5965286739904	1.34543036289144	0.269218607240686	4.99753853079182	5.80667389161107e-07	2.63572631431122e-06	Tnfsf9	21950
ENSMUSG00000035692	1081.09706340439	2.56345030341225	0.186075270505633	13.7764158367011	3.5338627467038e-43	6.75789168934524e-42	Isg15	100038882
ENSMUSG00000035745	22.4967109087653	-1.14125702951725	0.470306617425264	-2.42662337129162	0.0152400677264427	0.0357061666242444	Grin3b	170483
ENSMUSG00000035783	639.296711698224	-1.13575793368845	0.404979875576076	-2.80447993143575	0.0050397824930206	0.0133077642213825	Acta2	11475
ENSMUSG00000035828	1002.55352835583	1.09040578486809	0.0810994992204729	13.44528382233	3.28144312162626e-41	6.05902373470219e-40	Pim3	223775
ENSMUSG00000035852	18.3673391305347	2.56316512960767	0.723790888423418	3.54130615707367	0.000398151294152739	0.00128285942482109	Misp	78906
ENSMUSG00000035914	340.103131740458	-1.93747692773715	0.137157238404131	-14.1259546363016	2.62814061452646e-45	5.25301461359983e-44	Cd276	102657
ENSMUSG00000035954	4828.22002209629	1.21151360857881	0.0457940495341109	26.4556993955378	3.13742500769701e-154	2.58129818423964e-152	Dock4	238130
ENSMUSG00000035967	2586.44735730687	-1.06717994400247	0.0545199183012931	-19.574129552156	2.56989685314235e-85	9.81833810696221e-84	Ints6l	236790
ENSMUSG00000036053	1716.93548802999	1.18116462098936	0.0616831036849564	19.1489168090844	9.88208798451753e-82	3.62664428128902e-80	Fmnl2	71409
ENSMUSG00000036086	1112.4469508881	-1.3691681065775	0.074831602247326	-18.2966562983946	8.79858825451073e-75	2.96453766921982e-73	Zranb3	226409
ENSMUSG00000036098	142.678218970344	4.88870761368752	0.358917335010501	13.6207063209819	3.0163626307084e-42	5.67621686963839e-41	Myrf	225908
ENSMUSG00000036111	8.50605018099644	-3.09234052926387	1.0046647100624	-3.0779826327052	0.00208407060503528	0.00594982649006925	Lmo1	109594
ENSMUSG00000036256	259.765672403665	1.22876088235436	0.335302859548913	3.66462989312833	0.000247696507281525	0.000822663071217216	Igfbp7	29817
ENSMUSG00000036330	48.8223753008982	-1.65135675684287	0.318785381947732	-5.18015207207218	2.21705084254756e-07	1.04663497074523e-06	Slc18a1	110877
ENSMUSG00000036381	704.857267065116	1.17891806924698	0.128494954153511	9.17481995315196	4.52329718345292e-20	4.54101043576043e-19	P2ry14	140795
ENSMUSG00000036526	62.585765891797	-3.73198331560179	0.36541238121373	-10.213072975814	1.73288043013401e-24	2.02329517680796e-23	Card11	108723
ENSMUSG00000036533	471.081870500719	-1.40177368246933	0.119546447179701	-11.7257661397682	9.40462745297883e-32	1.37713952827601e-30	Cdc42ep3	260409
ENSMUSG00000036570	5.16585587251311	-2.92294227701803	1.13096935076658	-2.58445754965582	0.00975323100015221	0.0240586951836135	Fxyd1	56188
ENSMUSG00000036585	10.345700666324	-1.77949733493396	0.696910624036504	-2.55340824713952	0.0106674380293331	0.0260558286800433	Fgf1	14164
ENSMUSG00000036611	1257.4703177448	-1.49552696484022	0.0763974242246146	-19.5756202518458	2.49580105515675e-85	9.55589282785017e-84	Eepd1	67484
ENSMUSG00000036766	174.586534629583	1.22632184524606	0.204538883813094	5.99554384176	2.02805569857158e-09	1.14212917071101e-08	Dner	227325
ENSMUSG00000036912	9.70744785365356	2.55818252526371	0.808599719734553	3.16371928264273	0.00155766958778466	0.00454380233151761	Piwil4	330890
ENSMUSG00000036949	27.1926721997168	2.35734075865774	0.410253802885446	5.74605461808716	9.13498101852919e-09	4.91748871688262e-08	Slc39a12	277468
ENSMUSG00000036986	3292.427217376	1.09832192588903	0.0510369178686499	21.5201460385148	1.00844355011563e-102	4.69430472578826e-101	Pml	18854
ENSMUSG00000036995	69.3812658266695	-1.62151036971378	0.289181635405665	-5.60723839686127	2.05580405786511e-08	1.0676781555953e-07	Asap3	230837
ENSMUSG00000037060	13.0815567719594	-1.33974747798247	0.567989836566933	-2.35875255458834	0.0183364779187053	0.0419549809732218	Cavin3	109042
ENSMUSG00000037071	15.2657084450137	-1.73625625070024	0.676683727914666	-2.5658312429809	0.0102928891683934	0.0252210716857889	Scd1	20249
ENSMUSG00000037095	203.74137288093	1.41729768567192	0.201491642977085	7.0340271424215	2.00656064572539e-12	1.36725929361465e-11	Lrg1	76905
ENSMUSG00000037151	421.65150306315	-1.82819679456054	0.120938409266384	-15.1167590648035	1.25572475122568e-51	2.85141400827099e-50	Lrrc20	216011
ENSMUSG00000037161	15.0451193798137	4.40937342373076	0.886605775301335	4.97331908562419	6.58161951789546e-07	2.97526878742787e-06	Mgarp	67749
ENSMUSG00000037196	38.8371180247667	-1.50065256534642	0.360144865446056	-4.1668026100769	3.08901751122834e-05	0.000116457013546714	Pacrg	69310
ENSMUSG00000037217	369.201607745038	1.82860114410175	0.128830495597184	14.1938532148418	1.00009080252712e-45	2.01947559428107e-44	Syn1	20964
ENSMUSG00000037224	1583.94526945823	-2.18329514754244	0.0702335054784545	-31.086233453237	3.69690501272839e-212	5.36020924345512e-210	Zfyve28	231125
ENSMUSG00000037318	601.322417902434	-1.16510569916258	0.0970482060108684	-12.0054326303785	3.32719426475439e-33	5.05624908498628e-32	Traf3ip3	215243
ENSMUSG00000037321	4411.42973241831	1.05849613978388	0.0632399730776483	16.7377702467429	6.95448697887245e-63	1.88967619307642e-61	Tap1	21354
ENSMUSG00000037341	1885.69892793366	-1.67401728406381	0.0715094227327376	-23.4097440601689	3.40068729368423e-121	1.97877491901251e-119	Slc9a7	236727
ENSMUSG00000037348	2354.88912706245	-1.39679908377165	0.0522518063197621	-26.73207267178	1.99562044052899e-157	1.75624527226454e-155	Paqr7	71904
ENSMUSG00000037375	102.153620595333	1.12128091295088	0.221021116017953	5.07318455879935	3.91212733962247e-07	1.80447511109731e-06	Hhat	226861
ENSMUSG00000037406	53.8047780120399	-1.31516905714255	0.389493560410979	-3.37661309664488	0.000733841958100402	0.00226266871131916	Htra4	330723
ENSMUSG00000037411	365.966379810009	-1.45111977122056	0.40439901663303	-3.58833654765628	0.0003327945296651	0.00108612591056198	Serpine1	18787
ENSMUSG00000037447	1411.06067847696	1.64936702466221	0.0652739815959109	25.2683685648729	7.11616051625543e-141	5.0150503335475e-139	Arid5a	214855
ENSMUSG00000037474	379.120698655349	1.2166342923738	0.132644265130926	9.17215901624489	4.63638432184931e-20	4.65190029887648e-19	Dtl	76843
ENSMUSG00000037509	253.687530885639	-1.45298163522916	0.15485185972635	-9.38304285009448	6.40957158693181e-21	6.62259998839e-20	Arhgef4	226970
ENSMUSG00000037568	22.9402719020882	-1.50321553626196	0.493853553392238	-3.0438487805474	0.00233572515345025	0.00660537845553661	Vash2	226841
ENSMUSG00000037572	652.635628286342	1.05965841180052	0.0874944123889952	12.1111552482842	9.21865406291157e-34	1.42045968396204e-32	Wdhd1	218973
ENSMUSG00000037601	308.548888062493	1.18483342926559	0.139635649398794	8.48517863716702	2.15387586699977e-17	1.93008663684696e-16	Nme1	18102
ENSMUSG00000037628	283.384598781345	-1.67193577048617	0.159362621954697	-10.4913922096579	9.4623726367389e-26	1.14408687335116e-24	Cdkn3	72391
ENSMUSG00000037664	33.7599304768358	-1.45583474988414	0.35891506838023	-4.05620961096526	4.98755032514401e-05	0.000182887184289951	Cdkn1c	12577
ENSMUSG00000037725	705.164581786981	-1.21484040500412	0.185080009893449	-6.56386611230195	5.24302822497578e-11	3.28529671525316e-10	Ckap2	80986
ENSMUSG00000037820	10281.9034468645	1.51226728298584	0.0545940220961239	27.7002357570062	6.93664962817894e-169	6.63256190664093e-167	Tgm2	21817
ENSMUSG00000037822	2843.48947623092	-1.12494831998541	0.047145380787491	-23.8612627832225	7.73684906514844e-126	4.71921114184175e-124	Smim14	68552
ENSMUSG00000037846	26.9615297623982	-1.04515315231627	0.432960558223754	-2.41396850697918	0.0157798262150794	0.0367856280862598	Rtkn2	170799
ENSMUSG00000037849	636.754384022424	3.0316018773229	0.385358209266467	7.86697105296806	3.63330670412228e-15	2.93066859503963e-14	Ifi206	102639543
ENSMUSG00000037852	125.945682712029	-2.16227447430906	0.22597886228169	-9.5684811069352	1.08487718947179e-21	1.14775075386163e-20	Cpe	12876
ENSMUSG00000037887	25.0077780161734	-2.62193418329835	0.522543928056337	-5.01763400648619	5.23117117781e-07	2.38736292477505e-06	Dusp8	18218
ENSMUSG00000037921	1797.4175620862	1.2977913152785	0.160365159498806	8.09272612164966	5.83439528053086e-16	4.91216649773015e-15	Ddx60	234311
ENSMUSG00000037936	3016.05383399767	-1.00728708739579	0.0458508950735058	-21.9687551525649	5.73179947197262e-107	2.824228436204e-105	Scarb1	20778
ENSMUSG00000037940	1784.58524808893	1.43435754161189	0.0655556883813112	21.8799859635186	4.02967303786746e-106	1.96366078145558e-104	Inpp4b	234515
ENSMUSG00000037944	52.3498599529243	2.61360033176585	0.339344081328301	7.70191812845351	1.34038761268667e-14	1.04772940701787e-13	Ccr7	12775
ENSMUSG00000037989	46.4063815021801	2.25960779707771	0.757241176675655	2.98400016623179	0.00284506617194181	0.00792518854862496	Wnk2	75607
ENSMUSG00000037991	120.315367920083	4.32538001568863	0.295078719241579	14.6583936205426	1.19056402524488e-48	2.5403965069429e-47	Rmi2	223970
ENSMUSG00000037995	57.6282717800686	-1.20611662383579	0.328182388655248	-3.67514121881417	0.000237717888922498	0.000792198895469116	Igsf9	93842
ENSMUSG00000038026	45.7316605910161	-3.69105350940703	0.441643121659226	-8.35754782173435	6.40353513454563e-17	5.6494829423929e-16	Kcnj9	16524
ENSMUSG00000038037	539.411487192594	4.47066915492861	0.134449192440448	33.2517367622629	1.9266695927605e-242	3.58745878172005e-240	Socs1	12703
ENSMUSG00000038065	613.147975679078	-1.08386992534592	0.107559826443505	-10.0769028845097	6.98945463800329e-24	8.00754294634975e-23	Mturn	68235
ENSMUSG00000038068	1343.49742439274	-1.53924779935878	0.0798683069716905	-19.2723228740077	9.17252314611859e-83	3.41584761961456e-81	Rnf144b	218215
ENSMUSG00000038151	1470.86470565892	-1.40088805103088	0.0593726291411349	-23.5948461655761	4.35348094264154e-123	2.59288634324533e-121	Prdm1	12142
ENSMUSG00000038172	1997.72488517231	1.90316873286349	0.0686397110777112	27.7269339130638	3.30671885435088e-169	3.17894292470721e-167	Ttc39b	69863
ENSMUSG00000038173	36.0379149662614	3.30740518684761	0.471583111567841	7.01340888958406	2.32580444567943e-12	1.57689363126192e-11	Enpp6	320981
ENSMUSG00000038175	2920.79513060925	-2.28922040984199	0.0636083534757894	-35.98930462354	1.22970455593929e-283	3.06369632253662e-281	Mylip	218203
ENSMUSG00000038179	1271.93743850501	-2.84294297565278	0.156326781019174	-18.1858985205105	6.67524175840121e-74	2.2195178846684e-72	Slamf7	75345
ENSMUSG00000038204	55.8502488375734	-4.204730566359	0.399489760157723	-10.525252423739	6.60840792286879e-26	8.02858020244684e-25	Asb10	117590
ENSMUSG00000038264	49.427221664807	-1.29200832895317	0.385435834269952	-3.35207112073619	0.000802094106300911	0.0024568385534817	Sema7a	20361
ENSMUSG00000038332	10518.7904801774	-1.20693018662184	0.0357646856440288	-33.7464223405903	1.20639409001256e-249	2.34504451189364e-247	Sesn1	140742
ENSMUSG00000038370	286.883077641036	-2.99433036383577	0.163606344999249	-18.3020430158104	7.97032462880765e-75	2.70090176932909e-73	Pcp4l1	66425
ENSMUSG00000038400	820.448896402645	2.08661068983807	0.0899114288729639	23.2074021733794	3.83342027375026e-119	2.18036563415975e-117	Pmepa1	65112
ENSMUSG00000038418	347.081182102792	-1.37041739414686	0.42148549491197	-3.25139870930335	0.00114838687152529	0.00342444628631337	Egr1	13653
ENSMUSG00000038463	239.436472580054	1.72585832230176	0.161174378900635	10.7080190665153	9.3337626830161e-27	1.16435069181856e-25	Olfml2b	320078
ENSMUSG00000038481	2751.80144358006	-1.01799745012342	0.0540189799418253	-18.8451809201086	3.2186292764092e-79	1.14556002556142e-77	Cdk19	78334
ENSMUSG00000038486	39.3902697458347	-1.28090831280418	0.349071319577356	-3.66947451986333	0.000243049560687753	0.000808443715495612	Sv2a	64051
ENSMUSG00000038508	144.407343450889	-1.35408643707	0.185782878873611	-7.28854265409026	3.13325699696347e-13	2.26036635478331e-12	Gdf15	23886
ENSMUSG00000038521	56.8183364543137	2.1420538555163	0.407068286848081	5.26214869770909	1.42381537784776e-07	6.84957036136769e-07	C1s1	50908
ENSMUSG00000038522	2.44943603024706	-4.18832886965293	1.63755131252884	-2.55767794120904	0.0105373631795143	0.0257665768983176	Mfsd4b1	215929
ENSMUSG00000038527	403.13346793985	1.57077793698469	0.129648338861424	12.115681163209	8.72363531992031e-34	1.34535645313052e-32	C1rl	232371
ENSMUSG00000038587	30.2826698765126	-1.39484164943223	0.512887679598097	-2.71958501815687	0.00653638895623565	0.0168300122630062	Akap12	83397
ENSMUSG00000038608	9337.96234713247	-1.00524760977629	0.0315700137668427	-31.8418489519977	1.70687063266885e-222	2.74480314738902e-220	Dock10	210293
ENSMUSG00000038677	15.3733386493287	-1.95413971041567	0.741974178084206	-2.6337031235525	0.00844593000449351	0.0211764785045338	Scube3	268935
ENSMUSG00000038776	1280.08043279967	-2.42174753377631	0.157302348754363	-15.3954950638278	1.754763479178e-53	4.11125975936155e-52	Ephx1	13849
ENSMUSG00000038777	27.155004953986	-1.06329226015698	0.410595279710771	-2.58963585968641	0.009607750258966	0.0237296138412245	Sema6c	20360
ENSMUSG00000038859	63.0708828739944	1.37873160773232	0.273430980642977	5.04233867168313	4.59876429679165e-07	2.10854177413032e-06	Baiap2l1	66898
ENSMUSG00000038860	92.8698801842869	-1.32837102462163	0.213455032982163	-6.22318905327773	4.87149777950004e-10	2.86380605588489e-09	Garnl3	99326
ENSMUSG00000039005	4690.89532885554	1.02228478809905	0.0588632925620134	17.3671016962237	1.46438165548021e-67	4.42793967586143e-66	Tlr4	21898
ENSMUSG00000039013	188.210748030538	-1.86810622408574	0.240638416351887	-7.76312549096065	8.28615504095672e-15	6.55224839157279e-14	Siglecf	233186
ENSMUSG00000039031	3327.75830276389	-1.0665855121461	0.0437703658127568	-24.3677541263601	3.75916729998029e-131	2.36640250424738e-129	Arhgap18	73910
ENSMUSG00000039062	5799.70361308983	1.22680538588429	0.0570457187486759	21.5056521820539	1.37834543905284e-102	6.38260535900675e-101	Anpep	16790
ENSMUSG00000039063	12.377458090062	-2.53164222647031	0.696779789251451	-3.63334623868761	0.000279769195053805	0.000923113733685667	Echdc3	67856
ENSMUSG00000039115	1849.50101402278	1.36540863698654	0.0728454543815158	18.7439099471525	2.17074544623494e-78	7.64906697180276e-77	Itga9	104099
ENSMUSG00000039126	4149.63412512894	1.50550328176637	0.0494821975128676	30.4251500021775	2.55425157490443e-203	3.27406928322351e-201	Prune2	353211
ENSMUSG00000039191	4603.99776636506	1.41848210267943	0.052392502640699	27.0741428865728	1.98548525508107e-161	1.79190044271067e-159	Rbpj	19664
ENSMUSG00000039206	5256.89238679737	-1.16210185353869	0.0502837561370979	-23.110879990155	3.59914234242314e-118	2.03403287204866e-116	Daglb	231871
ENSMUSG00000039236	152.378521043091	1.35676947071238	0.246190075836005	5.51106483925114	3.56669293143762e-08	1.81505268308976e-07	Isg20	57444
ENSMUSG00000039323	5.10496162570402	-3.53213652365603	1.21377622374197	-2.91003930919553	0.0036138330083003	0.00985889760700554	Igfbp2	16008
ENSMUSG00000039361	28457.7386517581	1.07393964058702	0.0265273656512626	40.4842174946952	0	0	Picalm	233489
ENSMUSG00000039405	20.2350352978805	-1.81491062685796	0.479022011177022	-3.78878336383432	0.000151386851978707	0.000519876145340971	Prss23	76453
ENSMUSG00000039428	1711.63743961703	-1.44140848959602	0.0646345157379517	-22.3009095548877	3.62066314380488e-110	1.85103787140938e-108	Tmem135	72759
ENSMUSG00000039577	89.4174875498797	1.1826053740661	0.2394991806124	4.93782638855874	7.89981208711892e-07	3.5512014233557e-06	Nphp4	260305
ENSMUSG00000039611	14.7957988601558	-2.60540914327383	0.610002448870682	-4.27114538326413	1.94471572772848e-05	7.50110695765136e-05	Pgap4	67063
ENSMUSG00000039616	2615.51271617867	-1.87461375674267	0.0603538631147518	-31.060377248403	8.26280504207699e-212	1.18829884869349e-209	Mocos	68591
ENSMUSG00000039683	11.947185513778	-4.3726737666533	0.841589569905284	-5.19573189000598	2.03915971280516e-07	9.66006860198458e-07	Sdk1	330222
ENSMUSG00000039699	229.800423874466	1.19593138113449	0.153969986244431	7.76730199375298	8.01755319635591e-15	6.34268776790428e-14	Batf2	74481
ENSMUSG00000039735	1807.66184998468	-1.71067915094105	0.0628675014448017	-27.2108658945679	4.8307659167618e-163	4.45979547159654e-161	Fnbp1l	214459
ENSMUSG00000039748	201.050929730882	1.17996886655377	0.157187960442128	7.50673819569154	6.06187874052997e-14	4.5571004267418e-13	Exo1	26909
ENSMUSG00000039774	276.245976617118	-1.53379184705197	0.16951161659541	-9.0482993310884	1.45212243506055e-19	1.43021123350702e-18	Galnt12	230145
ENSMUSG00000039783	194.240957672373	2.47294057962634	0.188890231628718	13.0919452970292	3.66109642941681e-39	6.43748854273896e-38	Kmo	98256
ENSMUSG00000039814	101.755472504706	-1.96511308747944	0.246659940522414	-7.96689192139357	1.62714851897486e-15	1.3412222810879e-14	Xkr5	319581
ENSMUSG00000039883	10.0337856054296	-4.78975980917847	1.05831384935623	-4.52584062099545	6.01559044730161e-06	2.44958055760401e-05	Lrrc17	74511
ENSMUSG00000039891	44.6587077376324	1.29864083913508	0.338071948107035	3.84131498163794	0.000122376959501442	0.000425875671182572	Txlnb	378431
ENSMUSG00000039899	1301.66425405515	2.2412652795169	0.154940090278519	14.4653670685749	2.005323192098e-47	4.1731955229437e-46	Fgl2	14190
ENSMUSG00000039910	3586.54278485633	-1.28385230108222	0.0452269464107021	-28.3868888565605	2.93549501733398e-177	3.05446890362475e-175	Cited2	17684
ENSMUSG00000039943	117.827622911876	-2.33268443451151	0.200873004940972	-11.6127323091372	3.55084614864298e-31	5.11906418283176e-30	Plcb4	18798
ENSMUSG00000039982	3153.03935111586	-1.03513534349891	0.0555230535792841	-18.6433432019511	1.43016826985943e-77	5.00955376743434e-76	Dtx4	207521
ENSMUSG00000039994	645.605859911032	1.78253546076687	0.105587529201979	16.8820643331568	6.09748435172906e-64	1.69322450074938e-62	Timeless	21853
ENSMUSG00000040003	38.3843166401816	-1.46381368587164	0.366069894076697	-3.99872731835454	6.36839986602275e-05	0.000230463635904412	Magi2	50791
ENSMUSG00000040016	9.61987448850485	-2.85460961143557	1.01977186012101	-2.7992629754432	0.00512194047167394	0.0134985108765555	Ptger3	19218
ENSMUSG00000040026	82046.4549544335	7.47331436933555	0.331738729112075	22.5277114593718	2.22140583445254e-112	1.15571905310679e-110	Saa3	20210
ENSMUSG00000040033	6916.38936285198	1.59235840150625	0.108079604119346	14.7331997973262	3.94572081947488e-49	8.52208248787438e-48	Stat2	20847
ENSMUSG00000040037	34.8223030304133	-2.23937017310065	0.452540661376986	-4.94843969663789	7.48107600822573e-07	3.36724563637417e-06	Negr1	320840
ENSMUSG00000040065	72.4226676745774	-1.32741003417809	0.261958689439417	-5.06724948509516	4.03605148934224e-07	1.85872727922351e-06	Pfpl	56093
ENSMUSG00000040133	95.820247879604	-2.11886995174934	0.257847863289541	-8.21751991549386	2.07754745766148e-16	1.79092285470633e-15	Gpr176	381413
ENSMUSG00000040134	5.85646627618627	-6.39326476370282	1.60621959378299	-3.98031800162847	6.88231394246903e-05	0.0002484008392743	Rdh7	54150
ENSMUSG00000040152	30997.7117578558	2.63228147146047	0.252501096710054	10.4248318354162	1.90996900752226e-25	2.2952066422596e-24	Thbs1	21825
ENSMUSG00000040197	3.93072500152678	4.49878897567544	1.43188711076953	3.14186009625975	0.00167878231675515	0.00487698807703759	Cd209e	170780
ENSMUSG00000040209	1212.48667967719	-1.05230157800954	0.0825300811022886	-12.7505215547444	3.09666526288937e-37	5.13373119355671e-36	Zfp704	170753
ENSMUSG00000040229	501.280606927162	-3.15372851920849	0.148157668550951	-21.28629958917	1.52072052607285e-100	6.84479017447906e-99	Gpr34	23890
ENSMUSG00000040249	69953.2989137031	-1.15235367161832	0.0433000277522995	-26.6132317099294	4.77128973485956e-156	4.03824613014023e-154	Lrp1	16971
ENSMUSG00000040253	1703.33963176071	1.5649084735518	0.0698043035572133	22.4185099457251	2.59735346442112e-111	1.34340893076448e-109	Gbp7	229900
ENSMUSG00000040269	347.418229918212	1.16510621874162	0.119413154260411	9.75693361386977	1.72285679939396e-22	1.87657721209851e-21	Mrps28	66230
ENSMUSG00000040270	70.9607131933422	-1.54481207999588	0.272000869400018	-5.67943802313366	1.35138004187661e-08	7.14183151650536e-08	Bach2	12014
ENSMUSG00000040274	1374.94675128489	-1.14372831217556	0.0883984898036425	-12.9383241129582	2.7353132675901e-38	4.66136381410418e-37	Cdk6	12571
ENSMUSG00000040276	7.03660418462777	-3.05555098266398	1.06704008345148	-2.86357657041375	0.00418887556859896	0.0112631830971093	Pacsin1	23969
ENSMUSG00000040289	67.1701319203395	-1.72749232459374	0.272438062242085	-6.34086261800936	2.28482217858353e-10	1.37236738597501e-09	Hey1	15213
ENSMUSG00000040296	4959.79047243144	1.48370674561235	0.0955193442493765	15.5330499520472	2.07282147085659e-54	4.92162939570231e-53	Ddx58	230073
ENSMUSG00000040328	57.3063757224545	2.40820011336847	0.315759774563084	7.62668429409885	2.40868497266723e-14	1.84927206951001e-13	Olfr56	18356
ENSMUSG00000040428	24.4620180483716	-1.27655183654548	0.453407313806005	-2.8154637070801	0.00487068980397013	0.0128997801979979	Plekha4	69217
ENSMUSG00000040483	1305.83747041074	1.21354008250998	0.093597733087637	12.9654858347234	1.92009967052399e-38	3.28796157520802e-37	Xaf1	327959
ENSMUSG00000040524	2078.7977364611	1.46703311196624	0.0718089381543797	20.4296728188949	9.11103572739827e-93	3.81004990501059e-91	Zfp609	214812
ENSMUSG00000040537	143.306718257815	-1.19477514070439	0.209483939006578	-5.70342120914043	1.17426329857623e-08	6.25084065257745e-08	Adam22	11496
ENSMUSG00000040554	42.8577141999684	-1.04370789757728	0.351500610204647	-2.96929185121364	0.0029848695549769	0.00827705871735168	Aipl1	114230
ENSMUSG00000040562	74.6458274785528	1.39707695465616	0.287046866652187	4.86706916870474	1.13265395737464e-06	5.01013149587398e-06	Gstm2	14863
ENSMUSG00000040564	45.6845262479102	-2.1751747248231	0.427636612283669	-5.08650256395777	3.64726791978869e-07	1.68758886301706e-06	Apoc1	11812
ENSMUSG00000040613	17010.8611860804	-1.45165612530442	0.0310498584099148	-46.752423348922	0	0	Apobec1	11810
ENSMUSG00000040624	1079.54778084456	1.30924833064365	0.0780048076513381	16.7842004879451	3.1848962241741e-63	8.72099524913556e-62	Plekhg1	213783
ENSMUSG00000040627	7.84462030390336	-3.75191543528639	1.05033330462414	-3.57211888718412	0.000354104583663424	0.00115079110424808	Aicda	11628
ENSMUSG00000040690	28.9366736924893	-1.54367195609714	0.416173410437351	-3.70920370543354	0.000207912105895589	0.000698396741585088	Col16a1	107581
ENSMUSG00000040703	11.4099674869493	-2.52965208066423	0.760555353585708	-3.32605913394462	0.000880832393833676	0.00267210499305846	Cyp2s1	74134
ENSMUSG00000040713	27528.1621204764	-1.37682788152378	0.0313235986342709	-43.9549713811427	0	0	Creg1	433375
ENSMUSG00000040724	4.04489906910254	-5.5290233130713	1.59047420621935	-3.47633636021933	0.000508314327030386	0.00160764743980699	Kcna2	16490
ENSMUSG00000040809	4753.2846895176	1.08263985267147	0.0950064168407696	11.395439262655	4.40602230650939e-30	6.15139136383935e-29	Chil3	12655
ENSMUSG00000040841	100.403082230075	1.84411184373848	0.219731453008463	8.39257110663832	4.7562416199099e-17	4.21086876949881e-16	Six5	20475
ENSMUSG00000040852	85.2501955495681	-3.90324939675311	0.327118242094433	-11.9322278444695	8.03927406509705e-33	1.21233349477836e-31	Plekhh2	213556
ENSMUSG00000040855	1270.14393118028	-2.03722797366159	0.0702510535253926	-28.9992515617608	6.72411051368149e-185	7.38775098611875e-183	Reps2	194590
ENSMUSG00000040875	41.3819449586518	-1.3515112646992	0.321148062335919	-4.20837433945195	2.57214503228304e-05	9.793085121837e-05	Osbpl10	74486
ENSMUSG00000040896	38.3267538321085	7.28861472358823	1.07584073453212	6.77480828680283	1.24571334443857e-11	8.08639388982525e-11	Kcnd3	56543
ENSMUSG00000040950	285.087539765933	2.63247131606636	0.238087944505915	11.0567182287592	2.03404217280251e-28	2.69716431744405e-27	Mgl2	216864
ENSMUSG00000040963	10.3348855750394	-2.71070442949979	0.934534688440965	-2.90059262970957	0.00372457736529792	0.0101188832767247	Asgr2	11890
ENSMUSG00000041012	26.2584430272318	-1.49328838283833	0.413639359720012	-3.61012158961159	0.000306053503574411	0.0010040393962774	Cmtm8	70031
ENSMUSG00000041058	15328.2788444065	-1.03972613618315	0.0392261203386983	-26.5059640669437	8.27339058949902e-155	6.87079841021822e-153	Wwp1	107568
ENSMUSG00000041064	287.260577048303	-1.61590796128015	0.173372801300474	-9.32042367175924	1.15876660484955e-20	1.18619343016109e-19	Pif1	208084
ENSMUSG00000041193	36.4151233361485	3.90678998774748	0.523991007436644	7.45583403589203	8.93010986223376e-14	6.63996273026704e-13	Pla2g5	18784
ENSMUSG00000041293	8.23742970856539	-2.36998271389463	0.945644361954609	-2.50620932059064	0.0122033351892985	0.0293454045899267	Adgrf1	77596
ENSMUSG00000041481	18.5731357396025	4.12009403548119	0.73234320544307	5.62590600262144	1.84536818986027e-08	9.62344278019996e-08	Serpina3g	20715
ENSMUSG00000041552	167.387562765223	-3.9747618508855	0.231246863068108	-17.188392517631	3.2440262067865e-66	9.42259106270057e-65	Ptchd1	211612
ENSMUSG00000041642	3594.98420195326	-1.14667278058289	0.0532614645153185	-21.5291260016535	8.30856860919094e-103	3.87784353899679e-101	Kif21b	16565
ENSMUSG00000041695	879.662324383435	-4.16471635527844	0.103134546754358	-40.3813900030781	0	0	Kcnj2	16518
ENSMUSG00000041731	5.23554564355871	-4.20613728178398	1.34825524217411	-3.11968917324692	0.00181041968545931	0.0052336188619202	Pgm5	226041
ENSMUSG00000041736	7589.46097343766	1.38853356191899	0.0480206056092638	28.9153696481313	7.65224495424423e-184	8.25369274363574e-182	Tspo	12257
ENSMUSG00000041762	774.960400663303	-2.10839352928061	0.0885599200235581	-23.8075365099669	2.79041174755473e-125	1.68462776117732e-123	Gpr155	68526
ENSMUSG00000041773	4243.37907410355	-1.71417177121773	0.0658736717164912	-26.0221075666653	2.78411086963808e-149	2.16000601636087e-147	Enc1	13803
ENSMUSG00000041782	50.8969080308193	3.79386837135181	0.874927869415129	4.33620702228623	1.4496242214523e-05	5.6518410520762e-05	Lad1	16763
ENSMUSG00000041797	5730.66076009435	-1.08124730422997	0.0446163495444066	-24.2343292373976	9.67406158275747e-130	6.04680124867127e-128	Abca9	217262
ENSMUSG00000041827	861.512141619482	3.54367669377237	0.367871177914123	9.63292833612428	5.80511028700488e-22	6.21589563358531e-21	Oasl1	231655
ENSMUSG00000042035	52.0686970318224	1.17084178512945	0.306763040613263	3.81676287596046	0.000135214003969644	0.000467239796096705	Igsf3	78908
ENSMUSG00000042064	8.99912359679397	1.88461091590984	0.792156264111689	2.37908983529053	0.0173554457249347	0.0399272310350331	Myo3b	329421
ENSMUSG00000042066	795.881165768458	1.22843920663413	0.0914852648091689	13.4277275055886	4.15981821606307e-41	7.64896303783157e-40	Tmcc2	68875
ENSMUSG00000042182	50.8499945255913	1.14469293948318	0.388931206207067	2.94317586558931	0.00324863813788276	0.00893425995351496	Bend6	320705
ENSMUSG00000042190	5753.70825221251	1.31292179843677	0.0481226485710027	27.2828249779232	6.78217712941979e-164	6.34761540964586e-162	Cmklr1	14747
ENSMUSG00000042265	128.43244573231	2.35944973415073	0.250353930100429	9.42445654120246	4.32338596838438e-21	4.48278865150945e-20	Trem1	58217
ENSMUSG00000042284	747.83138721161	4.4350890043131	0.139954721255093	31.6894561651073	2.17088679261815e-220	3.3684926732125e-218	Itga1	109700
ENSMUSG00000042345	6.7581888625117	-1.85205778304983	0.770102580631489	-2.40494945690369	0.0161747026670053	0.0375823348846258	Ubash3a	328795
ENSMUSG00000042348	447.851076081671	1.43039089039177	0.12968537207827	11.0297010948041	2.7477676827713e-28	3.63539734783407e-27	Arl15	218639
ENSMUSG00000042351	28.732246593556	-3.83720362524194	0.497490441341987	-7.71312030617318	1.22778248300262e-14	9.61477612202844e-14	Grap2	17444
ENSMUSG00000042377	33.6594952906407	2.11020959650025	0.36155330376047	5.83651034177321	5.33054552564763e-09	2.92106628882221e-08	Fam83g	69640
ENSMUSG00000042476	834.908157320713	-1.82052243279539	0.0986904969548511	-18.4467855464163	5.53404851449011e-76	1.90450941970458e-74	Abcb4	18670
ENSMUSG00000042524	4322.87202756479	-1.10591981721042	0.04884446111032	-22.6416627816324	1.68563855515872e-113	9.00823577105817e-112	Sun2	223697
ENSMUSG00000042684	175.437790079863	1.29331533604231	0.164655127436602	7.8546921445874	4.00755266526862e-15	3.21932784268559e-14	Npl	74091
ENSMUSG00000042724	542.361260447656	-1.5528607412848	0.10843583862704	-14.3205490080249	1.62831762597124e-46	3.3375794305684e-45	Map3k9	338372
ENSMUSG00000042745	1400.92992143836	1.53339408387866	0.352048834573484	4.35562891647235	1.32685397172556e-05	5.18804595620103e-05	Id1	15901
ENSMUSG00000042770	1581.94414135706	1.38765704327753	0.0650989455935331	21.3161216456842	8.04563353184239e-101	3.64921055242974e-99	Hebp1	15199
ENSMUSG00000042784	7.83788936355872	2.93074438814969	1.27698014450454	2.2950586982594	0.0217297606057252	0.0486061880822804	Muc1	17829
ENSMUSG00000042842	101.863545474896	-2.23503108564243	0.267234431421025	-8.3635595673716	6.08537809329346e-17	5.37683581879461e-16	Serpinb6b	20708
ENSMUSG00000043008	1359.65609064136	-1.95221126473402	0.063036295776401	-30.9696380583466	1.38235728063393e-210	1.92539511316012e-208	Klhl6	239743
ENSMUSG00000043017	598.379801077082	1.44507052529029	0.0985671996650496	14.6607647391924	1.14970718718258e-48	2.45618000411505e-47	Ptgir	19222
ENSMUSG00000043126	5.68036257524573	-3.17658922939131	1.00363446774187	-3.16508582705265	0.00155037211504623	0.00452400731492127	D830039M14Rik	320949
ENSMUSG00000043154	801.653120575001	1.64206289667642	0.0842219619489958	19.4968492620826	1.16756967858827e-84	4.41306411208288e-83	Ppp2r3a	235542
ENSMUSG00000043263	3002.86397359142	1.89628740699441	0.192603479251342	9.84555115185542	7.16454517115307e-23	7.92580609959517e-22	Ifi209	236312
ENSMUSG00000043391	3714.57084403442	-1.04069825035229	0.100105792965103	-10.3959842834977	2.58603006900921e-25	3.09710804947216e-24	2510009E07Rik	72190
ENSMUSG00000043415	746.416072215811	-1.44825752096686	0.0868667500597047	-16.6721734147007	2.08860073289781e-62	5.62332699607752e-61	Otud1	71198
ENSMUSG00000043487	16.0078633251824	-1.36102081193236	0.529089957611483	-2.57238073101319	0.0101001750125537	0.0248107201495712	Acot6	217700
ENSMUSG00000043671	275.010873428469	1.31177982993326	0.135170627573691	9.70462188035724	2.88142692399321e-22	3.11549882998263e-21	Dpy19l3	233115
ENSMUSG00000043795	17.337448137714	-3.12078909991087	0.605804033579945	-5.1514828672712	2.58434837588632e-07	1.21098115022657e-06	Prr33	677289
ENSMUSG00000043903	41.5178471276916	-2.13415318692565	0.345857395448642	-6.17061602559417	6.8024436190383e-10	3.95687027876253e-09	Zfp469	195209
ENSMUSG00000044122	18.8618942565998	1.37338755141441	0.493093994564664	2.7852449361646	0.00534873025363049	0.0140418060932724	Proca1	216974
ENSMUSG00000044156	5.41845849133926	-3.56298026243253	1.23956958299916	-2.87436890296375	0.00404835797958293	0.0109147087792779	Hepacam2	101202
ENSMUSG00000044229	183.016721176557	-1.58379041370261	0.170883937081838	-9.26822286956157	1.89273077475022e-20	1.92638174191926e-19	Nxpe4	244853
ENSMUSG00000044244	165.485028083268	2.4130790952637	0.185318125352803	13.0212794386396	9.26061037602983e-39	1.59815548235699e-37	Il20rb	213208
ENSMUSG00000044303	39.7855759553384	-1.70371715218366	0.388202312871118	-4.38873519218134	1.14011791673187e-05	4.49666573669343e-05	Cdkn2a	12578
ENSMUSG00000044309	48.9232677163593	3.55191352131624	0.435325855138247	8.15920644131796	3.37232833597807e-16	2.86518328218617e-15	Apol7c	108956
ENSMUSG00000044349	21.8928740751635	-1.16246032844528	0.495625689434258	-2.34544002303875	0.0190046359581751	0.0432933683791577	Snhg11	319317
ENSMUSG00000044433	77.5000394901499	-2.06013290065027	0.269139359079858	-7.65452109157692	1.94033968418474e-14	1.50340204439526e-13	Camsap3	69697
ENSMUSG00000044485	3.19844745035967	-5.73202683342986	1.65835010894277	-3.45646362762573	0.00054731306545105	0.0017211414781802	Klk1b11	16613
ENSMUSG00000044595	21.6171903266799	-1.19126445138569	0.482111828329422	-2.4709297332811	0.0134762295258569	0.0320060451239102	Dnd1	213236
ENSMUSG00000044667	8.98475537927527	4.74190428406936	1.89795550274939	2.49842753278473	0.0124745644801418	0.0298919765767039	Plppr4	229791
ENSMUSG00000044703	88.5635027536412	1.86146043564748	0.324984021453494	5.72785217969206	1.01710131279545e-08	5.45031963709139e-08	Phf11a	219131
ENSMUSG00000044708	1012.1453012438	-1.57954073834135	0.110417696655143	-14.305141170211	2.03225007074729e-46	4.15109370686475e-45	Kcnj10	16513
ENSMUSG00000044749	124.067541810875	-1.48144172944584	0.20181321084169	-7.34065784527826	2.12546538356379e-13	1.54721634443868e-12	Abca6	76184
ENSMUSG00000044813	622.042894534301	1.44857551227948	0.128613902317305	11.2629776888791	1.9988833368638e-29	2.73458989526557e-28	Shb	230126
ENSMUSG00000044927	159.11478462914	-1.18281675439518	0.18490947643965	-6.39673410562722	1.5873538772091e-10	9.63579366298963e-10	H1f10	243529
ENSMUSG00000045102	15.9434841168886	-1.52977201063083	0.540876125121599	-2.82832230815681	0.00467926697318179	0.0124515049765731	Poln	272158
ENSMUSG00000045103	3.67386310889011	-3.82165494186681	1.57436736491687	-2.4274226124273	0.0152065306638577	0.0356370324474006	Dmd	13405
ENSMUSG00000045136	133.858039500799	-1.00597903656352	0.185442967389422	-5.42473543604922	5.80404420631089e-08	2.90021858659416e-07	Tubb2b	73710
ENSMUSG00000045231	17.6780428009879	-2.34750262886138	0.513449118008392	-4.57202582792832	4.83031381738912e-06	1.98613252244993e-05	BC106179	320099
ENSMUSG00000045287	248.288318376601	-1.7067898618283	0.155024898539826	-11.0097789316716	3.428439262147e-28	4.51232604971119e-27	Rtn4rl1	237847
ENSMUSG00000045362	641.917561191818	1.31559217073225	0.0834583509817503	15.7634575241	5.55111160431071e-56	1.35066868182465e-54	Tnfrsf26	244237
ENSMUSG00000045502	40.2861364127444	-1.26880954363504	0.330111114434065	-3.84358323048365	0.000121250851534056	0.000422372255373358	Hcar2	80885
ENSMUSG00000045551	1552.81626449718	2.28935013552676	0.176900396544471	12.9414641247073	2.6257713597858e-38	4.47900381709266e-37	Fpr1	14293
ENSMUSG00000045620	3.07051603101426	-5.57533482710736	1.64522407890329	-3.38879967695579	0.000701992745266477	0.00217203947367828	Odf3l1	382075
ENSMUSG00000045664	219.399440093861	1.76315013813325	0.165468844116844	10.6554810819143	1.64392484028142e-26	2.03494657101036e-25	Cdc42ep2	104252
ENSMUSG00000045672	15.5292438337967	2.34431430645089	0.675607469091482	3.46993544876493	0.000520583461321828	0.0016432192803929	Col27a1	373864
ENSMUSG00000045730	312.967999980186	-1.35379946519605	0.131947067050004	-10.2601709569111	1.06517993992225e-24	1.25029648024451e-23	Adrb2	11555
ENSMUSG00000045802	13.9231552796087	-1.84096431040824	0.556084820228796	-3.31058184550118	0.000931022207837203	0.00281470720123608	Hsf3	245525
ENSMUSG00000045875	363.948558787946	-4.53783013959578	0.179783310348417	-25.240552812169	1.43814351944977e-140	1.00550674765008e-138	Adra1a	11549
ENSMUSG00000045903	12.9387597756301	-3.66043201923614	0.757806398316708	-4.83029970104098	1.36327694348869e-06	5.97201729900233e-06	Npas4	225872
ENSMUSG00000046056	31.9166928473884	-1.01559854587665	0.349591011249472	-2.90510486023882	0.00367130080773533	0.00999717364347757	Sbsn	282619
ENSMUSG00000046080	8.12600666846092	-1.93703519742549	0.745865179281732	-2.59703127486237	0.00940333618411814	0.0232800019259434	Clec9a	232414
ENSMUSG00000046186	581.174861749926	-1.52380321093878	0.131401273848382	-11.5965634602373	4.28959820279342e-31	6.17904744374697e-30	Cd109	235505
ENSMUSG00000046245	3053.98623983834	1.72849890676411	0.0663357310987136	26.0568305818767	1.12572819739138e-149	8.81106463878591e-148	Pilra	231805
ENSMUSG00000046323	57.6963371787462	-1.73970327322609	0.30896507923684	-5.63074402299201	1.79433869948605e-08	9.36284874784919e-08	Dppa3	73708
ENSMUSG00000046456	373.830100462327	-1.74938576128161	0.123320691022106	-14.1856629798484	1.12398437403715e-45	2.26706494781564e-44	Tmem150b	330460
ENSMUSG00000046516	144.973635000611	-1.52798897444277	0.178216118101033	-8.57379787375087	1.00127094933064e-17	9.11084455900704e-17	Cox17	12856
ENSMUSG00000046598	35.7060524795606	1.2212333596196	0.445952529049744	2.73848286547866	0.00617233766958169	0.015992746599858	Bdh1	71911
ENSMUSG00000046687	1518.21770327821	2.89871769327176	0.0997520674549636	29.0592242068615	1.17665822046615e-185	1.30086920386411e-183	Gm5424	432466
ENSMUSG00000046718	9170.14668698557	1.71916608470589	0.11624022113401	14.7897695645633	1.70536648815119e-49	3.71048312532674e-48	Bst2	69550
ENSMUSG00000046727	16.8824092795486	1.70683564479736	0.641900900164826	2.65903295097278	0.00783652982608349	0.0197859514835271	Cystm1	66060
ENSMUSG00000046743	12.8653022723538	-3.0797476557122	0.637609034525653	-4.83015059220949	1.36429827064529e-06	5.97353270035755e-06	Fat4	329628
ENSMUSG00000046768	92.7342874219702	1.07714569375059	0.232107951951002	4.64071000022428	3.47214117000921e-06	1.45749181671317e-05	Rhoj	80837
ENSMUSG00000046794	663.173462621597	1.02448594257168	0.0889768524980741	11.5140726358449	1.12058554992035e-30	1.5870326495229e-29	Ppp1r3b	244416
ENSMUSG00000046805	105502.537945248	-1.27801810089668	0.041203120942668	-31.0175072095868	3.13051649630798e-211	4.43005650425535e-209	Mpeg1	17476
ENSMUSG00000046879	2734.99721567178	1.37003828219616	0.0794229872922307	17.2498961434832	1.12100687939376e-66	3.32152272857558e-65	Irgm1	15944
ENSMUSG00000046908	181.082050467241	1.16775269195247	0.16578716933911	7.04368556751149	1.87220375088144e-12	1.27817105941110e-11	Ltb4r1	16995
ENSMUSG00000047126	56310.5958752074	1.20760848438746	0.0379893812075318	31.7880535560826	9.46733178651557e-222	1.50871740515022e-219	Cltc	67300
ENSMUSG00000047222	165.808846897221	1.62745388635046	0.688652981774601	2.36324234327229	0.018115818829348	0.0414822937569368	Rnase2a	93726
ENSMUSG00000047242	78.2658971086431	1.00289958463231	0.264830678783679	3.78694639623493	0.000152509984636329	0.000523326696068287	Taf9b	407786
ENSMUSG00000047344	34.82832786109	1.36401041067191	0.408126669319611	3.34212516164614	0.000831395624899719	0.00253648796289257	Lancl3	236285
ENSMUSG00000047414	1760.66644773286	1.58940024659683	0.0655968596751111	24.2298221968068	1.07924687798732e-129	6.72211198053443e-128	Flrt2	399558
ENSMUSG00000047419	7.49146764058245	-1.88641312863179	0.780825086919781	-2.41592279786163	0.0156953887796616	0.0366274052933291	Cmya5	76469
ENSMUSG00000047473	51.697593299407	-1.18866243273393	0.31809727948335	-3.73678905605399	0.00018638515943505	0.00063003384010063	Zfp30	22693
ENSMUSG00000047592	8391.43037925716	2.15878409775349	0.0492301551406386	43.8508489682059	0	0	Nxpe5	381680
ENSMUSG00000047604	641.215734097462	-2.44777307637915	0.0997627182118384	-24.535950104943	6.10927796951933e-133	3.92970974555736e-131	Frat2	212398
ENSMUSG00000047678	72.1077077780605	-1.01586412885971	0.318755701852318	-3.18696770898979	0.00143772825281376	0.00421687532150931	Gpr82	319200
ENSMUSG00000047712	838.921478702995	2.45658831599508	0.0871837633950753	28.1771309281866	1.1150451360221e-174	1.14011753821358e-172	Ust	338362
ENSMUSG00000047757	92.5777256182445	1.43330551448586	0.234718156964393	6.10649611867604	1.01842111763288e-09	5.83193627381288e-09	Fancb	237211
ENSMUSG00000047767	454.532662760302	-1.29468963004831	0.12096499327045	-10.7030108053962	9.85239160410064e-27	1.22645288588977e-25	Atg16l2	73683
ENSMUSG00000047798	776.229155773802	1.73676983788746	0.0870359935204265	19.9546161035073	1.36668568725763e-88	5.46952559319011e-87	Cd300lf	246746
ENSMUSG00000047821	472.607788531524	-1.60434208606772	0.102258097329716	-15.6891447030816	1.79457250308638e-55	4.33072210192291e-54	Trim16	94092
ENSMUSG00000047842	35.1745264408068	-1.44616836645363	0.446999706459195	-3.2352781121695	0.00121524298526679	0.00360799482483791	Diras2	68203
ENSMUSG00000047875	625.616739395657	-1.24505020808368	0.0920209290618292	-13.5300764812658	1.03915474140641e-41	1.92881513334082e-40	Gpr157	269604
ENSMUSG00000047878	10.6792394963241	3.16386488401978	0.705421757486376	4.48506847207769	7.28905235523036e-06	2.93981206491825e-05	A4galt	239559
ENSMUSG00000047881	1495.37609256613	-1.14610211528051	0.0664788377897292	-17.2401045714066	1.32796405141214e-66	3.91505935090489e-65	Rell1	100532
ENSMUSG00000047945	5325.99488768093	1.44891948813237	0.0549929889869688	26.3473492680259	5.50423659422328e-153	4.46625876675301e-151	Marcksl1	17357
ENSMUSG00000047963	121.889791387073	-1.44469294847261	0.221926582089985	-6.50977875145586	7.52615723476937e-11	4.66959646881218e-10	Stbd1	52331
ENSMUSG00000047986	6.65702446638215	-4.23934799898184	1.52281993626339	-2.78388002286345	0.00537128986636399	0.0140905748844895	Palm3	74337
ENSMUSG00000047996	138.214597627152	1.73901369737616	0.215941652268507	8.05316472809902	8.06802000302908e-16	6.75734876105972e-15	Prrg1	546336
ENSMUSG00000048031	8.74632975128634	-2.95113594908757	0.864010580639633	-3.41562477962113	0.000636358666401877	0.00198353276651679	Fcrl5	329693
ENSMUSG00000048142	726.783839292248	-2.37554541203573	0.121320706767793	-19.5807086467317	2.25856520635622e-85	8.66632536556076e-84	Nat8l	269642
ENSMUSG00000048216	675.871852009632	1.92169471703241	0.102348663050906	18.7759630634022	1.18774575446651e-78	4.21042778572306e-77	Gpr85	64450
ENSMUSG00000048285	855.265470934287	-1.76938138103664	0.110249959298142	-16.0488166372182	5.82643695452252e-58	1.4660575147731e-56	Frmd6	319710
ENSMUSG00000048332	24.7667421784816	-1.38108384155199	0.458228589174934	-3.01396262515768	0.00257859569991459	0.00723424409215104	Lhfp	108927
ENSMUSG00000048442	34.1030108413316	-1.180241254388	0.433895274696147	-2.72010626346303	0.0065260940489676	0.0168083980244886	Smim5	66528
ENSMUSG00000048480	3.91971341019697	6.0294908786377	1.60773106404067	3.75031061692863	0.000176615653552716	0.000599185710719984	Cxcr1	227288
ENSMUSG00000048498	82.6712663556315	-3.68112368838528	0.310746794210659	-11.8460552352144	2.25561120211891e-32	3.36704696660603e-31	Cd300e	217306
ENSMUSG00000048520	2.80352899886196	-5.12073768492927	1.80840031005325	-2.83163946415077	0.00463100330726044	0.0123351630028806	Fbxl13	320118
ENSMUSG00000048574	309.192701622611	-1.04465366946127	0.146894974152651	-7.11156848957735	1.14731500488769e-12	7.96188902371846e-12	Ccnb1-ps	434175
ENSMUSG00000048612	18227.8561115201	-1.11894055937056	0.0375511629573753	-29.7977604752397	4.17653009667056e-195	5.06018088219217e-193	Myof	226101
ENSMUSG00000048644	26.2081406331187	-1.6349110835309	0.441537622572507	-3.7027673293286	0.000213260451310277	0.000714869077738771	Ctxn1	330695
ENSMUSG00000048706	18.6882881153972	-1.58839393188605	0.554729963033959	-2.86336422716149	0.00419168415522935	0.0112684955960261	Lurap1l	52829
ENSMUSG00000048721	7.47677800597746	-2.50321186246772	0.938796531647448	-2.6664051027915	0.00766672477123022	0.0194043059777209	Fndc9	320116
ENSMUSG00000048905	8.95354609436095	2.95658337485847	0.863016348690133	3.42587180340894	0.000612829550948068	0.00191559320139961	Bnip5	207819
ENSMUSG00000049086	92.5076653291499	-2.35063953841809	0.224144475622389	-10.4871624959348	9.89555853237834e-26	1.19564573004946e-24	Bmyc	107771
ENSMUSG00000049093	10.1163129042924	4.18136903126579	1.34995995054849	3.0974022818728	0.00195224748055409	0.00561152188552508	Il23r	209590
ENSMUSG00000049097	25.9381075945914	-3.91805093905111	0.651433066619292	-6.01451037692086	1.80431209787816e-09	1.02132725437973e-08	Ankrd34a	545554
ENSMUSG00000049103	1747.02211581089	-2.36367734431891	0.0900785075794004	-26.2401921150328	9.24943328872608e-152	7.40331336851926e-150	Ccr2	12772
ENSMUSG00000049134	39.7046549005446	1.47217777871014	0.361722279505718	4.06991181389717	4.70309367460824e-05	0.000173210543431491	Nrap	18175
ENSMUSG00000049281	18.3150221688257	-1.23326144230411	0.472646289973917	-2.60926927485704	0.0090735811162164	0.0225646810578872	Scn3b	235281
ENSMUSG00000049313	2776.58306451943	-1.12680728667676	0.0747567388777464	-15.0729861092455	2.43838279175319e-51	5.50160117389313e-50	Sorl1	20660
ENSMUSG00000049404	28.6358658488443	2.15420254381954	0.464838493141319	4.63430325931426	3.58141654901938e-06	1.50086892526899e-05	Rarres1	109222
ENSMUSG00000049422	72.8540493841266	1.75027551668442	0.299142523217912	5.85097530720975	4.88698781692456e-09	2.68799525788491e-08	Chchd10	103172
ENSMUSG00000049521	8.78671423276739	-2.00152818230717	0.847149883889908	-2.36266122485508	0.0181442473445323	0.0415312618112618	Cdc42ep1	104445
ENSMUSG00000049550	3427.80175998025	-1.50466126124657	0.0501874942136468	-29.9808006919266	1.74647635322236e-197	2.13058070428624e-195	Clip1	56430
ENSMUSG00000049657	1166.81359711499	1.66411542895036	0.0732581505122468	22.715771792139	3.1291989847356e-114	1.69273397067242e-112	Zbtb5	230119
ENSMUSG00000049709	371.682702457493	-1.07390727705452	0.12519826034672	-8.57765334822124	9.68282437997929e-18	8.81974667649092e-17	Nlrp10	244202
ENSMUSG00000049744	1443.55074109168	-1.375895921145	0.064716119444536	-21.260482441692	2.63691799745604e-100	1.17788996103535e-98	Arhgap15	76117
ENSMUSG00000049791	40.4379817158226	-1.57644882882866	0.382095789637974	-4.12579481789712	3.69456553778287e-05	0.000137992334877199	Fzd4	14366
ENSMUSG00000049848	379.014968405593	2.81087008289734	0.14531415735935	19.3434014550027	2.31677264001275e-83	8.66414190891872e-82	Ceacam19	319930
ENSMUSG00000049871	449.999790928788	-1.60048079350912	0.115372729009848	-13.8722625983174	9.32870303629331e-44	1.80542043773515e-42	Nlrc3	268857
ENSMUSG00000049872	5.45029320327785	-3.49595986000057	1.31906418481732	-2.65033339562982	0.00804123761351547	0.0202392504475633	Calhm5	103511
ENSMUSG00000049897	64.3545523776281	-1.31089204486884	0.283421831932587	-4.62523312311607	3.74177309984453e-06	1.56510343729368e-05	Stkld1	279029
ENSMUSG00000049939	235.354015862785	4.032987467711	0.20387003551782	19.7821492377113	4.2421842328488e-87	1.65651207273427e-85	Lrrc4	192198
ENSMUSG00000049985	29.6576763770553	-1.89328308742132	0.531078951833195	-3.56497481379375	0.000363891130638654	0.00118067686913794	Ankrd55	77318
ENSMUSG00000050010	5.93507985382266	2.36665864268851	1.01274815244868	2.33686789451678	0.0194460541854551	0.0441567718211188	Shisa3	330096
ENSMUSG00000050022	525.062301958606	-1.65923765149616	0.124717860739657	-13.3039296990489	2.19615469147106e-40	3.96810830821569e-39	Amz1	231842
ENSMUSG00000050075	17.646382375544	1.85689705477733	0.68454680973308	2.71259324910355	0.00667589953508437	0.0171542688663724	Gpr171	229323
ENSMUSG00000050132	25.9353500303855	-1.29899616435009	0.384732851486823	-3.37635884050464	0.000734520521144199	0.00226436624233526	Sarm1	237868
ENSMUSG00000050138	88.5071501754087	-2.69137657757526	0.264380249832209	-10.179945662671	2.43697416115447e-24	2.83044228080509e-23	Kcnk12	210741
ENSMUSG00000050244	5015.94752767349	1.57439957575301	0.0443342024527686	35.5120761996405	3.20032417047855e-276	7.53034804696502e-274	Heatr1	217995
ENSMUSG00000050271	430.676080739466	-1.34284984113608	0.108402885088927	-12.3875839654498	3.05097189210775e-35	4.87081604688574e-34	Prag1	244418
ENSMUSG00000050370	82.8677595621976	1.67480552352568	0.240807511944454	6.95495547461163	3.52673405620128e-12	2.37203036958724e-11	Ch25h	12642
ENSMUSG00000050377	46.0915320101938	2.14370845224899	0.626192023071938	3.42340428057915	0.000618420273479796	0.00193102139763179	Il31ra	218624
ENSMUSG00000050390	209.034443150513	-2.07716412819767	0.185078547381275	-11.2231490769083	3.13890137279797e-29	4.27107895257102e-28	C77080	97130
ENSMUSG00000050410	526.129575183351	1.63774086223541	0.122815428628723	13.334976562158	1.44900244360732e-40	2.63426559352208e-39	Tcf19	106795
ENSMUSG00000050493	64.7601643630834	1.50144287311389	0.314841646920875	4.76888266783596	1.85250510503541e-06	8.03554752402438e-06	Fam167b	230766
ENSMUSG00000050549	701.460761592101	-1.17821650056255	0.0865720502839234	-13.609663819887	3.50853964157759e-42	6.58139530433362e-41	Fam241a	70617
ENSMUSG00000050556	28.4778412850411	-1.44178961477684	0.435712633794731	-3.30903789091433	0.000936171664834854	0.00282882483417556	Kcnb1	16500
ENSMUSG00000050675	42.9605199492074	-1.21902105826283	0.345927335495526	-3.52392231887843	0.00042520888858425	0.00136234740629719	Gp1ba	14723
ENSMUSG00000050737	179.574949475803	1.26922260342005	0.175607759001424	7.22759979762488	4.91604869233302e-13	3.50221447115097e-12	Ptges	64292
ENSMUSG00000050821	164.488356745289	-1.35724963092292	0.188569645504182	-7.19760397965442	6.12798157141937e-13	4.33244868172811e-12	Fam131a	78408
ENSMUSG00000050910	9.88014338255466	-2.04185208515053	0.856777645733278	-2.38317618966704	0.0171639772475871	0.039563929310994	Cdr2l	237988
ENSMUSG00000050953	1365.58204423745	5.3332404512082	0.112920535941698	47.2300313378058	0	0	Gja1	14609
ENSMUSG00000050957	214.895248022046	1.61869695531021	0.154098842472185	10.5042771856147	8.25527792385479e-26	1.0008746483555e-24	Insl6	27356
ENSMUSG00000050965	118.771656627969	1.38643665985962	0.206367458046867	6.71829111518519	1.83868077543145e-11	1.1844291419012e-10	Prkca	18750
ENSMUSG00000051043	456.922963869705	-1.29101417872018	0.107224353409578	-12.0403074270706	2.18141193559564e-33	3.3322103392704e-32	Gprc5c	70355
ENSMUSG00000051177	113.232503045543	2.82904018142993	0.291153631493618	9.71665772093227	2.56048185054598e-22	2.77356787840219e-21	Plcb1	18795
ENSMUSG00000051379	334.944564611836	4.75152246954975	0.184830482438577	25.7074612740286	9.64616963917253e-146	7.23013113336114e-144	Flrt3	71436
ENSMUSG00000051457	663.603185709906	-2.60581991999309	0.10237666064431	-25.4532615499792	6.49630580689891e-143	4.67126639911524e-141	Spn	20737
ENSMUSG00000051497	3.56229350555098	-4.43604921924621	1.55926088900444	-2.84496920978923	0.00444157162170891	0.0118896731865026	Kcnj16	16517
ENSMUSG00000051615	4243.3603700683	-1.00242878282459	0.0460248567055859	-21.780160864747	3.57814039190891e-105	1.72462467009473e-103	Rap2a	76108
ENSMUSG00000051682	136.392730162831	-1.42178025214421	0.212888755932212	-6.67851266225133	2.41379374165357e-11	1.54141015608494e-10	Treml4	224840
ENSMUSG00000051811	35.9433841673405	-1.35551315267286	0.358227425725143	-3.78394577112278	0.000154361470596644	0.000529371859903845	Cox6b2	333182
ENSMUSG00000051934	622.604640832026	1.33057001350895	0.0935492958962308	14.2231964523268	6.57784087626427e-46	1.33129779473957e-44	Spats2	72572
ENSMUSG00000052270	1139.78391172047	2.19391673975709	0.102996106815141	21.3009676539985	1.11200202012598e-100	5.03074264296893e-99	Fpr2	14289
ENSMUSG00000052302	30.5686435871092	-1.12409638148021	0.414902311850188	-2.70930373096136	0.00674245841871105	0.01730769800734	Tbc1d30	74694
ENSMUSG00000052336	8373.24086360877	-2.92317011286338	0.037650543940503	-77.6395187671843	0	0	Cx3cr1	13051
ENSMUSG00000052353	200.885185052814	-1.00129750737321	0.337617133282209	-2.96577812162227	0.00301918220286491	0.00836172130679153	Cemip	80982
ENSMUSG00000052396	17.5017868439816	-1.32621400543083	0.512274438585013	-2.58887405956474	0.00962903035922901	0.0237788521603242	Mogat2	233549
ENSMUSG00000052430	2.79091935545436	-3.90209347410469	1.67909281539652	-2.32392958764653	0.0201292681758464	0.0454862831837695	Bmpr1b	12167
ENSMUSG00000052512	1636.77289337459	-2.83153357246642	0.0718580862980975	-39.4045224182568	0	0	Nav2	78286
ENSMUSG00000052516	9.58085234592924	3.13419594106198	0.904284713256529	3.46593931658432	0.000528382522436711	0.00166575627149937	Robo2	268902
ENSMUSG00000052563	121.77994867006	-1.27794145620237	0.256346451103892	-4.98521220285762	6.18938450171098e-07	2.8022529421747e-06	D930048N14Rik	97775
ENSMUSG00000052565	19.8583975756346	-1.48552331105842	0.557237201304491	-2.66587246433083	0.00767888175252307	0.0194295149936176	H1f3	14957
ENSMUSG00000052688	5854.342498838	-1.40418093679291	0.0401720606032421	-34.9541675409996	1.11925101995618e-267	2.38535316771143e-265	Rab7b	226421
ENSMUSG00000052727	28.2582978644593	-1.04149947438569	0.428607187521016	-2.42996269010216	0.0151003771906641	0.0354258053217053	Map1b	17755
ENSMUSG00000052749	245.373075806647	1.62449283482365	0.155223046742962	10.4655389061761	1.24366824426419e-25	1.5006308030552e-24	Trim30b	244183
ENSMUSG00000052776	4459.48046465422	1.50659658690868	0.0673171305758672	22.3805823869858	6.08447032975469e-111	3.11965784530524e-109	Oas1a	246730
ENSMUSG00000052920	11.2323798648585	-2.47840563141097	0.719763011654536	-3.44336342835095	0.000574526687173221	0.0018038343218685	Prkg1	19091
ENSMUSG00000053004	8.69240872875532	-2.67486791313155	0.769071055940013	-3.47805042521349	0.000505074901275612	0.00159940385403944	Hrh1	15465
ENSMUSG00000053007	1293.6142158055	1.43936147282607	0.0805400500115221	17.8713754538289	1.97074723618475e-71	6.30389653903654e-70	Creb5	231991
ENSMUSG00000053063	11155.3143144076	-1.66648140906302	0.0335882365001014	-49.6150314130958	0	0	Clec12a	232413
ENSMUSG00000053113	2752.14714931108	4.07923179913395	0.138612936901074	29.4289399700494	2.34197023548304e-190	2.76180743303064e-188	Socs3	12702
ENSMUSG00000053137	151.860934633654	1.77508931300531	0.193830170248215	9.15796189381752	5.28866840062919e-20	5.28538165755535e-19	Mapk11	19094
ENSMUSG00000053175	2059.80320834269	1.23903129448819	0.0724634048529239	17.0987175803152	1.51705837123758e-65	4.34227273929151e-64	Bcl3	12051
ENSMUSG00000053338	1247.41499349967	4.92047690999595	0.110069671931019	44.7032940470618	0	0	Tarm1	245126
ENSMUSG00000053395	60.2358612420023	-1.40803676325597	0.280467572550004	-5.02031928487895	5.1585662578026e-07	2.35483557507794e-06	Cacng8	81905
ENSMUSG00000053580	3289.33424775472	1.20036981508899	0.0640615914928704	18.737745771155	2.43736969378972e-78	8.57149751758377e-77	Tanc2	77097
ENSMUSG00000053644	1430.72645879862	1.01505960387675	0.0709907741404574	14.298472106649	2.23666317946494e-46	4.56336043616555e-45	Aldh7a1	110695
ENSMUSG00000053835	1284.41483386032	1.5012309015933	0.184634065296852	8.13084464765286	4.26309407855387e-16	3.60985500983913e-15	H2-T24	15042
ENSMUSG00000053846	29.3937046239772	6.16581058633866	0.814506942887248	7.56999144105784	3.73248819915534e-14	2.84096315640528e-13	Lipg	16891
ENSMUSG00000053897	474.472636975349	1.16114484072197	0.100705035049131	11.5301567608361	9.2974267151223e-31	1.32310684765727e-29	Slc39a8	67547
ENSMUSG00000054000	731.283123436861	-1.26316596073007	0.0913198184685248	-13.8323310527106	1.62662595148133e-43	3.13435582306679e-42	Tusc1	69136
ENSMUSG00000054008	2872.72832595576	-1.05792042928412	0.0487145567749131	-21.7167208186307	1.42601666420949e-104	6.8175158846491e-103	Ndst1	15531
ENSMUSG00000054057	15.0683346303777	-1.7536878143405	0.559407508535025	-3.13490217343176	0.00171911429620636	0.00498842073254501	A930004D18Rik	77940
ENSMUSG00000054072	157.149077661245	1.52534027658073	0.394360421794887	3.86788377403168	0.000109783965821734	0.000384700588633252	Iigp1	60440
ENSMUSG00000054150	1250.84918995375	-1.15582247771683	0.0680385831402695	-16.9877505434521	1.01196311872396e-64	2.85496261676367e-63	Syne3	212073
ENSMUSG00000054203	149.03145809261	1.53171372380476	0.195405014212204	7.83866130549426	4.55374983271176e-15	3.64980882604614e-14	Ifi205	226695
ENSMUSG00000054293	458.389677325059	-1.32012002293345	0.111639375331359	-11.8248603507067	2.90385230117424e-32	4.31649103827489e-31	P2ry10b	213438
ENSMUSG00000054409	9.71502589548588	-2.18875302170219	0.759388783001028	-2.88225619168677	0.0039483856253934	0.0106679384951251	Tmem74	239408
ENSMUSG00000054510	55.280133318009	-1.93081153262834	0.334264400570587	-5.77630022620554	7.63610694879509e-09	4.13453002195398e-08	Gm14461	329436
ENSMUSG00000054545	58.4647208677278	-1.40865342580648	0.288398549523724	-4.88439844143738	1.0374509814792e-06	4.60629277394217e-06	Ugt1a6a	94284
ENSMUSG00000054580	8.28402132664218	-2.13167746850902	0.839886041795632	-2.5380555961516	0.0111470274695297	0.0271000232144738	Pla2r1	18779
ENSMUSG00000054675	655.853168898967	1.90153542382412	0.193441621692714	9.8300221389001	8.36003949414004e-23	9.22524882169951e-22	Tmem119	231633
ENSMUSG00000054676	2934.84228910685	2.27268216748765	0.0696326985822199	32.6381457815274	1.18038069753386e-233	2.02716059792976e-231	1600014C10Rik	72244
ENSMUSG00000054855	109.030121585775	1.36453253526933	0.255747990022531	5.3354575148337	9.53039429309959e-08	4.6595672927208e-07	Rnd1	223881
ENSMUSG00000054932	74.7539925294886	-1.04294830112403	0.276147028712603	-3.77678625037631	0.000158864956622958	0.000543551686209575	Afp	11576
ENSMUSG00000054945	28.1284448111257	-1.3262547296015	0.420687712211283	-3.1525872781742	0.00161830435441722	0.00470980350860254	Gm9958	791294
ENSMUSG00000055137	70.7781714110631	-1.01375073741915	0.269570734541004	-3.76061125160807	0.000169498670168524	0.000576588841655966	Sugct	192136
ENSMUSG00000055172	451.434082203836	2.35031240545016	0.129139801604862	18.1997523322946	5.18416339502959e-74	1.73350975982379e-72	C1ra	50909
ENSMUSG00000055320	25.1760042761676	-1.22359345627726	0.469365078208398	-2.60691200322745	0.00913628364260281	0.0227078433826052	Tead1	21676
ENSMUSG00000055632	50.1354677152402	2.11334443030405	0.377982325022284	5.59111971751445	2.25609953819861e-08	1.16622281505538e-07	Hmcn2	665700
ENSMUSG00000055692	102.718374571505	-1.44434932588184	0.225370482837001	-6.40877770549243	1.46690889412908e-10	8.92916429051939e-10	Tmem191c	224019
ENSMUSG00000055833	10.8897237868474	-1.88620147518816	0.653548331947204	-2.88609332008904	0.00390056482594484	0.0105597017456594	1700034H15Rik	98736
ENSMUSG00000055865	7.68265869376491	-3.75663716214088	1.00349579449094	-3.74355047899983	0.000181438130970491	0.000614956715603948	Tafa3	329731
ENSMUSG00000055866	270.018230237523	-1.02645980038237	0.125700330042483	-8.16592764740917	3.18974423386175e-16	2.71266277657598e-15	Per2	18627
ENSMUSG00000055926	18.8746527759207	-1.89816971730359	0.571667516122423	-3.32040856576692	0.000898857972397157	0.00272305166530798	Gm14137	623781
ENSMUSG00000055945	11.5884734038494	-1.60533488598994	0.665013220176059	-2.41398943251825	0.0157789199905762	0.0367856280862598	Prr18	320111
ENSMUSG00000055963	22.0464120498879	-1.08485502461357	0.426338856147154	-2.54458398283811	0.0109407998858672	0.0266389276230013	Triqk	208820
ENSMUSG00000056055	9.80360076364896	-1.84859411855692	0.693344554274821	-2.66619836726112	0.0076714412690294	0.0194134656091361	Sag	20215
ENSMUSG00000056234	2226.68330808191	-1.36447178980321	0.0578312395419104	-23.5940263534274	4.43866373054298e-123	2.63474908488506e-121	Ncoa4	27057
ENSMUSG00000056367	20.5445849159111	-2.07680205764709	0.530715926894057	-3.91320846502816	9.10778425319259e-05	0.000323505905587918	Actr3b	242894
ENSMUSG00000056458	52.5625887400077	-1.29701384022314	0.277623209952829	-4.67184944819102	2.98499725430393e-06	1.26289443748821e-05	Mok	26448
ENSMUSG00000056481	10.2390468214742	-2.29870364171907	0.864856925213439	-2.65790048585408	0.0078629106764419	0.0198468931158077	Cd248	70445
ENSMUSG00000056492	20.7175935408725	-2.23626430280419	0.54583378749433	-4.09696935961007	4.18594283019465e-05	0.000155328598118971	Adgrf5	224792
ENSMUSG00000056501	5131.9427091235	1.30729765547589	0.108763035430865	12.0196871142574	2.80029793528922e-33	4.26286318221437e-32	Cebpb	12608
ENSMUSG00000056529	4718.41690947115	-1.19166127217144	0.045508220275698	-26.1856267934039	3.87431406371668e-151	3.07321710641634e-149	Ptafr	19204
ENSMUSG00000056735	27.945657823072	-1.40184973435084	0.382424482408774	-3.66569034890501	0.000246672253892429	0.000819599490100646	A930024E05Rik	109202
ENSMUSG00000056749	1720.20673128809	2.26416498184923	0.0736996713106532	30.7215071869927	2.9382120954345e-207	3.93742679970765e-205	Nfil3	18030
ENSMUSG00000056758	118.324494401191	-3.33348091439519	0.227885703085119	-14.627863307204	1.86554347128386e-48	3.9615364301969e-47	Hmga2	15364
ENSMUSG00000056888	5399.34134632258	-1.50033426101928	0.0467876240963779	-32.0669042293907	1.27619950745493e-225	2.0710727603092e-223	Glipr1	73690
ENSMUSG00000057132	55.7355479044627	-2.37859633592044	0.364038194514639	-6.53391971436337	6.40703000139748e-11	3.99485208652521e-10	Rpgrip1	77945
ENSMUSG00000057135	50.9306921032277	2.95222032487441	0.381187311988501	7.74480217999351	9.57307689611868e-15	7.54626369052778e-14	Scimp	327957
ENSMUSG00000057182	23.7460425325045	2.59337627760213	0.698813112428847	3.71111564948803	0.000206347797184058	0.000693273729228642	Scn3a	20269
ENSMUSG00000057193	2459.41087607394	-1.41529549733207	0.0528525261663824	-26.7781996432233	5.7990112717813e-158	5.12893551932697e-156	Slc44a2	68682
ENSMUSG00000057337	293.373931545546	-3.20096968188406	0.172547288676228	-18.5512603903643	7.96619637093552e-77	2.76302054128389e-75	Chst3	53374
ENSMUSG00000057596	1714.30962944454	1.28429124865262	0.0722434384352106	17.777271908291	1.06014588955172e-70	3.35472641149918e-69	Trim30d	209387
ENSMUSG00000057666	538.830720207569	1.17041858557269	0.0935611139680308	12.5096691983874	6.60989178208652e-36	1.06583751807957e-34	Gapdh	14433
ENSMUSG00000057729	75.0565145334516	1.12078501211916	0.287341336066961	3.90053525698779	9.59802464002466e-05	0.000339966875965952	Prtn3	19152
ENSMUSG00000057914	20.171289900538	4.40434394141614	0.677318497944679	6.50261871598237	7.89336834260066e-11	4.88885828474311e-10	Cacnb2	12296
ENSMUSG00000058135	2477.49344928372	-1.65047283578298	0.0529364360469781	-31.1783897638723	2.09193196697695e-213	3.08368204698794e-211	Gstm1	14862
ENSMUSG00000058427	849.33680248915	2.32136606416422	0.104501101468906	22.2137951804742	2.52667889960106e-109	1.27334538618356e-107	Cxcl2	20310
ENSMUSG00000058624	4583.73759764842	2.23483713870753	0.0544371437224111	41.0535341476316	0	0	Gda	14544
ENSMUSG00000058728	19.0758620002398	-1.09933366030055	0.469252359469106	-2.34273443301233	0.0191430034104166	0.0435356887794883	Cd300c	387565
ENSMUSG00000058755	378.567492423938	1.31816383633613	0.116263445759127	11.3377324035887	8.53267970452166e-30	1.18194652539768e-28	Osm	18413
ENSMUSG00000058773	7.14911300205966	-1.81315853942267	0.793691106012288	-2.28446372359199	0.0223442922175441	0.0498107353542706	H1f5	56702
ENSMUSG00000058966	26.1011909082099	1.13472358067757	0.423100101197057	2.68192698954019	0.00731994332987786	0.018619831434057	Tlcd3b	68952
ENSMUSG00000059013	932.557381759742	-1.2672380755488	0.0737424876765009	-17.1846396219776	3.4609091853743e-66	1.00360692754239e-64	Sh2d3c	27387
ENSMUSG00000059040	3529.13687986657	1.18236847180063	0.048230535985529	24.5149353545519	1.02375126100803e-132	6.56128117969963e-131	Eno1b	433182
ENSMUSG00000059089	1603.79093374074	1.57300691789224	0.147209218769035	10.6855190934763	1.18981558691292e-26	1.47799493798474e-25	Fcgr4	246256
ENSMUSG00000059401	158.902435428609	-1.15811308416593	0.205667787016076	-5.63098918390855	1.79178965230859e-08	9.35230662723124e-08	Mamld1	333639
ENSMUSG00000059498	39880.8092042621	1.06700647670445	0.0279694237959354	38.1490331902908	0	0	Fcgr3	14131
ENSMUSG00000059588	1290.58963685771	-1.67417696947638	0.0734274144627836	-22.8004347112744	4.5398265049121e-115	2.4785491063392e-113	Calcrl	54598
ENSMUSG00000059824	1038.04184834191	-1.93068507806191	0.0666817889074913	-28.9537084966389	2.52025548402783e-184	2.7350183593232e-182	Dbp	13170
ENSMUSG00000059994	265.328647263355	-4.24309405023898	0.175915950409522	-24.1200075397444	1.54182295547961e-128	9.53612106974785e-127	Fcrl1	229499
ENSMUSG00000060029	23.7764922766091	-2.03634238712021	0.482408854537542	-4.221196124338	2.43009386343997e-05	9.27220240517465e-05	4930473A02Rik	321014
ENSMUSG00000060034	4.92983406435526	3.54752078924529	1.3314379220762	2.66442823238309	0.00771193199567194	0.0195019821403061	Ctf2	244218
ENSMUSG00000060044	1730.55414477336	2.72428633817012	0.0781927438466846	34.8406540575137	5.89820908707351e-266	1.2420645302529e-263	Tmem26	327766
ENSMUSG00000060212	18.7250656377809	-1.29439272737461	0.498057091664715	-2.59888424246347	0.00935273064932653	0.0231789220950389	Pcnx2	270109
ENSMUSG00000060275	54.7096706269001	-1.64767854978045	0.369774058425411	-4.45590628178914	8.35395232245648e-06	3.34706823628386e-05	Nrg2	100042150
ENSMUSG00000060429	45.7097691577699	-1.48352976844582	0.333066186724271	-4.45415904579339	8.42226522737165e-06	3.37108687355067e-05	Sntb1	20649
ENSMUSG00000060445	7.39487863186162	4.29298149066245	1.26891319032526	3.38319557507479	0.000716475903413116	0.00221220845792889	Sycp2	320558
ENSMUSG00000060477	1538.79732492975	-1.32872005678589	0.0647269955569144	-20.5280663091732	1.20890735982029e-93	5.12814443353981e-92	Irak2	108960
ENSMUSG00000060512	55.9598398800513	-1.67770509961489	0.31259853023369	-5.36696413243108	8.00729724476245e-08	3.94983494039607e-07	0610040J01Rik	76261
ENSMUSG00000060550	53.4864785511126	1.87859385208514	0.372658224485464	5.04106371106918	4.6295129374718e-07	2.12154026815903e-06	H2-Q7	15018
ENSMUSG00000060591	6084.15153007506	1.60735757135077	0.0487490269337041	32.9720954950892	2.04079773032121e-238	3.64643141935878e-236	Ifitm2	80876
ENSMUSG00000061099	19.1152317882685	-1.68484041049316	0.458434026844049	-3.67520801649899	0.000237655699923748	0.000792140884859842	Gapdhs	14447
ENSMUSG00000061132	4362.22177182665	-1.26721942294807	0.0475825559217786	-26.6320166792061	2.89159383727734e-156	2.4709856708985e-154	Blnk	17060
ENSMUSG00000061143	292.48076621323	-1.0405480857922	0.15165888719516	-6.86110853795979	6.83282216193703e-12	4.50655448256913e-11	Maml3	433586
ENSMUSG00000061175	8033.20929499805	-1.15876476329498	0.0495470464711036	-23.3871612099176	5.77387225826312e-121	3.32684125004613e-119	Fnip2	329679
ENSMUSG00000061353	54.4385231124486	-1.79139644950891	0.335002394954441	-5.34741385879505	8.92198503013356e-08	4.37783614973738e-07	Cxcl12	20315
ENSMUSG00000061578	205.178999511565	2.12260439839014	0.214944282486312	9.87513775122309	5.33595951809527e-23	5.9400747586902e-22	Ksr2	333050
ENSMUSG00000061589	2214.4314147951	-1.26674222845777	0.059753573986657	-21.1994386936694	9.66421524601332e-100	4.27375758716824e-98	Dot1l	208266
ENSMUSG00000061603	9.67374739514966	-1.64611472830213	0.684606417428302	-2.40446873765177	0.0161959914261984	0.0376219162623799	Akap6	238161
ENSMUSG00000061740	12.8918884649714	-1.80904074626276	0.722570049982303	-2.50361988613708	0.0122930025031928	0.0295208961823211	Cyp2d22	56448
ENSMUSG00000061815	25.729396809293	3.60900217550314	0.503669656656164	7.16541512439544	7.75511924498003e-13	5.43934592880459e-12	Rufy4	435626
ENSMUSG00000061852	8.91950431052994	1.8367803101452	0.801152335240698	2.29267297784679	0.0218668393907991	0.0488819059754638	Gm53056	118027461
ENSMUSG00000061878	28.2819734482555	2.29660144102483	0.514364941972782	4.46492607411482	8.00964028684613e-06	3.21567242473947e-05	Sphk1	20698
ENSMUSG00000061882	42.5070133867351	-1.11192728776141	0.316950611707675	-3.50820363390541	0.000451143582430888	0.00143892514057338	Ccdc62	208908
ENSMUSG00000062017	2.91678579917573	-5.14979725046756	1.78490857090635	-2.88518825804761	0.00391179664807388	0.0105804612570502	Abca14	67928
ENSMUSG00000062070	3734.11223035155	1.13080588574175	0.0523442521229828	21.6032484920201	1.67418332824095e-103	7.96092174549842e-102	Pgk1	18655
ENSMUSG00000062184	9.96296248026414	-2.54242103286651	0.790247098757551	-3.21724817068456	0.00129426592804293	0.00382911356433373	Hs6st2	50786
ENSMUSG00000062248	305.378192834257	-1.23337234511912	0.14027139635569	-8.79275730592732	1.45933481008442e-18	1.37455662702786e-17	Cks2	66197
ENSMUSG00000062296	4.80715918567909	-3.14112141632937	1.10482518834775	-2.84309359476757	0.00446779481538559	0.0119475139046741	Trank1	320429
ENSMUSG00000062300	1764.7809092753	1.61829477367222	0.063181200239756	25.613549086298	1.0777479882026e-144	7.87780337327102e-143	Nectin2	19294
ENSMUSG00000062345	110.905555292511	3.52960583264299	0.667348144331012	5.28900224362093	1.22985382920352e-07	5.95046071793794e-07	Serpinb2	18788
ENSMUSG00000062515	356.108278766523	-1.14319258146398	0.136009014729223	-8.4052706634184	4.26875951801969e-17	3.78307049670592e-16	Fabp4	11770
ENSMUSG00000062591	41.0786574773091	1.38791851658451	0.360161472016354	3.85360074417256	0.000116393339093966	0.000406491959572194	Tubb4a	22153
ENSMUSG00000062785	33.2917932569821	1.05131403113601	0.429425395569617	2.44818783887123	0.0143576782364635	0.0338811326473855	Kcnc3	16504
ENSMUSG00000062980	43.7384858346751	-2.34961175264018	0.357169812813221	-6.57841639564564	4.75485100445465e-11	2.98680963841614e-10	Cped1	214642
ENSMUSG00000062991	828.839475310832	5.63739532620284	0.186897518503936	30.1630292971714	7.23800740023776e-200	8.89118839602818e-198	Nrg1	211323
ENSMUSG00000063229	27179.16051178	1.67133607190001	0.0393035873643847	42.5237537837197	0	0	Ldha	16828
ENSMUSG00000063234	455.747019609033	1.00660030216701	0.114345627910802	8.80313764993473	1.33043216519085e-18	1.2558172129168e-17	Gpr84	80910
ENSMUSG00000063524	19155.9224959879	1.0940269912863	0.0423524284770479	25.8315055506012	3.92666255495668e-147	2.95569080572888e-145	Eno1	13806
ENSMUSG00000063558	104.091434271954	-1.80809863393676	0.218904744881744	-8.25975076471514	1.4597694961714e-16	1.2707609555992e-15	Aox1	11761
ENSMUSG00000063779	102.468016019616	1.00302017404594	0.211878985777556	4.7339294662236	2.20214280781289e-06	9.47778689231199e-06	Chil4	104183
ENSMUSG00000063851	7.11345087738274	-3.81518068783488	0.996072083893265	-3.83022549223826	0.000128025884689977	0.000444310353988818	Rnf183	76072
ENSMUSG00000063889	573.194493578691	1.89720817316952	0.093903264613887	20.2038574587421	9.05407991074222e-91	3.72459580328184e-89	Crem	12916
ENSMUSG00000064039	17.4619359420054	-1.90973839824546	0.562625906205387	-3.39433072167904	0.000687965566610502	0.0021308742615607	Ccr1l1	12770
ENSMUSG00000064177	17.8068789666931	-1.78111026344622	0.613865666728691	-2.90146584176601	0.0037142127046886	0.0100969276983613	Ghrl	58991
ENSMUSG00000064179	43.5508994391929	1.54413805508645	0.389494199292667	3.96446996615265	7.35592069613718e-05	0.000264523035564079	Tnnt1	21955
ENSMUSG00000064215	2044.14585073472	-1.21102979327957	0.0708230149706332	-17.0993820833768	1.49986065353444e-65	4.30000568887695e-64	Ifi27	52668
ENSMUSG00000064247	17.8892865898565	-1.2489669491932	0.474806975284306	-2.63047304316736	0.00852661314905263	0.0213547605033665	Plcxd1	403178
ENSMUSG00000064288	17.4945165785514	-2.42122604545638	0.569116712928185	-4.25435765714704	2.09649973530813e-05	8.04970345514773e-05	H4c12	319160
ENSMUSG00000064289	2205.96290096843	1.04449128871543	0.0656091669713528	15.9198986503134	4.61123234660187e-57	1.15209165224633e-55	Tank	21353
ENSMUSG00000064299	10.4213410042273	-2.00052168397438	0.764869944650298	-2.61550567905898	0.00890954395959868	0.0221941871710099	4921528I07Rik	77049
ENSMUSG00000064325	3.21559913882466	5.63000603305796	1.67098232999919	3.36927921497571	0.000753650420320461	0.00231808768649776	Hhip	15245
ENSMUSG00000064373	52462.9230325154	-1.06088064309486	0.0254560228777051	-41.6750349491555	0	0	Selenop	20363
ENSMUSG00000064811	6.55823396788711	-2.32721438049635	0.85679914141915	-2.71617263369533	0.00660414716882411	0.0169945823784303	Gm22358	115488216
ENSMUSG00000065422	9.19646011376812	-2.53986897656652	0.765211806236305	-3.31917118354311	0.000902850642468716	0.00273374272759827	Mir221	723827
ENSMUSG00000065599	20.3101950854476	-1.99490734486925	0.563595501589528	-3.53960835252046	0.000400721234024335	0.00129031248790085	Mir23b	387217
ENSMUSG00000066150	7190.55282706219	1.18816803681821	0.0480902636263113	24.7070393718561	8.98520404351154e-135	5.88663978983984e-133	Slc31a1	20529
ENSMUSG00000066152	4215.76982554089	1.52476344581341	0.0429368477100443	35.5117696601821	3.23538047130613e-276	7.53034804696502e-274	Slc31a2	20530
ENSMUSG00000066363	4.91848156227175	2.62513974030251	1.07122272181964	2.45060124923723	0.0142617846444415	0.0336863010516123	Serpina3f	238393
ENSMUSG00000066510	16.2931638353038	-2.89482664738183	0.704326637723099	-4.11006270718375	3.95551686644708e-05	0.000147241451705771	Ankdd1a	330963
ENSMUSG00000066677	144.934955786694	2.75591449928096	0.49054075532635	5.61811525211088	1.93051715432018e-08	1.00526693973416e-07	Ifi208	100033459
ENSMUSG00000066684	595.612021753582	1.14396495930731	0.102935197906913	11.1134479028429	1.07910749812858e-28	1.44389807370624e-27	Pilrb1	170741
ENSMUSG00000066687	24.910681331731	-2.90647206509436	0.492816828720837	-5.89767210798877	3.68665651605175e-09	2.04366239775742e-08	Zbtb16	235320
ENSMUSG00000066861	1776.90936618538	1.94884873408743	0.0858688593528804	22.6956401747295	4.94690865897822e-114	2.65975280451872e-112	Oas1g	23960
ENSMUSG00000066877	787.635312688449	-1.76569346963799	0.0833600095411113	-21.1815411173531	1.41332362970691e-99	6.23448421094403e-98	Nck2	17974
ENSMUSG00000067199	491.08006978922	-1.95656397986038	0.113805703592239	-17.1921434348375	3.04079561060671e-66	8.86138938319969e-65	Frat1	14296
ENSMUSG00000067212	9842.26109478435	1.07445857859709	0.0597014445899659	17.9971956453743	2.04936489672498e-72	6.63941678721029e-71	H2-T23	15040
ENSMUSG00000067714	597.610297690866	-1.27144884386317	0.0885409230855123	-14.3600134215363	9.22092901453585e-47	1.90103745149329e-45	Lpar5	381810
ENSMUSG00000068129	83.3656786277615	4.85104684375008	0.377042144351646	12.866059978764	6.98767081572561e-38	1.176069543857e-36	Cst7	13011
ENSMUSG00000068196	56.9236820387692	-1.49176862117517	0.352979083020563	-4.22622385555991	2.37645587040934e-05	9.07733273411159e-05	Col8a1	12837
ENSMUSG00000068245	663.805176967728	1.23287246909711	0.110596560663049	11.1474756692775	7.36666389685047e-29	9.93965809850404e-28	Phf11d	219132
ENSMUSG00000068246	13.253480230085	2.09849377111906	0.688385779594251	3.04842696250343	0.00230042825290486	0.00651597683997342	Apol9b	71898
ENSMUSG00000068417	498.067624935008	1.06322682333343	0.102657904038466	10.3569893939685	3.89013984355881e-25	4.62450831268224e-24	Pnp2	667034
ENSMUSG00000068463	5.48229599586173	-2.23555699616115	0.911157984430174	-2.45353389243385	0.0141460208143919	0.0334351900301682	C730014E05Rik	105246089
ENSMUSG00000068587	85.7325379974215	1.06075607638203	0.266148369266017	3.98558172386096	6.7315003039611e-05	0.000243205696235229	Mgam	232714
ENSMUSG00000068697	84.1559553136007	1.0811678796902	0.240448198921155	4.49646902967538	6.90912377765329e-06	2.79541378094485e-05	Myoz1	59011
ENSMUSG00000068744	496.02724192469	-1.25514009500959	0.119843667295095	-10.4731449173615	1.14765591626626e-25	1.38572597288968e-24	Psrc1	56742
ENSMUSG00000068747	5098.10568875934	-2.37912655002586	0.0475228839860945	-50.0627560970838	0	0	Sort1	20661
ENSMUSG00000068957	61.9847509326959	-1.59419229719769	0.305581356606918	-5.2169160936358	1.81926619388512e-07	8.66478182650349e-07	4930589L23Rik	75879
ENSMUSG00000069255	1216.79558608706	-1.20397434702383	0.071456375776375	-16.8490821699621	1.06555560528847e-63	2.93592104391708e-62	Dusp22	105352
ENSMUSG00000069792	4109.47984029761	1.9154660474278	0.106352035328233	18.0106195571727	1.60818464172575e-72	5.22926068519977e-71	Wfdc17	100034251
ENSMUSG00000069793	1305.43229092943	1.15651022595136	0.0729869932967793	15.8454290786957	1.51185520011564e-56	3.74554714773747e-55	Slfn9	237886
ENSMUSG00000069814	18.5855648861257	-2.05804763241845	0.543742853748604	-3.784964930077	0.000153730255703631	0.000527411654992538	Ccdc92b	432582
ENSMUSG00000069874	2464.69057560339	1.12640541676104	0.0663725959275918	16.9709411093379	1.34755058454273e-64	3.78963788393901e-63	Irgm2	54396
ENSMUSG00000070047	85.0852332922394	-1.31127782648357	0.339622006843035	-3.8609919265026	0.000112927635322502	0.000395090376032386	Fat1	14107
ENSMUSG00000070327	24694.5205763396	1.39358336010393	0.10600596288679	13.1462733053254	1.78770600087318e-39	3.16543858352809e-38	Rnf213	672511
ENSMUSG00000070354	186.430778260274	-1.60101738282813	0.189467262272878	-8.45010036890846	2.9105250039343e-17	2.59236036226555e-16	Evi2	101488212
ENSMUSG00000070501	62.4031405814078	2.44223155704911	0.321810615307869	7.58903355227322	3.22300304904372e-14	2.46377272837227e-13	Ifi214	545384
ENSMUSG00000070524	47.3438318648937	3.68211707115212	0.409523749056294	8.99121743155846	2.44506801195317e-19	2.38296463159447e-18	Fcrlb	435653
ENSMUSG00000070576	2.68641546643559	-4.09320883440762	1.67486803961812	-2.44389930286143	0.0145294812564553	0.0342363119682214	Mn1	433938
ENSMUSG00000070594	21.230598139709	-1.16282346848938	0.42932791816142	-2.70847391772033	0.00675934248176652	0.0173434884189104	Cfhr4	214403
ENSMUSG00000070639	690.533763897603	1.16259512287279	0.081803879831717	14.2119802295982	7.72108944015146e-46	1.56089544122102e-44	Lrrc8b	433926
ENSMUSG00000070738	3849.64677523329	-1.15480095089163	0.0493637614339591	-23.3936984813561	4.95379968872508e-121	2.86365237561627e-119	Dgkd	227333
ENSMUSG00000070858	163.334295989953	-2.58187014396193	0.192285207991131	-13.4272946470278	4.18419979178997e-41	7.68580582730766e-40	Gm1673	381633
ENSMUSG00000070868	27.9636633093365	-3.2785130094004	0.472459549339478	-6.93924593964483	3.94198351101521e-12	2.64930647136581e-11	Skint3	195564
ENSMUSG00000070942	619.897875676187	3.97379129125828	0.128192259336264	30.9986836321726	5.61525548621615e-211	7.88319478537122e-209	Il1rl2	107527
ENSMUSG00000070997	34.2518047707602	1.54963355036119	0.339349499861054	4.56648249369951	4.95976437700322e-06	2.03604715861708e-05	1700055D18Rik	73405
ENSMUSG00000071042	359.526729883277	-3.51239691938318	0.351928310243091	-9.9804329948819	1.8565482563001e-23	2.09709336562531e-22	Rasgrp3	240168
ENSMUSG00000071068	203.4273350295	2.63055645381383	0.167875373627211	15.6696982825803	2.43733643519365e-55	5.87384798394284e-54	Treml2	328833
ENSMUSG00000071324	56.9627366536018	-2.12701352100948	0.317718805598191	-6.69464156207185	2.16200904361964e-11	1.38715190324947e-10	Armc2	213402
ENSMUSG00000071454	203.857690905095	1.08794349748798	0.169249319906341	6.42805240275135	1.29249188740054e-10	7.8946439904103e-10	Dtnb	13528
ENSMUSG00000071456	88.6999300218362	-1.27948815364538	0.225433401075341	-5.67568136550344	1.38137698109801e-08	7.28755664140852e-08	1110002L01Rik	100043040
ENSMUSG00000071708	496.843885882244	-1.28646924051063	0.0997409810429094	-12.8981009316239	4.6132611356126e-38	7.81647281875971e-37	Sms	20603
ENSMUSG00000071713	26293.87111458	1.35859286634101	0.041201379054293	32.9744512811265	1.88813861529839e-238	3.4080902006136e-236	Csf2rb	12983
ENSMUSG00000071714	18402.7204091229	1.18945423796516	0.0454684024658053	26.160018242552	7.58059954577974e-151	5.95969890512435e-149	Csf2rb2	12984
ENSMUSG00000071723	99.6253488355242	-1.15258497840106	0.287408814289659	-4.01026315511482	6.06511125567796e-05	0.000220028205499769	Gspt2	14853
ENSMUSG00000071847	16.400873148512	-1.79779980357321	0.638723681251399	-2.81467535390409	0.00488265314163162	0.012927593387565	Apcdd1	494504
ENSMUSG00000071855	213.474340178348	-1.15227688016808	0.158500939951664	-7.26984256698711	3.59906700990297e-13	2.57957440592275e-12	Ccdc112	240261
ENSMUSG00000072437	530.404224890649	-2.68090731230261	0.122401594287443	-21.9025522331587	2.45629565299328e-106	1.20692816127217e-104	Nanos1	332397
ENSMUSG00000072571	21.7789837635599	-1.06341108801153	0.446053771638272	-2.38404236356039	0.0171236310202873	0.0394915135746888	Tmem253	619301
ENSMUSG00000072572	11.6589608332843	-1.82225948934449	0.75458627090537	-2.41491206453849	0.0157390089461936	0.036709827168937	Slc39a2	214922
ENSMUSG00000072596	393.527448799521	1.28686119033906	0.182918358047498	7.03516696779503	1.99022532639571e-12	1.35665109050535e-11	Ear2	13587
ENSMUSG00000072653	17.3757956316424	-1.17593923892711	0.494800910591136	-2.37659069285507	0.0174734653145065	0.0401673980439644	Zfp783	232785
ENSMUSG00000072770	175.314399240297	-1.16511507101408	0.159649243610196	-7.29796799951563	2.92146094573446e-13	2.1127441810751e-12	Acrbp	54137
ENSMUSG00000072844	56.1437120393044	2.02793563911212	0.298284516988392	6.79866209479134	1.05595160067999e-11	6.87982610107856e-11	G530011O06Rik	654820
ENSMUSG00000072915	101.237486028352	-2.00115440746646	0.250742930903848	-7.98090059908344	1.45269420412115e-15	1.20134211204764e-14	Gm12258	108167848
ENSMUSG00000072941	26.028407958977	1.19078394009721	0.462237064211548	2.57613253521408	0.00999123412006398	0.0245772410443348	Sod3	20657
ENSMUSG00000072949	78.0386897015206	-1.47543133941782	0.271452983505575	-5.43531082386325	5.47009933363225e-08	2.73566828138594e-07	Acot1	26897
ENSMUSG00000073010	21.7561149315834	1.35082620495719	0.487594912637962	2.77038617496852	0.005598986593007	0.0146358022526527	Gm5127	331493
ENSMUSG00000073242	62.950552367154	-3.61341135032485	0.453262951938941	-7.97199800881058	1.56129322208066e-15	1.28813972972877e-14	Dnmt3aos	100038522
ENSMUSG00000073489	7316.09169985116	1.0149037129645	0.0871146619773413	11.6502054869762	2.28906187366417e-31	3.31895208879061e-30	Ifi204	15951
ENSMUSG00000073491	943.837762602359	2.51579444799571	0.40440875252243	6.22091987946322	4.942485192836e-10	2.90457211216199e-09	Ifi213	623121
ENSMUSG00000073494	5.52221578625254	-3.18902547088413	1.12076010682771	-2.84541308301079	0.00443538622366282	0.0118761196213509	Sh2d1b2	545378
ENSMUSG00000073555	539.60685837566	1.76859618987775	0.282478510675146	6.260993750111	3.82531858958157e-10	2.26686969953462e-09	Gm4951	240327
ENSMUSG00000073591	36.9943832614534	1.09349659038807	0.323613032743667	3.37902519288902	0.000727433417671496	0.0022440826168802	Pcdhb22	93893
ENSMUSG00000073678	2555.62481836178	-1.40784970313214	0.0682024533036107	-20.6422149781759	1.1468468280673e-94	4.90013853663828e-93	Pgap1	241062
ENSMUSG00000073700	1363.5341181874	-1.05374374415896	0.0751954390140929	-14.0133997217766	1.29075049905808e-44	2.53972030899203e-43	Klhl21	242785
ENSMUSG00000073758	47.4376506941666	1.16249126364442	0.371859017664297	3.12616128269849	0.00177104392917999	0.00512985034603977	Sh3d21	66938
ENSMUSG00000073802	58.4283440227048	-1.84435543965069	0.297773462363291	-6.19382071529441	5.87230197519924e-10	3.43275444941505e-09	Cdkn2b	12579
ENSMUSG00000073888	56.5703627367423	-1.27558843193236	0.316189735518701	-4.03424997285189	5.47769808214862e-05	0.0001995366585155	Ccl27a	20301
ENSMUSG00000073910	404.937141103632	1.51136891693077	0.120264446160396	12.5670467472578	3.2047283015647e-36	5.21033446014504e-35	Mob3b	214944
ENSMUSG00000073980	28.1643947855255	1.1275540538738	0.40564027782249	2.77968958094251	0.00544108831008062	0.0142567636079123	Gm9574	674135
ENSMUSG00000074063	1023.73693179728	-1.38721873835382	0.0751922266661011	-18.4489647382556	5.31536002067975e-76	1.83281488120476e-74	Osgin1	71839
ENSMUSG00000074115	103.866703519361	9.11286759528774	1.19190755822908	7.64561608186081	2.07947254695029e-14	1.6062790341923e-13	Saa1	20208
ENSMUSG00000074170	432.788640221928	2.68086235706448	0.136137500841623	19.6923135836267	2.50961361712038e-86	9.73520948974615e-85	Plekhf1	72287
ENSMUSG00000074212	4629.70077511001	-1.28272892793915	0.0414236599883966	-30.9660934909774	1.54291290237789e-210	2.13223330704395e-208	Dnajb14	70604
ENSMUSG00000074240	5.92731887983744	-2.7171291983412	1.00316017063081	-2.70856965606262	0.00675739257339245	0.0173410006137732	Cib3	234421
ENSMUSG00000074269	38.1774752216712	-1.5690121107096	0.353408087818959	-4.43966101736009	9.01006824392498e-06	3.59528755169838e-05	Rec114	73673
ENSMUSG00000074345	17.2377680097246	2.4002066735387	0.717080833469675	3.34719122518592	0.000816348759382135	0.0024957471836693	Tnfaip8l3	244882
ENSMUSG00000074415	13.1121476528362	-1.91676984444562	0.659464252937181	-2.90655609596508	0.00365431370124872	0.0099555144095778	Mir100hg	73144
ENSMUSG00000074505	194.024372404588	-1.14318717567991	0.196535001074398	-5.81671035403593	6.00170037777126e-09	3.2746476860702e-08	Fat3	270120
ENSMUSG00000074570	47.3464207183682	1.81897213212368	0.40998747115023	4.4366529714201	9.13684125584177e-06	3.64422964993428e-05	Cass4	320664
ENSMUSG00000074604	100.786743670256	-1.4595600898216	0.206932048578407	-7.05333030745387	1.7468551015668e-12	1.19490022782735e-11	Mgst2	211666
ENSMUSG00000074607	4.16471305500986	-3.88470458141368	1.43635099797145	-2.7045649614196	0.00683938953463326	0.0175234590785237	Tox2	269389
ENSMUSG00000074785	4389.30606934055	-1.21303502379048	0.0466992563999268	-25.9754676477543	9.37736277426428e-149	7.18078658501995e-147	Plxnc1	54712
ENSMUSG00000074796	14.3572558638803	1.49823391762639	0.595183461694268	2.51726402706398	0.0118270163874688	0.0285725338538563	Slc4a11	269356
ENSMUSG00000074896	1771.10005473069	1.3081198462851	0.314488797001566	4.15951174972564	3.1892861517805e-05	0.000120109181900884	Ifit3	15959
ENSMUSG00000075010	549.67217931429	2.6335702392227	0.213165463396362	12.3545821976134	4.60140497323894e-35	7.33281554699312e-34	AW112010	107350
ENSMUSG00000075054	283.099643138014	-1.76274836373506	0.137059879718767	-12.8611550466266	7.44557006722586e-38	1.2519457121593e-36	Yae1d1	67008
ENSMUSG00000076218	24.6219637710392	-1.18562344396257	0.455802495973192	-2.60117804188658	0.00929042240196449	0.0230520804977346	Mir692-1	751529
ENSMUSG00000076437	469.446401809913	-1.06936169140078	0.105316365684226	-10.1538035845928	3.18694953176566e-24	3.68457191290215e-23	Selenoh	72657
ENSMUSG00000076441	929.018554304804	3.17066559337045	0.21369675899224	14.837218909275	8.41739136647683e-50	1.84276282031694e-48	Ass1	11898
ENSMUSG00000076617	239.189800589788	-5.42681932058976	0.255360715290181	-21.2515825483295	3.18739541490275e-100	1.42019741799029e-98	Ighm	16019
ENSMUSG00000076823	7.72310127116652	-2.69393594555076	0.834675551476468	-3.22752468403492	0.00124866267249208	0.00370224505761188	Trav13n-4	100126460
ENSMUSG00000077734	18.767217873499	1.23834962641397	0.484125410421216	2.55791082177764	0.0105303092957626	0.0257564492716738	Snord83b	100302601
ENSMUSG00000078122	2418.55648253708	-1.78180772904851	0.0709957345538285	-25.0973912763386	5.31039846663879e-139	3.62685862843141e-137	F630028O10Rik	100038363
ENSMUSG00000078452	104.621529663278	1.55926888493553	0.222973819328757	6.99305815198202	2.68957960355539e-12	1.8193488951163e-11	Raet1a	19368
ENSMUSG00000078616	428.662180998166	2.22424031123174	0.128986968932042	17.2439148671181	1.24325171555648e-66	3.67757183887603e-65	Trim30c	434219
ENSMUSG00000078653	20.7719203358748	-1.0888375313958	0.458672151199878	-2.37389065053856	0.0176017624131787	0.0404264986470303	Cntd1	68107
ENSMUSG00000078763	445.37413608841	4.34479249865572	0.430853319567165	10.0841569539733	6.49200597138255e-24	7.44245584107491e-23	Slfn1	20555
ENSMUSG00000078768	36.0294954982764	-1.0594580126575	0.34811779664339	-3.04338940115379	0.00233929412177435	0.00661335683555481	Zfp566	72556
ENSMUSG00000078780	1424.05727499499	1.76493531726582	0.0908752780384464	19.4215121577854	5.0772718693843e-84	1.91089068292636e-82	Gm5150	381484
ENSMUSG00000078796	33.2115814700131	-1.41719239076388	0.426516073203231	-3.32271743036657	0.000891451667369943	0.00270246590301747	Zfp541	666528
ENSMUSG00000078816	34.1428802816327	-1.13906223383792	0.392349787237133	-2.90318045501954	0.00369393721901798	0.0100510775984016	Prkcg	18752
ENSMUSG00000078817	25.4800834021354	1.13469132517983	0.399278561604474	2.84185386918885	0.00448520448834311	0.011984710301254	Nlrp12	378425
ENSMUSG00000078853	1001.32413823554	1.12393004840739	0.0879397088046493	12.7806887660284	2.10199751350435e-37	3.51438884842897e-36	Igtp	16145
ENSMUSG00000078920	1517.55828012724	2.15665336868702	0.1958247046074	11.013183311119	3.30129100895151e-28	4.34821568558028e-27	Ifi47	15953
ENSMUSG00000078921	162.805320347438	1.87326621940324	0.245109865763462	7.64255740407851	2.12949009951876e-14	1.64276277236752e-13	Tgtp2	100039796
ENSMUSG00000078967	20.188774602867	1.17165963078093	0.470561833323699	2.4899164101457	0.0127773142513418	0.0304976267429476	Gapdh-ps16	100041325
ENSMUSG00000079017	4599.66614551099	1.10824427544977	0.131148287391733	8.45031450650592	2.90519145957125e-17	2.58891343719677e-16	Ifi27l2a	76933
ENSMUSG00000079019	32.1840847331465	1.1195746095569	0.396253354745211	2.82540096165693	0.00472214835326328	0.0125571380368121	Insl3	16336
ENSMUSG00000079037	1503.24947642053	1.04329822709566	0.0707488143839687	14.7465118133777	3.23982545237906e-49	7.01459882829049e-48	Prnp	19122
ENSMUSG00000079092	4.03011636314545	-5.7312103574306	1.50619304261713	-3.80509682043955	0.0001417487327537	0.000488484966623844	Prl2c2	18811
ENSMUSG00000079164	144.421727719013	2.65324759184553	0.219634317387005	12.0802961186179	1.34235431625287e-33	2.06298049523866e-32	Tlr5	53791
ENSMUSG00000079311	9.20277804882481	1.69263989246853	0.676783851928595	2.50100514018635	0.0123841380943681	0.0296994331278847	Gm3222	100041236
ENSMUSG00000079363	31.6377422632757	1.26176440347136	0.452465229279285	2.7886439041541	0.00529292268848177	0.0139077105974849	Gbp4	17472
ENSMUSG00000079414	74.4371471540196	1.71749988614807	0.270901926421982	6.33993234685506	2.29866077737442e-10	1.38016957331699e-09	Gm11110	100169874
ENSMUSG00000079419	6609.5068991451	1.23663436922131	0.0489018181023782	25.2881061933599	4.31741774078061e-141	3.05483209666673e-139	Ms4a6c	73656
ENSMUSG00000079445	346.322196876603	2.58610055642996	0.14435883477986	17.914390625095	9.10608792581425e-72	2.9233682272183e-70	B3gnt7	227327
ENSMUSG00000079465	4.50690779544207	-3.22745442450468	1.15690052361557	-2.78974238374289	0.00527499955768805	0.013864705375326	Col4a3	12828
ENSMUSG00000079481	444.648735212975	1.08118136997653	0.13162304710417	8.21422534855047	2.1353824148503e-16	1.83988210113429e-15	Nhsl2	100042480
ENSMUSG00000079484	146.583675057211	1.17278324296526	0.192146712398724	6.10358214472914	1.03717224139203e-09	5.93355102780844e-09	Phyhd1	227696
ENSMUSG00000079575	1373.83997812263	1.42838236653989	0.0702844668316383	20.3228740421618	8.07101115711223e-92	3.34351560557748e-90	Rbpj-ps3	19667
ENSMUSG00000079710	21.9095172409511	-1.28307838300459	0.442913935917945	-2.89690226238963	0.00376867145472288	0.0102308209580407	Dynlt2a2	100041639
ENSMUSG00000079889	58.5588990715412	1.09799343054724	0.282998423147911	3.87985706186556	0.000104517867462989	0.000367557963728192	Gm11951	100504679
ENSMUSG00000080772	73.5357965009846	1.23900018166242	0.268747470242353	4.61027663086506	4.02133508636372e-06	1.67385651558638e-05	Gm12543	100416087
ENSMUSG00000080797	88.9798394415045	1.20684997307939	0.241462905121366	4.99807609153379	5.79051368060678e-07	2.629065618487e-06	Gm15760	100042948
ENSMUSG00000081221	15.8614319437386	2.02436922692415	0.575375419338847	3.51834499508219	0.000434247419388618	0.00138828892130223	Gm14760	654474
ENSMUSG00000081600	45.008037712777	1.17206287591989	0.345287735896513	3.39445266677869	0.000687659259757685	0.00213029853692709	Gm12286	100042799
ENSMUSG00000082229	7.84762847574284	-1.98821096219401	0.858811487144106	-2.31507262298692	0.0206089579882276	0.0463747433982647	Nap1l2	17954
ENSMUSG00000082424	67.9834798037911	1.45241381497817	0.278219398553728	5.22039017598439	1.78546562638818e-07	8.51755702944456e-07	Gm13292	100040898
ENSMUSG00000082778	20.9016564325225	1.53953622402963	0.505086920016738	3.04806195333392	0.00230322437650926	0.0065228523848979	Gm15191	675514
ENSMUSG00000083044	31.3946497175604	1.94973936947954	0.393478150046481	4.95514012467839	7.22781818159454e-07	3.2549102804029e-06	Gm12416	668010
ENSMUSG00000083235	7.46340188579208	-3.0025235998045	1.00465160455397	-2.98862171343219	0.0028023885801895	0.00781144840765396	Gm13246	115489952
ENSMUSG00000083245	19.7648437429569	1.27250811483214	0.455270970547895	2.79505656444719	0.00518906351194395	0.0136631950673975	Gm11185	667985
ENSMUSG00000083257	134.325200793533	-1.0634171360327	0.198387730156245	-5.36029690543452	8.30852862710382e-08	4.09201202873133e-07	Gm15568	665110
ENSMUSG00000083474	17.283475983168	1.21967734771111	0.522514753937425	2.3342448007835	0.0195829072614503	0.0444447070243512	Gm15267	100040394
ENSMUSG00000083649	32.7606382032113	1.45390840129659	0.399052364423374	3.64340254792744	0.000269057548615066	0.000889267372468592	Rasl2-9	19428
ENSMUSG00000083773	65.9040519483069	1.10661501936725	0.276687411825562	3.9995134294903	6.34728461633691e-05	0.000229793527585722	Gm13394	100033452
ENSMUSG00000083816	42.1299452888246	1.14246893369952	0.371011827553329	3.07933291839679	0.00207464703582014	0.00592548243519245	Gm13033	100038703
ENSMUSG00000083928	3.42632735806875	-3.70284857346593	1.47699749119394	-2.50701074006071	0.0121757012041927	0.0292829338682481	Gm4991	245573
ENSMUSG00000084133	65.9972586072481	-1.35070391107751	0.30516198225865	-4.42618671264453	9.59135129184334e-06	3.81090325699499e-05	Gm12856	100415963
ENSMUSG00000084331	19.5048092693977	1.33772198525376	0.48768115442917	2.74302579278374	0.00608759036302402	0.0158011539808151	Gm8163	666559
ENSMUSG00000084458	11.174613385124	1.73414867409472	0.666752915157467	2.6008865273355	0.00929832043793698	0.0230675213968777	Mir1907	100316685
ENSMUSG00000084821	9.0972688180658	2.32643826470583	0.902124606120067	2.57884359757303	0.00991316583752859	0.0244089630428791	Gm15880	100504375
ENSMUSG00000084941	6.57394758528557	-2.65379765451442	0.95506866468349	-2.77864592635744	0.00545859890475185	0.0142962919789984	Gm11944	100302648
ENSMUSG00000084950	36.0558735425194	-1.03016468903806	0.390781834185215	-2.63616319623958	0.00838493939293431	0.0210325004142959	Gm5577	434064
ENSMUSG00000084990	6.37131134795459	2.07993655116542	0.856886856584592	2.42731760346483	0.0152109332473789	0.0356426279259354	Mdrl	69591
ENSMUSG00000085084	8.5929146140427	-3.47716879507821	0.789452671054526	-4.40453104102304	1.06012960969507e-05	4.18866041230649e-05	4930570G19Rik	329782
ENSMUSG00000085196	3.75614295570777	4.47356566420615	1.5730492142397	2.84388156690212	0.00445676104343815	0.0119249199965781	Gm14963	105246847
ENSMUSG00000085408	10.1776913499248	-2.05823061679039	0.655871519723699	-3.13816129362877	0.0017001129570086	0.00493490287110686	C530005A16Rik	654318
ENSMUSG00000085415	14.3297567060259	-1.48512028109157	0.564800741125559	-2.62945880370476	0.00855208930195788	0.0214001849854764	Selenok-ps1	100134990
ENSMUSG00000085637	9.94616422327079	-1.5268567787027	0.66542743295567	-2.29455039435445	0.0217589038825984	0.0486652232620157	1700048M11Rik	100503166
ENSMUSG00000085667	15.5997903745054	-1.83230440209917	0.559119199280974	-3.27712660279867	0.00104869335844816	0.00314572440522123	Gm12992	545681
ENSMUSG00000085912	26.8776613222534	-1.05027802542067	0.431396318349904	-2.43460127206926	0.0149082074159068	0.0350074712571319	Trp53cor1	100504267
ENSMUSG00000085990	10.3587432585436	-3.02864622437244	0.839613989248459	-3.60718885482528	0.000309532372919897	0.00101413560744213	Gm16731	105247126
ENSMUSG00000086015	10.9666416149247	-3.0705031469953	0.861801997262509	-3.56288701667979	0.000366798572953102	0.00118942254023234	4833417C18Rik	73906
ENSMUSG00000086076	48.8553313243548	-1.02703301290868	0.331175405149262	-3.10117537999475	0.00192754089451892	0.00554591263551482	Ncr3-ps	667612
ENSMUSG00000086264	2.92820318459301	-5.81934201908823	1.78461852670018	-3.26083245916335	0.00111085656226388	0.00331756571499	Gm15850	329253
ENSMUSG00000086782	101.875599170802	-2.02702228129272	0.214997302255279	-9.4281289115243	4.17469278599773e-21	4.33115194671635e-20	E130102H24Rik	77866
ENSMUSG00000086926	16.6633887975731	-2.14566434731797	0.58073884141092	-3.69471472255071	0.00022013380025491	0.00073676832273885	Gm6226	621446
ENSMUSG00000087203	35.9815332291255	2.03911449105508	0.500275342024185	4.07598440251828	4.58200902381951e-05	0.000169173779215912	Gm13986	329496
ENSMUSG00000087213	14.674255768232	1.75800205478938	0.555411678378233	3.16522342476239	0.0015496390779484	0.00452261436228829	2810408I11Rik	69941
ENSMUSG00000087281	16.3155032717831	6.59062579120565	1.27173807645476	5.18237671201795	2.19076174376884e-07	1.03450038669319e-06	Gm16015	115490183
ENSMUSG00000087289	20.4248444059524	1.35053133577847	0.570166920996576	2.36865957326657	0.017852677254845	0.0409539629050646	4933424M12Rik	67548
ENSMUSG00000087368	17.6053261137736	-1.39956755286306	0.521420666475365	-2.68414284827581	0.00727160296004818	0.0185102007138138	BC065397	436230
ENSMUSG00000087579	9.18954017686595	2.64712902690743	0.998674447334646	2.65064259326183	0.00803388065924407	0.0202236110689296	Hectd2os	668215
ENSMUSG00000087691	6.5182836097996	2.19391163740405	0.858336609985927	2.55600380070008	0.0105881962358341	0.0258801441502928	Cd55os	102640368
ENSMUSG00000089296	5.33707709195807	-3.45891740209814	1.32284443969831	-2.6147574864411	0.00892908296298125	0.0222272091939453	Gm23205	115488985
ENSMUSG00000089704	143.564389900766	1.03938337533741	0.173696844612754	5.98389324604397	2.17866136229911e-09	1.22421667210003e-08	Galnt2	108148
ENSMUSG00000089809	3450.26398936397	-1.73511221213041	0.123396153845359	-14.0613151873831	6.56546132831281e-45	1.30052010567218e-43	A930011G23Rik	319818
ENSMUSG00000089872	3115.76563054973	1.18563780205985	0.0537155298131725	22.0725329561788	5.80469472454442e-108	2.89237309809764e-106	Rps6kc1	320119
ENSMUSG00000089929	492.06286987367	1.75200443332489	0.109489277113731	16.0016074588291	1.24518122674935e-57	3.12425683971194e-56	Bcl2a1b	12045
ENSMUSG00000090231	240.903508154216	6.38971742184535	0.547553974381576	11.6695663273417	1.82350411908252e-31	2.65262864822786e-30	Cfb	14962
ENSMUSG00000090394	70.9574654815883	-1.02546085326371	0.274068743744142	-3.74161912538641	0.000182838473062604	0.000619109829633309	4930523C07Rik	67647
ENSMUSG00000090675	92.3705085292558	-3.39285657304397	0.630828690437955	-5.37841195949485	7.51457133085194e-08	3.71403331297681e-07	Olfr111	545205
ENSMUSG00000090698	10.8302684644328	-2.35243188019614	1.00285703874095	-2.34573003860004	0.0189898561981946	0.0432652712892664	Apold1	381823
ENSMUSG00000090799	361.390493608866	1.55620533804668	0.143578452288274	10.8387109154942	2.25627820945065e-27	2.9005309045765e-26	Klhl33	546611
ENSMUSG00000090881	29.8058670344564	1.05409859742928	0.385048547277662	2.73757323558777	0.00618943372692255	0.0160296224477582	Phf11	628693
ENSMUSG00000090894	28.5990180426429	-3.65835044785965	0.591580037143714	-6.18403295946736	6.2484312772428e-10	3.64179574507901e-09	Olfr110	258325
ENSMUSG00000090942	207.106320094301	1.18670344299052	0.35315545606517	3.36028630624225	0.000778617385100498	0.00238989465990677	F830016B08Rik	240328
ENSMUSG00000091055	4.63473850980974	-2.9660717069201	1.10596762534597	-2.6818793235401	0.00732098635445002	0.018619831434057	Siglec15	620235
ENSMUSG00000091387	5.30024065294216	-4.04169275113141	1.43076264050843	-2.82485203114835	0.00473024549178221	0.012572999624964	Gcnt4	218476
ENSMUSG00000091649	496.540050358253	1.33674751830074	0.143865294140223	9.2916608295941	1.51899296128731e-20	1.54867242030035e-19	Phf11b	236451
ENSMUSG00000091764	65.0863942300422	-1.07034570376598	0.277694910674962	-3.85439438254167	0.000116016452781435	0.000405255733264378	Zfp964	636741
ENSMUSG00000092009	194.485825271482	-4.85922885075814	0.320229318818644	-15.1742159921031	5.24001060101151e-52	1.19600706479087e-50	Myh15	667772
ENSMUSG00000092021	14.3478867043325	1.76792217542022	0.659336241980214	2.68136659697416	0.00733221424104096	0.018645706973803	Gbp11	634650
ENSMUSG00000092035	109.885131331362	4.52800374931991	0.313658026840884	14.4361162853866	3.06640537207158e-47	6.36639021438665e-46	Peg10	170676
ENSMUSG00000092171	10.3487428337427	3.33120753620263	0.845105571436906	3.94176496853367	8.08842152879563e-05	0.000289510498629838	4833427F10Rik	74601
ENSMUSG00000092517	10.3685316441628	-2.84282016124613	0.948866262389928	-2.99601774657459	0.00273530514362705	0.0076425229324939	Art2a	11871
ENSMUSG00000093482	10.0903211968813	-5.57711283026092	1.18098215890772	-4.7224361419813	2.33036271256226e-06	9.99316024788212e-06	Gm20619	101056138
ENSMUSG00000094212	17.3639808075992	-1.4355674248625	0.502021484550584	-2.85957368168742	0.00424210858999381	0.0113936621391437	Trav14-3	547330
ENSMUSG00000094562	31.9048064297958	-2.37368376395654	0.434141490352005	-5.46753493206084	4.56337296288687e-08	2.29975795841897e-07	Trav13-4-dv7	100113412
ENSMUSG00000094626	3.93993317279144	-6.31733273758026	1.55748660810935	-4.05610725940619	4.98973525070378e-05	0.000182929382071916	Tmem121b	94047
ENSMUSG00000094796	79.91907285018	2.22033204252611	0.277966167664558	7.98777801335001	1.37392560929962e-15	1.13673386823672e-14	BC147527	625360
ENSMUSG00000095029	113.556782392664	1.80984497518325	0.206669374018658	8.75719967594162	2.00160893558993e-18	1.87243567208919e-17	Gm36079	102639868
ENSMUSG00000095609	3061.27146684643	1.6160410192748	0.0731712030050596	22.0857516742352	4.33279487970924e-108	2.16505109116318e-106	Gm21188	100861753
ENSMUSG00000095620	16.7680859111791	4.05174928564854	0.702347073939039	5.76887045734345	7.98046184918874e-09	4.31437621180623e-08	Csta2	76770
ENSMUSG00000095930	97.3320630080721	1.12862863865725	0.239480041207725	4.71282964945825	2.44300419377444e-06	1.04635111824881e-05	Nim1k	245269
ENSMUSG00000096054	2785.51338663303	-1.18272710509712	0.0505305095362376	-23.4061978783122	3.69557968228199e-121	2.1433150491766e-119	Syne1	64009
ENSMUSG00000096140	95.9268563663932	2.4499180218937	0.254957102313184	9.60913816350278	7.315874901381e-22	7.80992825169152e-21	Ankrd66	100043332
ENSMUSG00000096606	23.2761026575879	-1.92763070702348	0.421689168746769	-4.57121228119819	4.84910743744313e-06	1.99293358412945e-05	Tpbgl	100503386
ENSMUSG00000096917	71.5418811663399	-2.04114079834455	0.263965311728112	-7.73260995917129	1.05363741543936e-14	8.28714639471177e-14	2500002B13Rik	78353
ENSMUSG00000096929	35.595840548758	-1.85958042677071	0.492757448319334	-3.77382510018518	0.000160763486937773	0.000549109081009104	A330023F24Rik	320977
ENSMUSG00000096935	18.7771428430473	-1.15025706852732	0.494328271106707	-2.32690933486793	0.0199700912709048	0.045194299716587	1700113A16Rik	76642
ENSMUSG00000096950	7.28188094762289	-2.45945233448653	0.861139405552314	-2.85604435080879	0.00428955210091672	0.0115106018072081	Gm9530	671336
ENSMUSG00000096960	103.261985132471	-1.19966706173805	0.223806880309998	-5.36027784345313	8.30940539725418e-08	4.09201202873133e-07	A230028O05Rik	319487
ENSMUSG00000097021	6.99396486828781	-3.22668890497718	1.0138619144833	-3.18257235909845	0.00145973036242584	0.00427613335307747	4933433G15Rik	71274
ENSMUSG00000097032	16.5833113586089	-1.98953593253621	0.580763411910078	-3.42572533278708	0.000613160095316387	0.00191628779612218	4930539J05Rik	319587
ENSMUSG00000097080	40.2745488578684	-1.28363813416726	0.356819034292522	-3.59744859663212	0.000321353977982286	0.00105130950925257	1700086O06Rik	73516
ENSMUSG00000097121	29.3055581597564	-1.31905539384893	0.396937011127366	-3.32308491491533	0.000890278093273342	0.00269983356624587	D130020L05Rik	319760
ENSMUSG00000097184	17.6032490519394	-3.49697377851348	0.687734561476148	-5.08477248985073	3.68066996445569e-07	1.7025986140496e-06	4632428C04Rik	100043102
ENSMUSG00000097277	78.244288518376	-1.41590765265736	0.287800484064794	-4.91975424314639	8.66529438540372e-07	3.88149892082569e-06	2900076A07Rik	100504421
ENSMUSG00000097365	7.3079604333059	-2.95365437265715	0.887423345213613	-3.32834873973952	0.000873624312759197	0.00265296832075493	C030034L19Rik	320088
ENSMUSG00000097397	53.7288365426654	-1.13392254637316	0.311884065815114	-3.63571811022033	0.00027720733380507	0.000915177403448652	Gm16861	100503704
ENSMUSG00000097429	62.4562764668073	-1.80220207469075	0.395412497390058	-4.5577772240035	5.16978293438892e-06	2.1193114791751e-05	Gm26520	105244630
ENSMUSG00000097487	34.5525002197331	1.60972080709104	0.405520386537664	3.96951882206182	7.20179181108037e-05	0.000259349542642917	Ptges3l	73635
ENSMUSG00000097534	182.357010606615	1.74426617227903	0.160273411789666	10.8830663352204	1.38813328994849e-27	1.79362233498165e-26	Gm16675	100503498
ENSMUSG00000097694	12.610441884432	-2.44433370839763	0.689898280497867	-3.54303493354653	0.000395550301412288	0.00127517573932604	G730013B05Rik	619312
ENSMUSG00000097748	4.49009618198656	-3.28008793244225	1.24732674815533	-2.62969421388035	0.00854617009918004	0.0213926312060047	Gm26533	115488895
ENSMUSG00000097804	2.42388641988467	4.93845940183533	1.65500150673192	2.98396066816106	0.00284543345990826	0.00792518854862496	Gm16685	102634900
ENSMUSG00000097833	9.39961291078167	-1.90891291446301	0.792348226824973	-2.40918430790492	0.01598822151633	0.0372272805584259	Gm5976	546736
ENSMUSG00000097848	12.0882683933458	3.19489063474321	0.647584355443899	4.93355129395183	8.07478237074322e-07	3.62801182006799e-06	Gm807	328320
ENSMUSG00000098019	41.4797901900777	1.26843493210818	0.333758303644919	3.80045954888856	0.000144427994241309	0.000497233707694532	Gm2546	100040001
ENSMUSG00000098035	8.67499965628093	2.32087040329784	0.858037682555894	2.70485836517635	0.0068333518189092	0.0175130629273667	Gm5335	384643
ENSMUSG00000098142	9.15466608830643	1.79379382690564	0.785005462860905	2.28507177563868	0.0223086194580212	0.0497374804125203	Gm7507	665129
ENSMUSG00000098188	1787.56832060176	-2.50669660066635	0.0725651985746738	-34.54406037471	1.75030917219274e-261	3.51832033487698e-259	Sowahc	268301
ENSMUSG00000098192	86.6939212677006	1.11621399597692	0.23361359059048	4.77803535811246	1.77016258439891e-06	7.68779915429223e-06	Gm3534	100041831
ENSMUSG00000098240	21.3696948512377	1.69905234915831	0.490418933639276	3.46449174902378	0.000531234435862152	0.00167444866998674	Gm4575	100043659
ENSMUSG00000098470	24.7947112154664	2.01011088765942	0.489036265114776	4.110351380971	3.95057484126695e-05	0.000147088441101181	C1rb	667277
ENSMUSG00000098702	74.0893715492314	-1.18997465033853	0.238336015776048	-4.99284443630496	5.94964785456586e-07	2.69785493205372e-06	1500015A07Rik	68982
ENSMUSG00000099289	5.58757132626497	-2.87080008570114	0.93659129122463	-3.06515778290812	0.00217555191029334	0.00619599706024455	Mir6403	102465216
ENSMUSG00000099632	36.7317934442552	-1.7001393855977	0.401865591487647	-4.23061695654021	2.33051232027128e-05	8.911463993359e-05	2900093K20Rik	108168734
ENSMUSG00000099974	250.215906902671	1.42975150317489	0.147936996727196	9.66459732727597	4.26293052804923e-22	4.57566614749167e-21	Bcl2a1d	12047
ENSMUSG00000100680	35.8931751807365	-1.18476750992391	0.400266114056858	-2.95994956434311	0.00307689410137512	0.00850424683737883	1810044D09Rik	69798
ENSMUSG00000100826	23.362427777865	-1.39445777951868	0.480111578717879	-2.90444521926034	0.00367904579230403	0.0100151802123832	Ipw	16353
ENSMUSG00000100865	73.2807990228997	-1.74138136763349	0.275475285453932	-6.3213705896121	2.5925344186868e-10	1.54930207203212e-09	Gm9320	668724
ENSMUSG00000101013	8.68767015482083	-1.66221605032712	0.694482524234283	-2.39345986734487	0.016690307142592	0.0386237996334419	A630072M18Rik	320770
ENSMUSG00000101389	17841.6710404186	2.82120885712033	0.0493678389847284	57.1466954021029	0	0	Ms4a4a	666907
ENSMUSG00000101972	3.20113654051481	-3.51982342539795	1.49445694248804	-2.35525248357974	0.018510123975401	0.0423139807444907	H3c11	319153
ENSMUSG00000102037	244.676144238769	2.85200008511421	0.160606366635785	17.7577025422774	1.50260389856254e-70	4.73788954753525e-69	Bcl2a1a	12044
ENSMUSG00000102418	172.746600088867	-1.79823310733533	0.186824559326922	-9.62525009460147	6.25545665013222e-22	6.69001044039835e-21	Sh2d1b1	26904
ENSMUSG00000102748	63.9123107049994	1.059334154099	0.282375998347784	3.75150211171377	0.000175778272403477	0.00059680266037334	Pcdhgb2	93700
ENSMUSG00000102918	118.022821467414	1.31667592569006	0.197751240490586	6.65824357118377	2.77119259292079e-11	1.76202824500992e-10	Pcdhgc3	93706
ENSMUSG00000103088	73.9357827179751	1.0140249240209	0.273174035412227	3.71201063267489	0.00020561934731447	0.000691196485928129	Pcdhgb6	93703
ENSMUSG00000103567	19.9325895170851	1.59747839662577	0.48056342373075	3.32417807461103	0.000886795512653868	0.00268973350880217	Pcdhga5	93713
ENSMUSG00000103711	40.1981217898103	-1.86375539490105	0.395638148315273	-4.71075755166025	2.46797693937255e-06	1.05627979870702e-05	Tstd1	226654
ENSMUSG00000104713	119.257882011727	3.55372105517861	0.492755415845165	7.21193708055615	5.51614634847346e-13	3.91239425654158e-12	Gbp6	100702
ENSMUSG00000105283	26.3315692171381	1.4442914208855	0.447857434404834	3.22489102543279	0.00126020628284198	0.00373396799617952	Gm33370	102636251
ENSMUSG00000105504	451.871670696014	1.50243516186494	0.133324350386865	11.2690229317102	1.86629379060766e-29	2.5571549854422e-28	Gbp5	229898
ENSMUSG00000105867	13.8488570551816	-2.3813337391581	0.622472132352677	-3.82560698766976	0.000130450264290573	0.000451749163084563	Gm42517	115490131
ENSMUSG00000106038	3.85641131303175	4.16438371840601	1.43795033997027	2.89605531056943	0.00377885790057031	0.0102569000158337	Gm4962	242987
ENSMUSG00000106219	38.2106696464504	-1.81032582492067	0.351244333548788	-5.15403567263303	2.54939412511789e-07	1.19586933649457e-06	5830416I19Rik	74757
ENSMUSG00000106357	18.8699769483169	2.03391658366046	0.523503544815723	3.88520116779039	0.000102245189699881	0.00036035368810544	Gm8013	666266
ENSMUSG00000106574	55.5403128849624	1.20735440462151	0.297419240457558	4.05943611033397	4.91913646762745e-05	0.000180565687851965	Gm2451	100039840
ENSMUSG00000106820	51.9326511751062	1.26286046677806	0.275770190222631	4.57939440720022	4.66324134494527e-06	1.92190298580468e-05	D5Ertd605e	100039805
ENSMUSG00000106847	524.961785154557	-1.05495755199562	0.0965752831336948	-10.9236806537257	8.8821810727734e-28	1.15612142013457e-26	Peg13	353342
ENSMUSG00000108239	6.56461489295441	3.55584364196952	1.01773718593231	3.49387218146318	0.000476068889621657	0.00151351232719581	Gm19434	100502888
ENSMUSG00000108709	15.2124476249704	-2.65286207305127	0.600365864515185	-4.41874235337072	9.9276912356165e-06	3.93569991633394e-05	4933431G14Rik	71265
ENSMUSG00000109032	8.61147342101673	-1.94154573578702	0.691015048479785	-2.80970109125463	0.00495875303757743	0.0131153382897289	Gm7972	666190
ENSMUSG00000109241	21.1099907051799	-1.09939974319891	0.477560591506363	-2.3021157163138	0.0213286473460662	0.047827725927165	Gm7434	664977
ENSMUSG00000109251	71.6679731262959	1.26048442083554	0.237645627359941	5.30405055139683	1.13260925903244e-07	5.49498770790589e-07	E230032D23Rik	414103
ENSMUSG00000109293	12.2863496898208	-2.13750676711001	0.758027793900805	-2.8198263761681	0.00480496399458802	0.0127524393248713	Dcst2	329702
ENSMUSG00000109663	33.6746853005371	1.02917809322655	0.427742147351519	2.40607127354407	0.0161251184047399	0.0374966766743058	Gm5331	384622
ENSMUSG00000109675	539.995286705769	-2.89257186113137	0.114969372197468	-25.1594994896829	1.11240035518778e-139	7.65651746416991e-138	Nxpe1-ps	640268
ENSMUSG00000109690	3.72276256053682	-5.68411751545033	1.538462163853	-3.69467488314094	0.000220168316693853	0.00073676832273885	Gm6376	622973
ENSMUSG00000110018	39.7883205750577	-2.26063490802322	0.368378736457646	-6.13671388789058	8.42459134075672e-10	4.86366175674431e-09	5430437J10Rik	71432
ENSMUSG00000110148	63.5692425291497	-1.60545335446269	0.304365480304258	-5.27475505059839	1.32933522655032e-07	6.41424190465049e-07	5830408C22Rik	74744
ENSMUSG00000110235	287.859369026101	-1.94912604625177	0.139594638113132	-13.962757256279	2.63056571789869e-44	5.15305392955813e-43	Gm5086	328314
ENSMUSG00000110391	8.72247085799065	-4.67153494529578	1.18573575694955	-3.93977740648885	8.15572464322079e-05	0.000291683407225905	Gm7269	639527
ENSMUSG00000110652	14.2575329271816	-2.21386240249617	0.597909605369117	-3.70267074256058	0.000213341685933979	0.000715005889065206	Gm33023	102635769
ENSMUSG00000110669	32.3040495812947	-1.00807255999304	0.410107080212725	-2.45807158332929	0.0139685328202048	0.0330864189952601	Gm10060	100041567
ENSMUSG00000110935	7.36094163506504	-2.47632027181978	0.832588465653483	-2.97424282700837	0.00293712542851456	0.00815617138225966	Gm8834	667824
ENSMUSG00000111118	48.8264953951437	1.17727611213878	0.373982149334162	3.14794733982571	0.00164421310965884	0.00478205947003538	Gm6545	625046
ENSMUSG00000112140	95.7135194198528	-1.73344346581235	0.276581595980498	-6.26738543346383	3.67160566785069e-10	2.17869951890677e-09	Gm5780	544719
ENSMUSG00000112239	609.741531708876	-1.18122625958367	0.0969461826181595	-12.1843504064121	3.76642381034788e-34	5.87515615354883e-33	Gm17823	100381209
ENSMUSG00000112280	19.0015037127368	-1.47473123066004	0.489005469729953	-3.01577655455356	0.00256322072560749	0.00719695419290014	A830082N09Rik	414093
ENSMUSG00000112639	34.1461205053014	-1.02362746586947	0.409076147480037	-2.50229076462939	0.0123392538154594	0.0296038330044299	A730063M14Rik	100504703
ENSMUSG00000112714	338.600450694003	1.28173726861052	0.123959150843324	10.3399971675391	4.64551260859451e-25	5.50767242181155e-24	Gm4798	216082
ENSMUSG00000112980	111.216268127513	1.00611811787952	0.197766551175928	5.08740285906336	3.63000210505573e-07	1.68091903760028e-06	D430020J02Rik	319545
ENSMUSG00000113136	4.5676275150303	3.59431798165288	1.4054360058371	2.55743980282621	0.0105445806671086	0.0257806617029003	Gm19951	105245440
ENSMUSG00000113701	13.8524609348227	4.13799398684186	0.757508998460423	5.46263344099146	4.69122647394023e-08	2.36082802553425e-07	B230303A05Rik	100503142
ENSMUSG00000114177	4.8036307213341	-4.89818534427647	1.51278105170432	-3.23786799071691	0.00120426518586125	0.00357780431184071	Gm18362	100417014
ENSMUSG00000114456	15.2150631276987	-2.1392452332469	0.692940981896673	-3.08719687409958	0.00202053728616894	0.0057871250089123	H2bc9	319182
ENSMUSG00000114533	22.8522396403971	-1.18486657929862	0.448717948587964	-2.64055980605898	0.00827691827219578	0.0207910263159431	Gm8416	667005
ENSMUSG00000114608	2577.53656764512	1.91323371848428	0.0729806635011312	26.2156251628848	1.76341264703e-151	1.40509037447359e-149	Gm36161	102639975
ENSMUSG00000115338	3142.96518801148	1.29534967722865	0.0459227028976228	28.2071741316364	4.77519308649228e-175	4.93967195947146e-173	Pnp	18950
ENSMUSG00000115816	17.3389055286676	-1.29822693869085	0.556789005322968	-2.33163177842889	0.0197200705633068	0.0447158477367431	Gm34589	102637893
ENSMUSG00000115855	91.587989390319	3.36916915607416	0.32101840652025	10.4952522585699	9.08347620386424e-26	1.09902606409134e-24	Gm34643	102637961
ENSMUSG00000116530	10.0281218370369	-5.5438672306727	1.16908791803505	-4.742044755702	2.11571867071006e-06	9.12358546225995e-06	Gm32312	102634817
ENSMUSG00000116640	28.6142371729108	-1.00227887340089	0.400008968114957	-2.50564100631076	0.0122229650680453	0.0293726435387383	Gm8670	667501
ENSMUSG00000116704	11.5764019629235	-2.15418986983691	0.708966848995436	-3.03849167685241	0.00237765672679303	0.00671322742861005	Gm5491	433063
ENSMUSG00000117239	25.7629297506827	-3.27334547024399	0.507794139550942	-6.44620568708947	1.14684995856564e-10	7.04152340057885e-10	Gpr31c	667359
ENSMUSG00000117399	8.50321136586406	3.34467957125591	0.975434904265272	3.42891110071074	0.000606007990039561	0.00189527498865095	Gm19689	100503434
ENSMUSG00000117401	30.3959272107593	-1.19217018135986	0.381379958910323	-3.12593819760778	0.00177238795364888	0.00513290283433121	4833419F23Rik	73915
ENSMUSG00000117763	10.0654729989804	-1.76676069385498	0.773735445199959	-2.2834170320301	0.0224058149407949	0.0499352980329748	9830166K06Rik	402757
ENSMUSG00000117935	253.739735681901	1.96776115385124	0.163153522774066	12.0607947679818	1.70133140855279e-33	2.60561482994721e-32	Gm8717	667587
ENSMUSG00000118406	3.11170664066826	-5.348636558465	1.74088094607954	-3.07237354197604	0.00212363792420009	0.00605692216078289	Terc	21748
ENSMUSG00000119926	68.2913764384816	-1.23134810653163	0.275897475693797	-4.46306405462815	8.07958867209571e-06	3.24301892490812e-05	Gm25047	115489189
